# Supplementary material for: Fine-tuned local coordination environment of Pt single atoms on ceria controls catalytic reactivity
Source: Nat Commun. 2022 Nov 18;13:7070. doi: 10.1038/s41467-022-34797-2 (PMC9674627; doi:10.1038/s41467-022-34797-2)
Supplement: Supplementary file 2 — Source Data [file 41467_2022_34797_MOESM2_ESM.zip]

Archive with 4 entries (4 files):
- Source Data/Source data-Main Manuscript.pptx
- Source Data/Source Data-Main Manuscript.xlsx
- Source Data/Source data-Supplementary Information.pptx
- Source Data/Source Data-Supplementary Information.xlsx
