# Supplementary material for: Fine-tuned local coordination environment of Pt single atoms on ceria controls catalytic reactivity
Source: Nat Commun. 2022 Nov 18;13:7070. doi: 10.1038/s41467-022-34797-2 (PMC9674627; doi:10.1038/s41467-022-34797-2)
Supplement: Supplementary file 2 — Source Data [file 41467_2022_34797_MOESM2_ESM.zip › Source Data/Source Data-Main Manuscript.xlsx]

## Sheet: Table 1
Table 1
Samples	SBET (m2/g)	Pore volume (cm3/g)	Band gap (eV)	Average valence state
CeO2	62.5	19.2	3.23	-
Pt/CeO2-350	58.3	18.4	3	3.6 ± 0.1
Pt/CeO2-550	59.5	16.4	2.96	3.4 ± 0.1
Pt/CeO2-700	57.9	18	2.8	2.9 ± 0.1
Pt/CeO2-800	59.5	17.2	2.61	2.7 ± 0.1

## Sheet: Fig.1a-d
Fig.1a				Fig.1b				Fig.1c				Fig.1d
Pt/CeO2-350				Pt/CeO2-550				Pt/CeO2-700				Pt/CeO2-800
1905.36	0.00213	0.0082		1905.36	-0.01088	-0.00338		1905.36	0.0081	0.01284		1905.36	0.00302	0.00503
1905.84	0.00227	0.00833		1905.84	-0.01084	-0.00337		1905.84	0.00809	0.01283		1905.84	0.00303	0.00501
1906.32	0.00248	0.00851		1906.32	-0.0108	-0.00337		1906.32	0.00808	0.01281		1906.32	0.00302	0.00497
1906.8	0.00273	0.00874		1906.8	-0.01079	-0.00336		1906.8	0.00806	0.0128		1906.8	0.00299	0.00493
1907.29	0.00301	0.009		1907.29	-0.0108	-0.00336		1907.29	0.00803	0.01278		1907.29	0.00295	0.00487
1907.77	0.00329	0.00927		1907.77	-0.01081	-0.00335		1907.77	0.008	0.01276		1907.77	0.0029	0.0048
1908.25	0.00355	0.00951		1908.25	-0.01082	-0.00334		1908.25	0.008	0.01274		1908.25	0.00286	0.00474
1908.73	0.00374	0.00967		1908.73	-0.0108	-0.00332		1908.73	0.00802	0.01273		1908.73	0.00286	0.00469
1909.21	0.00381	0.00973		1909.21	-0.01077	-0.0033		1909.21	0.00806	0.01273		1909.21	0.00288	0.00468
1909.7	0.00373	0.00967		1909.7	-0.01076	-0.00328		1909.7	0.0081	0.01273		1909.7	0.00291	0.0047
1910.18	0.00348	0.00947		1910.18	-0.01078	-0.00327		1910.18	0.00811	0.01273		1910.18	0.00294	0.00474
1910.66	0.00309	0.00916		1910.66	-0.01084	-0.00327		1910.66	0.0081	0.01273		1910.66	0.00296	0.0048
1911.14	0.00262	0.0088		1911.14	-0.01093	-0.00329		1911.14	0.00807	0.01272		1911.14	0.00298	0.00487
1911.62	0.00215	0.00842		1911.62	-0.01103	-0.00332		1911.62	0.00802	0.0127		1911.62	0.00299	0.00492
1912.11	0.00173	0.00808		1912.11	-0.01111	-0.00336		1912.11	0.00798	0.01267		1912.11	0.00301	0.00497
1912.59	0.00143	0.00783		1912.59	-0.01115	-0.0034		1912.59	0.00795	0.01264		1912.59	0.00305	0.005
1913.07	0.00124	0.00766		1913.07	-0.01117	-0.00343		1913.07	0.00794	0.01262		1913.07	0.0031	0.00503
1913.55	0.00117	0.00759		1913.55	-0.01118	-0.00346		1913.55	0.00792	0.01259		1913.55	0.00315	0.00505
1914.04	0.0012	0.00761		1914.04	-0.0112	-0.00348		1914.04	0.0079	0.01257		1914.04	0.00318	0.00505
1914.52	0.00131	0.00771		1914.52	-0.01124	-0.00352		1914.52	0.00786	0.01254		1914.52	0.00317	0.00504
1915	0.00152	0.0079		1915	-0.0113	-0.00355		1915	0.0078	0.01251		1915	0.00315	0.00501
1915.48	0.00183	0.00818		1915.48	-0.01135	-0.00357		1915.48	0.00776	0.01248		1915.48	0.0031	0.00496
1915.96	0.00225	0.00854		1915.96	-0.01138	-0.00359		1915.96	0.00774	0.01247		1915.96	0.00304	0.0049
1916.45	0.00275	0.00896		1916.45	-0.01137	-0.00359		1916.45	0.00774	0.01246		1916.45	0.00299	0.00483
1916.93	0.00325	0.00937		1916.93	-0.01132	-0.00358		1916.93	0.00778	0.01248		1916.93	0.00294	0.00476
1917.41	0.00364	0.0097		1917.41	-0.01128	-0.00357		1917.41	0.00783	0.0125		1917.41	0.00291	0.0047
1917.89	0.00382	0.00986		1917.89	-0.01128	-0.00356		1917.89	0.00786	0.01252		1917.89	0.00287	0.00468
1918.37	0.00375	0.00982		1918.37	-0.01133	-0.00357		1918.37	0.00786	0.01253		1918.37	0.00284	0.00468
1918.86	0.00349	0.00962		1918.86	-0.01142	-0.0036		1918.86	0.00782	0.01253		1918.86	0.00282	0.0047
1919.34	0.00317	0.00936		1919.34	-0.01152	-0.00364		1919.34	0.00778	0.01252		1919.34	0.00282	0.00473
1919.82	0.00293	0.00915		1919.82	-0.01157	-0.00366		1919.82	0.00774	0.01251		1919.82	0.00283	0.00476
1920.3	0.00288	0.00909		1920.3	-0.01157	-0.00367		1920.3	0.00772	0.01251		1920.3	0.00286	0.00477
1920.79	0.00305	0.00922		1920.79	-0.01151	-0.00365		1920.79	0.00773	0.01251		1920.79	0.00289	0.00475
1921.27	0.0034	0.0095		1921.27	-0.01142	-0.00361		1921.27	0.00774	0.01251		1921.27	0.0029	0.00471
1921.75	0.00382	0.00985		1921.75	-0.01134	-0.00356		1921.75	0.00774	0.0125		1921.75	0.00288	0.00465
1922.23	0.00414	0.01015		1922.23	-0.01131	-0.00351		1922.23	0.00773	0.01249		1922.23	0.00283	0.00459
1922.71	0.00423	0.01028		1922.71	-0.01134	-0.00349		1922.71	0.00771	0.01246		1922.71	0.00279	0.00455
1923.19	0.00404	0.01016		1923.19	-0.01143	-0.0035		1923.19	0.00768	0.01243		1923.19	0.00276	0.00455
1923.68	0.00359	0.0098		1923.68	-0.01155	-0.00354		1923.68	0.00767	0.0124		1923.68	0.00278	0.00459
1924.16	0.00299	0.00928		1924.16	-0.01165	-0.0036		1924.16	0.00767	0.01238		1924.16	0.00285	0.00468
1924.64	0.00236	0.00872		1924.64	-0.01174	-0.00367		1924.64	0.00769	0.01238		1924.64	0.00295	0.00479
1925.12	0.00179	0.00821		1925.12	-0.01182	-0.00373		1925.12	0.0077	0.01239		1925.12	0.00304	0.0049
1925.61	0.00134	0.00781		1925.61	-0.01189	-0.00379		1925.61	0.0077	0.01239		1925.61	0.00312	0.005
1926.09	0.001	0.00752		1926.09	-0.01198	-0.00384		1926.09	0.00766	0.0124		1926.09	0.00316	0.00507
1926.57	0.000775233	0.00733		1926.57	-0.01206	-0.00389		1926.57	0.00761	0.0124		1926.57	0.00317	0.00512
1927.05	0.000627515	0.00721		1927.05	-0.01214	-0.00394		1927.05	0.00754	0.01239		1927.05	0.00317	0.00515
1927.53	0.000542677	0.00713		1927.53	-0.0122	-0.00399		1927.53	0.00748	0.01237		1927.53	0.00318	0.00517
1928.02	0.000507147	0.00709		1928.02	-0.01223	-0.00402		1928.02	0.00744	0.01235		1928.02	0.00319	0.00518
1928.5	0.000509237	0.00708		1928.5	-0.01222	-0.00405		1928.5	0.00743	0.01233		1928.5	0.00322	0.0052
1928.98	0.000536108	0.00708		1928.98	-0.01221	-0.00407		1928.98	0.00742	0.01231		1928.98	0.00325	0.00521
1929.46	0.000573365	0.00711		1929.46	-0.01222	-0.00408		1929.46	0.00741	0.01229		1929.46	0.00326	0.00522
1929.94	0.000609962	0.00714		1929.94	-0.01225	-0.00408		1929.94	0.00739	0.01227		1929.94	0.00326	0.00523
1930.43	0.000642513	0.00718		1930.43	-0.0123	-0.00408		1930.43	0.00736	0.01225		1930.43	0.00325	0.00522
1930.91	0.000676295	0.00722		1930.91	-0.01236	-0.00408		1930.91	0.00734	0.01223		1930.91	0.00323	0.00521
1931.39	0.000721795	0.00725		1931.39	-0.01241	-0.00407		1931.39	0.00733	0.01222		1931.39	0.00323	0.00519
1931.87	0.000785423	0.00729		1931.87	-0.01243	-0.00407		1931.87	0.00734	0.01221		1931.87	0.00325	0.00518
1932.36	0.000863967	0.00733		1932.36	-0.01243	-0.00407		1932.36	0.00737	0.01221		1932.36	0.00329	0.00517
1932.84	0.000942426	0.00737		1932.84	-0.01243	-0.00408		1932.84	0.00739	0.01221		1932.84	0.00332	0.00517
1933.32	0.001	0.00742		1933.32	-0.01246	-0.00409		1933.32	0.0074	0.0122		1933.32	0.00334	0.00517
1933.8	0.00103	0.00745		1933.8	-0.01251	-0.00412		1933.8	0.00738	0.01219		1933.8	0.00333	0.00517
1934.28	0.00102	0.00746		1934.28	-0.01259	-0.00416		1934.28	0.00734	0.01217		1934.28	0.00331	0.00516
1934.77	0.000989581	0.00746		1934.77	-0.01267	-0.0042		1934.77	0.00729	0.01215		1934.77	0.00329	0.00516
1935.25	0.00097115	0.00746		1935.25	-0.01273	-0.00425		1935.25	0.00725	0.01213		1935.25	0.00329	0.00515
1935.73	0.000981047	0.00746		1935.73	-0.01274	-0.00428		1935.73	0.00723	0.01211		1935.73	0.00331	0.00516
1936.21	0.00102	0.00748		1936.21	-0.01272	-0.00429		1936.21	0.00724	0.01211		1936.21	0.00335	0.00517
1936.69	0.00109	0.00751		1936.69	-0.01268	-0.00429		1936.69	0.00725	0.01211		1936.69	0.0034	0.00518
1937.18	0.00116	0.00756		1937.18	-0.01265	-0.00429		1937.18	0.00726	0.01211		1937.18	0.00343	0.00519
1937.66	0.00122	0.00761		1937.66	-0.01264	-0.00428		1937.66	0.00726	0.01211		1937.66	0.00343	0.0052
1938.14	0.00128	0.00768		1938.14	-0.01265	-0.00427		1938.14	0.00724	0.0121		1938.14	0.00342	0.0052
1938.62	0.00138	0.00779		1938.62	-0.01267	-0.00427		1938.62	0.00723	0.01209		1938.62	0.0034	0.00518
1939.11	0.00156	0.00797		1939.11	-0.01266	-0.00428		1939.11	0.00723	0.01209		1939.11	0.00337	0.00515
1939.59	0.00187	0.00825		1939.59	-0.01261	-0.00428		1939.59	0.00725	0.0121		1939.59	0.00335	0.00511
1940.07	0.00232	0.00865		1940.07	-0.01254	-0.00428		1940.07	0.00729	0.01212		1940.07	0.00333	0.00504
1940.55	0.0029	0.00917		1940.55	-0.01245	-0.00427		1940.55	0.00734	0.01215		1940.55	0.0033	0.00496
1941.03	0.00354	0.00974		1941.03	-0.01239	-0.00426		1941.03	0.00739	0.01218		1941.03	0.00324	0.00487
1941.52	0.00413	0.01029		1941.52	-0.01236	-0.00425		1941.52	0.00742	0.0122		1941.52	0.00316	0.00476
1942	0.00457	0.01072		1942	-0.0124	-0.00426		1942	0.00742	0.01222		1942	0.00307	0.00467
1942.48	0.00478	0.01094		1942.48	-0.01247	-0.00427		1942.48	0.00742	0.01222		1942.48	0.003	0.00461
1942.96	0.00474	0.01093		1942.96	-0.01254	-0.00429		1942.96	0.00742	0.01221		1942.96	0.00298	0.0046
1943.44	0.0045	0.01072		1943.44	-0.01259	-0.00431		1943.44	0.00744	0.01219		1943.44	0.00302	0.00464
1943.93	0.00414	0.01039		1943.93	-0.01262	-0.00433		1943.93	0.00746	0.01217		1943.93	0.00309	0.00471
1944.41	0.00374	0.01003		1944.41	-0.01263	-0.00435		1944.41	0.00747	0.01215		1944.41	0.00317	0.0048
1944.89	0.00334	0.00969		1944.89	-0.01265	-0.00436		1944.89	0.00746	0.01213		1944.89	0.00323	0.00489
1945.37	0.00297	0.00939		1945.37	-0.01269	-0.00438		1945.37	0.00743	0.0121		1945.37	0.00326	0.00496
1945.86	0.00261	0.00912		1945.86	-0.01275	-0.00439		1945.86	0.00737	0.01207		1945.86	0.00327	0.00502
1946.34	0.00226	0.00885		1946.34	-0.01281	-0.00441		1946.34	0.00732	0.01205		1946.34	0.00328	0.00506
1946.82	0.00193	0.00858		1946.82	-0.01286	-0.00443		1946.82	0.00728	0.01203		1946.82	0.0033	0.00509
1947.3	0.00161	0.00831		1947.3	-0.01289	-0.00445		1947.3	0.00727	0.01202		1947.3	0.00334	0.00513
1947.78	0.00131	0.00803		1947.78	-0.01289	-0.00446		1947.78	0.00729	0.01202		1947.78	0.00339	0.00517
1948.27	0.00105	0.00778		1948.27	-0.01289	-0.00447		1948.27	0.00731	0.01203		1948.27	0.00344	0.0052
1948.75	0.00081344	0.00756		1948.75	-0.0129	-0.00447		1948.75	0.00733	0.01204		1948.75	0.00346	0.00523
1949.23	0.00060744	0.00738		1949.23	-0.01294	-0.00447		1949.23	0.00732	0.01205		1949.23	0.00345	0.00524
1949.71	0.000427573	0.00724		1949.71	-0.01298	-0.00446		1949.71	0.00731	0.01206		1949.71	0.00342	0.00523
1950.19	0.000274105	0.00712		1950.19	-0.01302	-0.00446		1950.19	0.0073	0.01206		1950.19	0.00339	0.00522
1950.68	0.000151582	0.00703		1950.68	-0.01303	-0.00444		1950.68	0.0073	0.01206		1950.68	0.00337	0.0052
1951.16	6.57429e-05	0.00697		1951.16	-0.01301	-0.00442		1951.16	0.00734	0.01207		1951.16	0.00338	0.00519
1951.64	2.02785e-05	0.00694		1951.64	-0.01295	-0.0044		1951.64	0.0074	0.0121		1951.64	0.0034	0.00519
1952.12	1.35189e-05	0.00695		1952.12	-0.01288	-0.00436		1952.12	0.00746	0.01213		1952.12	0.00343	0.00519
1952.61	3.8636e-05	0.00701		1952.61	-0.01282	-0.00433		1952.61	0.00752	0.01216		1952.61	0.00344	0.0052
1953.09	8.56599e-05	0.0071		1953.09	-0.01278	-0.00429		1953.09	0.00755	0.01219		1953.09	0.00344	0.0052
1953.57	0.000144853	0.0072		1953.57	-0.01278	-0.00426		1953.57	0.00756	0.01221		1953.57	0.00341	0.0052
1954.05	0.000208065	0.00729		1954.05	-0.01279	-0.00423		1954.05	0.00757	0.01223		1954.05	0.00339	0.00519
1954.53	0.000267574	0.00736		1954.53	-0.01278	-0.00421		1954.53	0.00758	0.01224		1954.53	0.00339	0.00518
1955.02	0.000315584	0.00739		1955.02	-0.01275	-0.00419		1955.02	0.00761	0.01224		1955.02	0.0034	0.00518
1955.5	0.000342907	0.00739		1955.5	-0.01271	-0.00417		1955.5	0.00767	0.01226		1955.5	0.00344	0.00519
1955.98	0.000341746	0.00736		1955.98	-0.01266	-0.00416		1955.98	0.00773	0.01227		1955.98	0.00348	0.00521
1956.46	0.000309649	0.00732		1956.46	-0.01262	-0.00414		1956.46	0.00779	0.0123		1956.46	0.00351	0.00524
1956.94	0.000253583	0.00727		1956.94	-0.01261	-0.00413		1956.94	0.00782	0.01232		1956.94	0.00351	0.00526
1957.43	0.000190331	0.00723		1957.43	-0.01262	-0.00411		1957.43	0.00784	0.01234		1957.43	0.00349	0.00527
1957.91	0.000142964	0.0072		1957.91	-0.01264	-0.0041		1957.91	0.00786	0.01237		1957.91	0.00347	0.00527
1958.39	0.000131894	0.0072		1958.39	-0.01263	-0.00407		1958.39	0.00788	0.0124		1958.39	0.00347	0.00526
1958.87	0.000166763	0.00721		1958.87	-0.01259	-0.00405		1958.87	0.00793	0.01243		1958.87	0.00348	0.00526
1959.36	0.00024052	0.00726		1959.36	-0.01252	-0.00401		1959.36	0.00799	0.01247		1959.36	0.00351	0.00526
1959.84	0.000331334	0.00731		1959.84	-0.01245	-0.00397		1959.84	0.00805	0.01252		1959.84	0.00354	0.00527
1960.32	0.000410426	0.00738		1960.32	-0.01238	-0.00394		1960.32	0.00811	0.01256		1960.32	0.00355	0.00528
1960.8	0.000454472	0.00743		1960.8	-0.01234	-0.00391		1960.8	0.00815	0.0126		1960.8	0.00354	0.00529
1961.28	0.000455335	0.00745		1961.28	-0.01233	-0.00388		1961.28	0.00817	0.01264		1961.28	0.00352	0.0053
1961.77	0.000425053	0.00745		1961.77	-0.01233	-0.00385		1961.77	0.00818	0.01267		1961.77	0.0035	0.00531
1962.25	0.000392219	0.00744		1962.25	-0.01231	-0.00382		1962.25	0.0082	0.0127		1962.25	0.00351	0.00531
1962.73	0.000392982	0.00743		1962.73	-0.01225	-0.00378		1962.73	0.00824	0.01273		1962.73	0.00354	0.00532
1963.21	0.000460078	0.00746		1963.21	-0.01217	-0.00374		1963.21	0.00829	0.01277		1963.21	0.00358	0.00532
1963.69	0.000614773	0.00756		1963.69	-0.01208	-0.00368		1963.69	0.00835	0.01281		1963.69	0.00362	0.00532
1964.18	0.000863038	0.00776		1964.18	-0.01199	-0.00363		1964.18	0.00839	0.01285		1964.18	0.00363	0.00529
1964.66	0.0012	0.00805		1964.66	-0.01193	-0.00357		1964.66	0.00842	0.01289		1964.66	0.00361	0.00524
1965.14	0.00159	0.0084		1965.14	-0.01189	-0.00351		1965.14	0.00843	0.01293		1965.14	0.00356	0.00517
1965.62	0.00199	0.00878		1965.62	-0.01186	-0.00347		1965.62	0.00844	0.01295		1965.62	0.00351	0.0051
1966.1	0.00237	0.00911		1966.1	-0.01183	-0.00344		1966.1	0.00847	0.01297		1966.1	0.00347	0.00504
1966.59	0.00264	0.00935		1966.59	-0.01179	-0.00343		1966.59	0.00851	0.01299		1966.59	0.00347	0.00501
1967.07	0.00275	0.00944		1967.07	-0.01176	-0.00344		1967.07	0.00857	0.013		1967.07	0.00349	0.00502
1967.55	0.00269	0.00937		1967.55	-0.01174	-0.00345		1967.55	0.00863	0.01302		1967.55	0.00353	0.00506
1968.03	0.00245	0.00918		1968.03	-0.01176	-0.00348		1968.03	0.00867	0.01304		1968.03	0.00357	0.00513
1968.52	0.00209	0.00889		1968.52	-0.01182	-0.0035		1968.52	0.00868	0.01306		1968.52	0.00359	0.00521
1969	0.00168	0.00858		1969	-0.01189	-0.00353		1969	0.00867	0.01308		1969	0.0036	0.00529
1969.48	0.00129	0.00828		1969.48	-0.01196	-0.00354		1969.48	0.00865	0.0131		1969.48	0.0036	0.00534
1969.96	0.00098533	0.00804		1969.96	-0.01199	-0.00354		1969.96	0.00863	0.01312		1969.96	0.00362	0.00539
1970.44	0.000783033	0.00788		1970.44	-0.01198	-0.00354		1970.44	0.00864	0.01313		1970.44	0.00366	0.00542
1970.93	0.000676063	0.00778		1970.93	-0.01195	-0.00352		1970.93	0.00865	0.01314		1970.93	0.00371	0.00545
1971.41	0.000632227	0.00774		1971.41	-0.01192	-0.00351		1971.41	0.00865	0.01314		1971.41	0.00375	0.00548
1971.89	0.000612086	0.00774		1971.89	-0.01191	-0.00351		1971.89	0.00863	0.01313		1971.89	0.00378	0.0055
1972.37	0.000586305	0.00775		1972.37	-0.01195	-0.00352		1972.37	0.00857	0.01311		1972.37	0.00377	0.00551
1972.85	0.000545563	0.00776		1972.85	-0.01202	-0.00353		1972.85	0.0085	0.01307		1972.85	0.00375	0.00552
1973.34	0.000500148	0.00776		1973.34	-0.0121	-0.00356		1973.34	0.00842	0.01303		1973.34	0.00373	0.00552
1973.82	0.000468403	0.00777		1973.82	-0.01217	-0.00358		1973.82	0.00836	0.01298		1973.82	0.00373	0.00551
1974.3	0.000463561	0.00777		1974.3	-0.0122	-0.0036		1974.3	0.00832	0.01294		1974.3	0.00374	0.0055
1974.78	0.000483131	0.00778		1974.78	-0.0122	-0.0036		1974.78	0.00831	0.01291		1974.78	0.00378	0.00548
1975.27	0.00051	0.0078		1975.27	-0.01219	-0.0036		1975.27	0.00831	0.01288		1975.27	0.00381	0.00546
1975.75	0.000521047	0.00781		1975.75	-0.01219	-0.00359		1975.75	0.00829	0.01285		1975.75	0.00382	0.00544
1976.23	0.000500811	0.00782		1976.23	-0.01222	-0.00359		1976.23	0.00825	0.01283		1976.23	0.0038	0.00542
1976.71	0.000450094	0.00781		1976.71	-0.01227	-0.00359		1976.71	0.0082	0.01281		1976.71	0.00377	0.00539
1977.19	0.000385619	0.00781		1977.19	-0.01231	-0.0036		1977.19	0.00814	0.01278		1977.19	0.00374	0.00538
1977.67	0.000331301	0.0078		1977.67	-0.01234	-0.00362		1977.67	0.0081	0.01276		1977.67	0.00373	0.00538
1978.16	0.000305338	0.0078		1978.16	-0.01234	-0.00364		1978.16	0.00808	0.01274		1978.16	0.00375	0.00538
1978.64	0.00031071	0.00782		1978.64	-0.01232	-0.00366		1978.64	0.00809	0.01274		1978.64	0.00378	0.0054
1979.12	0.00033538	0.00786		1979.12	-0.01229	-0.00368		1979.12	0.0081	0.01274		1979.12	0.00382	0.00543
1979.6	0.000359952	0.00789		1979.6	-0.01228	-0.00369		1979.6	0.00811	0.01274		1979.6	0.00383	0.00545
1980.09	0.000369535	0.00793		1980.09	-0.01231	-0.00371		1980.09	0.0081	0.01275		1980.09	0.00382	0.00546
1980.57	0.000361842	0.00795		1980.57	-0.01235	-0.00371		1980.57	0.00808	0.01275		1980.57	0.00378	0.00546
1981.05	0.000347914	0.00797		1981.05	-0.01239	-0.00371		1981.05	0.00806	0.01275		1981.05	0.00375	0.00545
1981.53	0.000343537	0.00798		1981.53	-0.01241	-0.00371		1981.53	0.00805	0.01275		1981.53	0.00374	0.00544
1982.02	0.000358824	0.008		1982.02	-0.01239	-0.00369		1982.02	0.00807	0.01276		1982.02	0.00376	0.00543
1982.5	0.000392053	0.00802		1982.5	-0.01234	-0.00367		1982.5	0.0081	0.01276		1982.5	0.0038	0.00542
1982.98	0.000430658	0.00805		1982.98	-0.0123	-0.00365		1982.98	0.00814	0.01276		1982.98	0.00384	0.00542
1983.46	0.000461836	0.00809		1983.46	-0.01228	-0.00364		1983.46	0.00815	0.01277		1983.46	0.00386	0.00542
1983.94	0.00048333	0.00813		1983.94	-0.0123	-0.00363		1983.94	0.00814	0.01277		1983.94	0.00385	0.00541
1984.42	0.000509801	0.00819		1984.42	-0.01235	-0.00364		1984.42	0.00811	0.01277		1984.42	0.00381	0.0054
1984.91	0.000569019	0.00826		1984.91	-0.0124	-0.00365		1984.91	0.00807	0.01277		1984.91	0.00377	0.00539
1985.39	0.00068791	0.00837		1985.39	-0.01242	-0.00365		1985.39	0.00804	0.01277		1985.39	0.00375	0.00537
1985.87	0.000878775	0.00853		1985.87	-0.01239	-0.00365		1985.87	0.00804	0.01277		1985.87	0.00374	0.00534
1986.35	0.00113	0.00872		1986.35	-0.01231	-0.00363		1986.35	0.00806	0.01277		1986.35	0.00375	0.00532
1986.84	0.0014	0.00895		1986.84	-0.01221	-0.00359		1986.84	0.00808	0.01278		1986.84	0.00376	0.0053
1987.32	0.00166	0.00918		1987.32	-0.01212	-0.00354		1987.32	0.00808	0.01278		1987.32	0.00377	0.00528
1987.8	0.00187	0.0094		1987.8	-0.01206	-0.00348		1987.8	0.00807	0.01278		1987.8	0.00375	0.00526
1988.28	0.00204	0.0096		1988.28	-0.01202	-0.00342		1988.28	0.00804	0.01277		1988.28	0.00372	0.00524
1988.76	0.0022	0.00979		1988.76	-0.012	-0.00335		1988.76	0.008	0.01276		1988.76	0.00369	0.00521
1989.25	0.00239	0.01		1989.25	-0.01197	-0.00329		1989.25	0.008	0.01275		1989.25	0.00368	0.00518
1989.73	0.00264	0.01024		1989.73	-0.0119	-0.00323		1989.73	0.00802	0.01274		1989.73	0.00369	0.00515
1990.21	0.00298	0.01053		1990.21	-0.01181	-0.00317		1990.21	0.00808	0.01275		1990.21	0.00371	0.0051
1990.69	0.00337	0.01085		1990.69	-0.01172	-0.00311		1990.69	0.00815	0.01277		1990.69	0.00372	0.00505
1991.17	0.00373	0.01117		1991.17	-0.01165	-0.00307		1991.17	0.00822	0.01281		1991.17	0.00369	0.00499
1991.66	0.004	0.01143		1991.66	-0.01163	-0.00304		1991.66	0.00826	0.01284		1991.66	0.00364	0.00495
1992.14	0.00412	0.01157		1992.14	-0.01165	-0.00302		1992.14	0.00828	0.01288		1992.14	0.00358	0.00492
1992.62	0.00406	0.01156		1992.62	-0.01169	-0.00302		1992.62	0.0083	0.01291		1992.62	0.00354	0.00493
1993.1	0.00386	0.01143		1993.1	-0.01171	-0.00302		1993.1	0.00832	0.01294		1993.1	0.00356	0.00498
1993.59	0.00358	0.0112		1993.59	-0.01171	-0.00302		1993.59	0.00837	0.01298		1993.59	0.00363	0.00506
1994.07	0.0033	0.01097		1994.07	-0.01167	-0.00302		1994.07	0.00843	0.01301		1994.07	0.00373	0.00516
1994.55	0.00306	0.01077		1994.55	-0.01163	-0.003		1994.55	0.0085	0.01305		1994.55	0.00383	0.00527
1995.03	0.00289	0.01065		1995.03	-0.01158	-0.00296		1995.03	0.00855	0.01309		1995.03	0.0039	0.00535
1995.51	0.0028	0.01062		1995.51	-0.01156	-0.00291		1995.51	0.00858	0.01314		1995.51	0.00393	0.00541
1996	0.00279	0.01067		1996	-0.01155	-0.00286		1996	0.0086	0.01318		1996	0.00392	0.00544
1996.48	0.00284	0.01078		1996.48	-0.01152	-0.0028		1996.48	0.00862	0.01323		1996.48	0.0039	0.00545
1996.96	0.00296	0.01094		1996.96	-0.01147	-0.00273		1996.96	0.00867	0.01328		1996.96	0.0039	0.00544
1997.44	0.00314	0.01112		1997.44	-0.01139	-0.00268		1997.44	0.00875	0.01333		1997.44	0.00392	0.00543
1997.92	0.00335	0.01133		1997.92	-0.01127	-0.00262		1997.92	0.00886	0.01339		1997.92	0.00395	0.00543
1998.41	0.00358	0.01154		1998.41	-0.01116	-0.00257		1998.41	0.00898	0.01344		1998.41	0.00399	0.00544
1998.89	0.0038	0.01176		1998.89	-0.01107	-0.00253		1998.89	0.00907	0.0135		1998.89	0.00401	0.00545
1999.37	0.00399	0.01199		1999.37	-0.01101	-0.00249		1999.37	0.00913	0.01354		1999.37	0.004	0.00545
1999.85	0.00417	0.0122		1999.85	-0.01099	-0.00245		1999.85	0.00917	0.01358		1999.85	0.00397	0.00546
2000.34	0.00433	0.0124		2000.34	-0.01097	-0.0024		2000.34	0.00919	0.01361		2000.34	0.00395	0.00547
2000.82	0.0045	0.01259		2000.82	-0.01093	-0.00235		2000.82	0.00923	0.01364		2000.82	0.00396	0.00548
2001.3	0.00468	0.01277		2001.3	-0.01085	-0.00229		2001.3	0.00929	0.01367		2001.3	0.004	0.00549
2001.78	0.0049	0.01296		2001.78	-0.01074	-0.00222		2001.78	0.00937	0.0137		2001.78	0.00405	0.00551
2002.26	0.00513	0.01317		2002.26	-0.01061	-0.00214		2002.26	0.00946	0.01374		2002.26	0.00411	0.00553
2002.75	0.00536	0.0134		2002.75	-0.01051	-0.00206		2002.75	0.00955	0.01379		2002.75	0.00415	0.00555
2003.23	0.0056	0.01364		2003.23	-0.01043	-0.00198		2003.23	0.00961	0.01385		2003.23	0.00415	0.00556
2003.71	0.00582	0.01389		2003.71	-0.01037	-0.0019		2003.71	0.00967	0.01391		2003.71	0.00413	0.00556
2004.19	0.00606	0.01415		2004.19	-0.01031	-0.00181		2004.19	0.00972	0.01398		2004.19	0.00411	0.00556
2004.67	0.00631	0.01441		2004.67	-0.01023	-0.00172		2004.67	0.0098	0.01405		2004.67	0.0041	0.00556
2005.16	0.0066	0.01468		2005.16	-0.01011	-0.00163		2005.16	0.00991	0.01412		2005.16	0.00412	0.00556
2005.64	0.00693	0.01498		2005.64	-0.00996	-0.00153		2005.64	0.01005	0.01421		2005.64	0.00417	0.00556
2006.12	0.00729	0.0153		2006.12	-0.0098	-0.00143		2006.12	0.01019	0.0143		2006.12	0.00421	0.00557
2006.6	0.00766	0.01565		2006.6	-0.00967	-0.00133		2006.6	0.01033	0.01439		2006.6	0.00424	0.00558
2007.09	0.00801	0.01601		2007.09	-0.00957	-0.00123		2007.09	0.01044	0.01449		2007.09	0.00424	0.00558
2007.57	0.00835	0.01637		2007.57	-0.0095	-0.00114		2007.57	0.01054	0.01459		2007.57	0.00422	0.00559
2008.05	0.00867	0.01673		2008.05	-0.00945	-0.00106		2008.05	0.01065	0.01469		2008.05	0.00421	0.00559
2008.53	0.00898	0.01707		2008.53	-0.00937	-0.000973579		2008.53	0.01078	0.0148		2008.53	0.00422	0.00559
2009.01	0.00929	0.01739		2009.01	-0.00927	-0.000890921		2009.01	0.01094	0.01492		2009.01	0.00427	0.00561
2009.5	0.00962	0.01772		2009.5	-0.00914	-0.000804974		2009.5	0.01113	0.01504		2009.5	0.00433	0.00563
2009.98	0.00995	0.01805		2009.98	-0.009	-0.000714643		2009.98	0.01132	0.01517		2009.98	0.00439	0.00565
2010.46	0.01028	0.01841		2010.46	-0.00888	-0.000620257		2010.46	0.01149	0.01531		2010.46	0.00442	0.00567
2010.94	0.0106	0.01878		2010.94	-0.00879	-0.000522673		2010.94	0.01164	0.01544		2010.94	0.00442	0.00568
2011.42	0.01093	0.01917		2011.42	-0.00871	-0.000421592		2011.42	0.01177	0.01557		2011.42	0.00439	0.00568
2011.91	0.01126	0.01955		2011.91	-0.00864	-0.000315057		2011.91	0.01189	0.01569		2011.91	0.00437	0.00567
2012.39	0.01162	0.01994		2012.39	-0.00852	-0.000199785		2012.39	0.01202	0.01581		2012.39	0.00436	0.00567
2012.87	0.01203	0.02035		2012.87	-0.00836	-7.23587e-05		2012.87	0.01218	0.01593		2012.87	0.0044	0.00567
2013.35	0.01249	0.02079		2013.35	-0.00816	6.85929e-05		2013.35	0.01235	0.01604		2013.35	0.00445	0.00568
2013.84	0.01302	0.02128		2013.84	-0.00794	0.000221856		2013.84	0.01252	0.01616		2013.84	0.00451	0.00568
2014.32	0.0136	0.02185		2014.32	-0.00773	0.000383298		2014.32	0.01267	0.01627		2014.32	0.00455	0.00568
2014.8	0.01422	0.02248		2014.8	-0.00756	0.000547388		2014.8	0.01279	0.01639		2014.8	0.00454	0.00567
2015.28	0.01489	0.02318		2015.28	-0.00741	0.000708719		2015.28	0.01289	0.0165		2015.28	0.00451	0.00565
2015.76	0.01559	0.0239		2015.76	-0.00726	0.000863303		2015.76	0.01299	0.01662		2015.76	0.00449	0.00562
2016.24	0.0163	0.02462		2016.24	-0.0071	0.00101		2016.24	0.01313	0.01675		2016.24	0.00448	0.0056
2016.73	0.01697	0.02529		2016.73	-0.00692	0.00115		2016.73	0.0133	0.01688		2016.73	0.00452	0.00559
2017.21	0.01759	0.02589		2017.21	-0.00672	0.00128		2017.21	0.01351	0.01701		2017.21	0.00458	0.0056
2017.69	0.01811	0.02641		2017.69	-0.00653	0.00142		2017.69	0.01372	0.01716		2017.69	0.00466	0.00563
2018.17	0.01852	0.02686		2018.17	-0.00638	0.00155		2018.17	0.01393	0.01731		2018.17	0.00471	0.00568
2018.66	0.01883	0.02726		2018.66	-0.00628	0.00168		2018.66	0.0141	0.01747		2018.66	0.00473	0.00574
2019.14	0.01909	0.02762		2019.14	-0.00621	0.00181		2019.14	0.01426	0.01762		2019.14	0.00473	0.0058
2019.62	0.01933	0.02799		2019.62	-0.00614	0.00194		2019.62	0.01441	0.01778		2019.62	0.00474	0.00586
2020.1	0.01962	0.02837		2020.1	-0.00604	0.00206		2020.1	0.01459	0.01793		2020.1	0.00478	0.00592
2020.58	0.01997	0.02879		2020.58	-0.00588	0.0022		2020.58	0.01481	0.01808		2020.58	0.00485	0.00598
2021.07	0.0204	0.02926		2021.07	-0.00569	0.00234		2021.07	0.01504	0.01824		2021.07	0.00495	0.00604
2021.55	0.02088	0.02978		2021.55	-0.00549	0.00249		2021.55	0.01528	0.0184		2021.55	0.00504	0.0061
2022.03	0.02139	0.03034		2022.03	-0.0053	0.00265		2022.03	0.0155	0.01856		2022.03	0.0051	0.00615
2022.51	0.02189	0.03093		2022.51	-0.00516	0.00281		2022.51	0.01569	0.01873		2022.51	0.00512	0.00619
2022.99	0.02238	0.03153		2022.99	-0.00505	0.00299		2022.99	0.01586	0.0189		2022.99	0.00512	0.00622
2023.48	0.02287	0.03213		2023.48	-0.00495	0.00317		2023.48	0.01603	0.01908		2023.48	0.00511	0.00623
2023.96	0.02337	0.03273		2023.96	-0.00482	0.00335		2023.96	0.01621	0.01926		2023.96	0.00513	0.00625
2024.44	0.02389	0.03334		2024.44	-0.00464	0.00354		2024.44	0.01643	0.01945		2024.44	0.0052	0.00626
2024.92	0.02443	0.03395		2024.92	-0.00443	0.00374		2024.92	0.01669	0.01965		2024.92	0.00529	0.00628
2025.41	0.02499	0.03458		2025.41	-0.0042	0.00395		2025.41	0.01695	0.01986		2025.41	0.00539	0.00632
2025.89	0.02553	0.03522		2025.89	-0.00399	0.00415		2025.89	0.01721	0.02007		2025.89	0.00547	0.00635
2026.37	0.02606	0.03589		2026.37	-0.00382	0.00436		2026.37	0.01744	0.02029		2026.37	0.00551	0.0064
2026.85	0.02656	0.03655		2026.85	-0.00367	0.00458		2026.85	0.01767	0.02052		2026.85	0.00554	0.00645
2027.33	0.02704	0.03722		2027.33	-0.00353	0.00479		2027.33	0.0179	0.02075		2027.33	0.00557	0.0065
2027.82	0.02752	0.03787		2027.82	-0.00338	0.00502		2027.82	0.01816	0.021		2027.82	0.00562	0.00656
2028.3	0.02802	0.03851		2028.3	-0.00318	0.00525		2028.3	0.01845	0.02125		2028.3	0.0057	0.00662
2028.78	0.02852	0.03914		2028.78	-0.00295	0.00549		2028.78	0.01878	0.02153		2028.78	0.00581	0.0067
2029.26	0.02902	0.03977		2029.26	-0.00271	0.00574		2029.26	0.01911	0.02181		2029.26	0.00592	0.00677
2029.74	0.02952	0.0404		2029.74	-0.00247	0.006		2029.74	0.01943	0.02211		2029.74	0.00602	0.00684
2030.23	0.03	0.04104		2030.23	-0.00226	0.00627		2030.23	0.01973	0.02242		2030.23	0.00608	0.00691
2030.71	0.03047	0.04168		2030.71	-0.00207	0.00654		2030.71	0.02001	0.02273		2030.71	0.00613	0.00697
2031.19	0.03095	0.04231		2031.19	-0.00188	0.00681		2031.19	0.02028	0.02305		2031.19	0.00618	0.00703
2031.67	0.03145	0.04295		2031.67	-0.00167	0.00708		2031.67	0.02058	0.02337		2031.67	0.00626	0.00709
2032.16	0.03197	0.04358		2032.16	-0.00143	0.00735		2032.16	0.0209	0.02369		2032.16	0.00636	0.00716
2032.64	0.0325	0.04421		2032.64	-0.00117	0.00761		2032.64	0.02122	0.024		2032.64	0.00648	0.00724
2033.12	0.03303	0.04485		2033.12	-0.000922002	0.00787		2033.12	0.02153	0.02431		2033.12	0.00658	0.00732
2033.6	0.03354	0.0455		2033.6	-0.00071504	0.00812		2033.6	0.02179	0.02462		2033.6	0.00664	0.0074
2034.08	0.03403	0.04615		2034.08	-0.000555998	0.00836		2034.08	0.02201	0.02492		2034.08	0.00667	0.00747
2034.57	0.03451	0.04681		2034.57	-0.000430231	0.00858		2034.57	0.0222	0.02521		2034.57	0.00669	0.00753
2035.05	0.035	0.04746		2035.05	-0.000308037	0.0088		2035.05	0.02238	0.02549		2035.05	0.00672	0.00759
2035.53	0.03553	0.0481		2035.53	-0.000163684	0.009		2035.53	0.02259	0.02577		2035.53	0.00679	0.00763
2036.01	0.03609	0.04873		2036.01	8.54867e-06	0.00919		2036.01	0.02282	0.02604		2036.01	0.00689	0.00768
2036.49	0.03667	0.04936		2036.49	0.000187016	0.00936		2036.49	0.02307	0.0263		2036.49	0.00701	0.00773
2036.98	0.03724	0.04998		2036.98	0.000334418	0.00952		2036.98	0.0233	0.02656		2036.98	0.00711	0.00777
2037.46	0.03778	0.05062		2037.46	0.000418353	0.00966		2037.46	0.02348	0.02681		2037.46	0.00714	0.0078
2037.94	0.03828	0.05127		2037.94	0.000431885	0.00978		2037.94	0.02361	0.02704		2037.94	0.0071	0.00782
2038.42	0.03877	0.05194		2038.42	0.000401505	0.00989		2038.42	0.0237	0.02727		2038.42	0.00703	0.00782
2038.9	0.03929	0.05263		2038.9	0.000376002	0.00999		2038.9	0.0238	0.02748		2038.9	0.00696	0.00782
2039.39	0.03987	0.05333		2039.39	0.000402832	0.01006		2039.39	0.02394	0.02768		2039.39	0.00693	0.00782
2039.87	0.0405	0.05403		2039.87	0.000503167	0.01013		2039.87	0.02414	0.02786		2039.87	0.00697	0.00781
2040.35	0.04117	0.05473		2040.35	0.000659205	0.01019		2040.35	0.02437	0.02802		2040.35	0.00705	0.00781
2040.83	0.04182	0.0554		2040.83	0.00082154	0.01023		2040.83	0.02458	0.02816		2040.83	0.00714	0.00781
2041.32	0.04239	0.05604		2041.32	0.000934125	0.01027		2041.32	0.02474	0.02827		2041.32	0.00717	0.00781
2041.8	0.04284	0.05663		2041.8	0.000964011	0.01029		2041.8	0.02482	0.02837		2041.8	0.00715	0.00782
2042.28	0.04319	0.05715		2042.28	0.000918685	0.0103		2042.28	0.02483	0.02844		2042.28	0.00707	0.00782
2042.76	0.04349	0.05762		2042.76	0.000841326	0.0103		2042.76	0.02481	0.0285		2042.76	0.007	0.00782
2043.24	0.04378	0.05804		2043.24	0.000786817	0.01028		2043.24	0.02482	0.02855		2043.24	0.00697	0.00783
2043.73	0.04414	0.05844		2043.73	0.000791963	0.01026		2043.73	0.02488	0.02859		2043.73	0.00702	0.00785
2044.21	0.04456	0.05884		2044.21	0.000856929	0.01023		2044.21	0.02501	0.02864		2044.21	0.00713	0.00788
2044.69	0.04505	0.05925		2044.69	0.000946577	0.01019		2044.69	0.02517	0.02869		2044.69	0.00727	0.0079
2045.17	0.04555	0.05969		2045.17	0.00101	0.01014		2045.17	0.02532	0.02876		2045.17	0.00737	0.00793
2045.65	0.04601	0.06015		2045.65	0.00101	0.0101		2045.65	0.02542	0.02883		2045.65	0.00742	0.00794
2046.14	0.04643	0.06062		2046.14	0.000940334	0.01005		2046.14	0.02547	0.02892		2046.14	0.00739	0.00794
2046.62	0.04679	0.06108		2046.62	0.000831333	0.01		2046.62	0.02548	0.02902		2046.62	0.00733	0.00794
2047.1	0.04715	0.06154		2047.1	0.00073444	0.00997		2047.1	0.0255	0.02912		2047.1	0.00728	0.00794
2047.58	0.04753	0.06199		2047.58	0.000695875	0.00995		2047.58	0.02558	0.02922		2047.58	0.00728	0.00795
2048.07	0.04798	0.06245		2048.07	0.000736365	0.00994		2048.07	0.02572	0.02932		2048.07	0.00734	0.00796
2048.55	0.0485	0.06291		2048.55	0.000843849	0.00996		2048.55	0.02592	0.0294		2048.55	0.00745	0.00798
2049.03	0.04906	0.06338		2049.03	0.000983604	0.00998		2049.03	0.02616	0.02947		2049.03	0.00758	0.008
2049.51	0.04964	0.06387		2049.51	0.00112	0.01002		2049.51	0.02639	0.02952		2049.51	0.00769	0.00802
2049.99	0.0502	0.06435		2049.99	0.00122	0.01007		2049.99	0.0266	0.02954		2049.99	0.00776	0.00804
2050.48	0.05074	0.06483		2050.48	0.0013	0.01012		2050.48	0.02679	0.02955		2050.48	0.0078	0.00805
2050.96	0.05124	0.0653		2050.96	0.00136	0.01017		2050.96	0.02697	0.02955		2050.96	0.00782	0.00806
2051.44	0.05174	0.06577		2051.44	0.00143	0.01021		2051.44	0.02716	0.02954		2051.44	0.00784	0.00807
2051.92	0.05225	0.06623		2051.92	0.00152	0.01026		2051.92	0.02736	0.02952		2051.92	0.00788	0.00809
2052.41	0.05279	0.0667		2052.41	0.00163	0.01032		2052.41	0.02759	0.02949		2052.41	0.00793	0.0081
2052.89	0.05337	0.06719		2052.89	0.00178	0.01038		2052.89	0.02783	0.02945		2052.89	0.008	0.00811
2053.37	0.05399	0.06769		2053.37	0.00195	0.01045		2053.37	0.02808	0.02939		2053.37	0.00809	0.00812
2053.85	0.05464	0.0682		2053.85	0.00214	0.01054		2053.85	0.02834	0.02932		2053.85	0.00822	0.00813
2054.33	0.0553	0.0687		2054.33	0.00236	0.01063		2054.33	0.02859	0.02924		2054.33	0.00837	0.00814
2054.82	0.05597	0.06919		2054.82	0.00259	0.01074		2054.82	0.02882	0.02915		2054.82	0.00853	0.00817
2055.3	0.05662	0.06968		2055.3	0.00282	0.01086		2055.3	0.02902	0.02906		2055.3	0.00868	0.0082
2055.78	0.05723	0.07017		2055.78	0.00303	0.01098		2055.78	0.02917	0.02897		2055.78	0.00878	0.00825
2056.26	0.05781	0.07067		2056.26	0.0032	0.0111		2056.26	0.02924	0.02887		2056.26	0.00883	0.00832
2056.74	0.05838	0.07119		2056.74	0.00333	0.01123		2056.74	0.02926	0.02878		2056.74	0.00885	0.0084
2057.23	0.05897	0.07174		2057.23	0.00345	0.01136		2057.23	0.02926	0.02868		2057.23	0.00887	0.00848
2057.71	0.05963	0.0723		2057.71	0.00361	0.01149		2057.71	0.02927	0.02859		2057.71	0.00896	0.00857
2058.19	0.06038	0.07286		2058.19	0.00386	0.01162		2058.19	0.02933	0.02849		2058.19	0.00916	0.00867
2058.67	0.0612	0.07343		2058.67	0.00418	0.01178		2058.67	0.02945	0.02841		2058.67	0.00946	0.00878
2059.16	0.06206	0.074		2059.16	0.00456	0.01195		2059.16	0.02958	0.02834		2059.16	0.00982	0.0089
2059.64	0.06289	0.07457		2059.64	0.00491	0.01214		2059.64	0.02966	0.02829		2059.64	0.01016	0.00904
2060.12	0.06362	0.07515		2060.12	0.00517	0.01236		2060.12	0.02962	0.02826		2060.12	0.0104	0.00918
2060.6	0.06426	0.07574		2060.6	0.00531	0.0126		2060.6	0.02946	0.02825		2060.6	0.01052	0.00934
2061.08	0.06483	0.07636		2061.08	0.00537	0.01285		2061.08	0.02921	0.02826		2061.08	0.01055	0.00951
2061.57	0.06543	0.07701		2061.57	0.00542	0.01312		2061.57	0.02894	0.02829		2061.57	0.01061	0.00969
2062.05	0.06616	0.07771		2062.05	0.00558	0.01341		2062.05	0.02877	0.02834		2062.05	0.01077	0.00988
2062.53	0.06707	0.07844		2062.53	0.00591	0.01372		2062.53	0.02875	0.02842		2062.53	0.01113	0.01008
2063.01	0.06817	0.07923		2063.01	0.00641	0.01407		2063.01	0.02888	0.02852		2063.01	0.01165	0.0103
2063.49	0.06936	0.08008		2063.49	0.007	0.01445		2063.49	0.02907	0.02867		2063.49	0.01227	0.01056
2063.98	0.07053	0.08096		2063.98	0.00756	0.01488		2063.98	0.02922	0.02887		2063.98	0.01286	0.01085
2064.46	0.07155	0.08188		2064.46	0.00798	0.01537		2064.46	0.02922	0.02912		2064.46	0.01332	0.01118
2064.94	0.07236	0.08279		2064.94	0.00824	0.01591		2064.94	0.02907	0.02944		2064.94	0.01363	0.01155
2065.42	0.07302	0.08367		2065.42	0.00839	0.01651		2065.42	0.02884	0.02982		2065.42	0.01388	0.01199
2065.9	0.07363	0.08453		2065.9	0.0086	0.01716		2065.9	0.02866	0.03028		2065.9	0.0142	0.01248
2066.39	0.07435	0.08535		2066.39	0.009	0.01789		2066.39	0.02869	0.03083		2066.39	0.01473	0.01303
2066.87	0.07526	0.08617		2066.87	0.00968	0.01868		2066.87	0.02901	0.03148		2066.87	0.01553	0.01364
2067.35	0.07637	0.08702		2067.35	0.01061	0.01956		2067.35	0.02957	0.03222		2067.35	0.01655	0.0143
2067.83	0.0776	0.08793		2067.83	0.01169	0.02052		2067.83	0.03028	0.03308		2067.83	0.01767	0.01501
2068.32	0.07881	0.08892		2068.32	0.01275	0.02158		2068.32	0.03098	0.03405		2068.32	0.01873	0.01576
2068.8	0.0799	0.08998		2068.8	0.01369	0.02275		2068.8	0.03158	0.03514		2068.8	0.01962	0.01654
2069.28	0.08083	0.0911		2069.28	0.0145	0.024		2069.28	0.03205	0.03635		2069.28	0.02033	0.01734
2069.76	0.08166	0.09227		2069.76	0.01527	0.02536		2069.76	0.0325	0.03768		2069.76	0.02096	0.01818
2070.24	0.08254	0.09347		2070.24	0.01615	0.02679		2070.24	0.03309	0.03914		2070.24	0.02165	0.01903
2070.72	0.0836	0.0947		2070.72	0.01731	0.02831		2070.72	0.03397	0.04073		2070.72	0.02255	0.01991
2071.21	0.08492	0.09595		2071.21	0.01881	0.0299		2071.21	0.0352	0.04245		2071.21	0.02372	0.0208
2071.69	0.08646	0.09725		2071.69	0.02061	0.03159		2071.69	0.03676	0.04428		2071.69	0.02509	0.02169
2072.17	0.08812	0.0986		2072.17	0.02257	0.03336		2072.17	0.03851	0.04622		2072.17	0.02654	0.02258
2072.65	0.08974	0.09998		2072.65	0.02454	0.03524		2072.65	0.04029	0.04823		2072.65	0.0279	0.02348
2073.14	0.09118	0.10138		2073.14	0.0264	0.03722		2073.14	0.04196	0.05029		2073.14	0.02907	0.02438
2073.62	0.09241	0.1028		2073.62	0.02813	0.03931		2073.62	0.04351	0.05237		2073.62	0.03005	0.02532
2074.1	0.09353	0.10423		2074.1	0.02984	0.04151		2074.1	0.04501	0.05442		2074.1	0.03096	0.02632
2074.58	0.09466	0.10565		2074.58	0.03167	0.04381		2074.58	0.04663	0.05644		2074.58	0.03198	0.02741
2075.06	0.09598	0.10709		2075.06	0.0338	0.04621		2075.06	0.0485	0.05841		2075.06	0.03327	0.02861
2075.55	0.09756	0.10855		2075.55	0.03629	0.04873		2075.55	0.05071	0.06035		2075.55	0.03494	0.02996
2076.03	0.09939	0.11004		2076.03	0.03911	0.05135		2076.03	0.05323	0.06228		2076.03	0.03698	0.03149
2076.51	0.10134	0.11156		2076.51	0.04213	0.05409		2076.51	0.05594	0.06424		2076.51	0.03931	0.03322
2076.99	0.10325	0.1131		2076.99	0.0452	0.05694		2076.99	0.05869	0.06627		2076.99	0.04179	0.03518
2077.47	0.10497	0.11465		2077.47	0.04817	0.0599		2077.47	0.06135	0.06842		2077.47	0.04433	0.0374
2077.96	0.10646	0.11621		2077.96	0.05101	0.06298		2077.96	0.06389	0.07073		2077.96	0.04689	0.03989
2078.44	0.10779	0.11778		2078.44	0.0538	0.06617		2078.44	0.0664	0.07325		2078.44	0.04955	0.04269
2078.92	0.10911	0.11937		2078.92	0.05666	0.06949		2078.92	0.06904	0.07601		2078.92	0.05247	0.04579
2079.4	0.11061	0.12101		2079.4	0.05978	0.07296		2079.4	0.07199	0.07907		2079.4	0.05581	0.04922
2079.89	0.11238	0.1227		2079.89	0.06325	0.07658		2079.89	0.07539	0.08246		2079.89	0.05968	0.05296
2080.37	0.11445	0.12444		2080.37	0.0671	0.08037		2080.37	0.07927	0.08621		2080.37	0.06408	0.057
2080.85	0.11669	0.12623		2080.85	0.07122	0.08435		2080.85	0.08359	0.09035		2080.85	0.06892	0.06131
2081.33	0.11895	0.12806		2081.33	0.07547	0.08851		2081.33	0.0882	0.09491		2081.33	0.07398	0.06585
2081.81	0.12104	0.12992		2081.81	0.07968	0.09286		2081.81	0.09298	0.09991		2081.81	0.07902	0.07054
2082.3	0.12288	0.13181		2082.3	0.08378	0.0974		2082.3	0.09787	0.10537		2082.3	0.08385	0.0753
2082.78	0.12454	0.13374		2082.78	0.08778	0.10214		2082.78	0.1029	0.1113		2082.78	0.08841	0.08005
2083.26	0.12616	0.13573		2083.26	0.09184	0.10707		2083.26	0.10823	0.11772		2083.26	0.09271	0.08469
2083.74	0.12797	0.13781		2083.74	0.09613	0.11219		2083.74	0.11405	0.1246		2083.74	0.09686	0.08912
2084.22	0.13012	0.13997		2084.22	0.10082	0.11746		2084.22	0.12053	0.13189		2084.22	0.10094	0.09322
2084.71	0.13265	0.14222		2084.71	0.10596	0.12284		2084.71	0.12771	0.13954		2084.71	0.10493	0.09688
2085.19	0.13547	0.14453		2085.19	0.11146	0.12825		2085.19	0.13549	0.14743		2085.19	0.10866	0.10001
2085.67	0.13837	0.14691		2085.67	0.11708	0.13364		2085.67	0.14361	0.15543		2085.67	0.11184	0.1025
2086.15	0.14113	0.14935		2086.15	0.12258	0.13893		2086.15	0.15176	0.16341		2086.15	0.11416	0.10431
2086.64	0.1436	0.15185		2086.64	0.12775	0.14408		2086.64	0.15966	0.17122		2086.64	0.11544	0.1054
2087.12	0.1458	0.15443		2087.12	0.13251	0.14905		2087.12	0.16718	0.17873		2087.12	0.11564	0.10577
2087.6	0.14792	0.15709		2087.6	0.13699	0.15381		2087.6	0.17433	0.18581		2087.6	0.11498	0.10543
2088.08	0.15021	0.1598		2088.08	0.14139	0.15833		2088.08	0.18126	0.19234		2088.08	0.11377	0.10442
2088.56	0.15288	0.16256		2088.56	0.14592	0.16258		2088.56	0.18809	0.19822		2088.56	0.11227	0.10278
2089.05	0.15598	0.16533		2089.05	0.15065	0.16652		2089.05	0.19483	0.20334		2089.05	0.11065	0.10058
2089.53	0.15938	0.16808		2089.53	0.15545	0.17011		2089.53	0.2013	0.20765		2089.53	0.10883	0.0979
2090.01	0.1628	0.17079		2090.01	0.16005	0.17335		2090.01	0.20716	0.21112		2090.01	0.1066	0.09483
2090.49	0.16593	0.17348		2090.49	0.1641	0.17624		2090.49	0.21206	0.21378		2090.49	0.10375	0.0915
2090.97	0.16858	0.17615		2090.97	0.1674	0.17881		2090.97	0.21576	0.21571		2090.97	0.10021	0.08802
2091.46	0.1708	0.17883		2091.46	0.16997	0.18108		2091.46	0.2183	0.21699		2091.46	0.09618	0.08448
2091.94	0.17284	0.18153		2091.94	0.17205	0.18308		2091.94	0.21997	0.21772		2091.94	0.09201	0.08095
2092.42	0.17506	0.18423		2092.42	0.17403	0.18481		2092.42	0.22118	0.21798		2092.42	0.08815	0.07749
2092.9	0.17773	0.18694		2092.9	0.17621	0.18626		2092.9	0.22231	0.21786		2092.9	0.08489	0.07415
2093.39	0.18091	0.18963		2093.39	0.17869	0.18744		2093.39	0.22353	0.21741		2093.39	0.08228	0.07093
2093.87	0.18442	0.19231		2093.87	0.18132	0.18835		2093.87	0.22474	0.21674		2093.87	0.08009	0.06785
2094.35	0.1879	0.19499		2094.35	0.18372	0.18902		2094.35	0.22567	0.21589		2094.35	0.07793	0.06493
2094.83	0.19099	0.19767		2094.83	0.18554	0.18949		2094.83	0.22605	0.21493		2094.83	0.07542	0.06215
2095.31	0.19352	0.20034		2095.31	0.18661	0.18976		2095.31	0.22574	0.21388		2095.31	0.07244	0.05952
2095.8	0.19559	0.203		2095.8	0.18703	0.18985		2095.8	0.22492	0.21274		2095.8	0.06914	0.05701
2096.28	0.19753	0.20562		2096.28	0.18717	0.18973		2096.28	0.22395	0.21148		2096.28	0.06593	0.05461
2096.76	0.19975	0.20817		2096.76	0.18746	0.18938		2096.76	0.22323	0.21005		2096.76	0.06321	0.0523
2097.24	0.20251	0.21062		2097.24	0.18818	0.18878		2097.24	0.22302	0.2084		2097.24	0.06122	0.05007
2097.72	0.20579	0.21296		2097.72	0.18929	0.18791		2097.72	0.22325	0.20653		2097.72	0.05988	0.0479
2098.21	0.20928	0.2152		2098.21	0.19045	0.1868		2098.21	0.22355	0.20441		2098.21	0.0588	0.04578
2098.69	0.21253	0.21736		2098.69	0.19117	0.18545		2098.69	0.22342	0.20207		2098.69	0.05749	0.0437
2099.17	0.21516	0.21945		2099.17	0.19105	0.1839		2099.17	0.22249	0.19952		2099.17	0.05559	0.04165
2099.65	0.21708	0.22148		2099.65	0.19002	0.18215		2099.65	0.22065	0.19678		2099.65	0.05303	0.0396
2100.14	0.21853	0.22343		2100.14	0.18832	0.18022		2100.14	0.21817	0.19383		2100.14	0.05012	0.03756
2100.62	0.21996	0.22531		2100.62	0.18647	0.17809		2100.62	0.21552	0.19069		2100.62	0.04734	0.03552
2101.1	0.22181	0.2271		2101.1	0.1849	0.17576		2101.1	0.21313	0.18736		2101.1	0.04514	0.03349
2101.58	0.2243	0.22879		2101.58	0.18383	0.17325		2101.58	0.21116	0.18386		2101.58	0.04367	0.03149
2102.06	0.22727	0.23042		2102.06	0.18305	0.17057		2102.06	0.20942	0.1802		2102.06	0.04273	0.02952
2102.55	0.2303	0.23197		2102.55	0.18212	0.16772		2102.55	0.20747	0.17641		2102.55	0.04187	0.02761
2103.03	0.23289	0.23346		2103.03	0.18052	0.1647		2103.03	0.20485	0.17248		2103.03	0.04061	0.02576
2103.51	0.23472	0.23484		2103.51	0.178	0.16149		2103.51	0.20131	0.1684		2103.51	0.03867	0.02398
2103.99	0.23583	0.23605		2103.99	0.17465	0.15805		2103.99	0.19699	0.16414		2103.99	0.0362	0.02228
2104.47	0.23655	0.23702		2104.47	0.1709	0.15435		2104.47	0.19232	0.15967		2104.47	0.03362	0.02066
2104.96	0.23737	0.23769		2104.96	0.16726	0.15035		2104.96	0.18781	0.15497		2104.96	0.03147	0.01912
2105.44	0.23861	0.238		2105.44	0.16408	0.14605		2105.44	0.18379	0.15004		2105.44	0.03011	0.01768
2105.92	0.24026	0.23792		2105.92	0.16131	0.14146		2105.92	0.18022	0.1449		2105.92	0.02955	0.01635
2106.4	0.24194	0.23743		2106.4	0.15856	0.13661		2106.4	0.17671	0.13955		2106.4	0.02944	0.01512
2106.89	0.2431	0.23652		2106.89	0.15528	0.13151		2106.89	0.17273	0.13403		2106.89	0.02923	0.01399
2107.37	0.24325	0.23517		2107.37	0.15105	0.12621		2107.37	0.16788	0.12836		2107.37	0.02851	0.01297
2107.85	0.24224	0.23338		2107.85	0.14583	0.12072		2107.85	0.16212	0.12256		2107.85	0.02715	0.01204
2108.33	0.24033	0.23114		2108.33	0.13996	0.11507		2108.33	0.15576	0.11664		2108.33	0.02542	0.01122
2108.81	0.23801	0.22846		2108.81	0.13398	0.10932		2108.81	0.14933	0.11065		2108.81	0.02383	0.01049
2109.3	0.23576	0.22537		2109.3	0.12841	0.1035		2109.3	0.1433	0.10462		2109.3	0.02286	0.00987
2109.78	0.23379	0.22194		2109.78	0.12343	0.09768		2109.78	0.13784	0.09862		2109.78	0.0227	0.00933
2110.26	0.23196	0.21823		2110.26	0.11883	0.09192		2110.26	0.13274	0.09269		2110.26	0.02319	0.00888
2110.74	0.22982	0.2143		2110.74	0.11418	0.08627		2110.74	0.12758	0.0869		2110.74	0.02385	0.0085
2111.22	0.22694	0.21021		2111.22	0.10902	0.08077		2111.22	0.12192	0.08129		2111.22	0.02415	0.00816
2111.71	0.2231	0.20599		2111.71	0.10317	0.07544		2111.71	0.11559	0.0759		2111.71	0.0238	0.00787
2112.19	0.21848	0.20167		2112.19	0.09681	0.07033		2112.19	0.10882	0.07079		2112.19	0.02286	0.00761
2112.67	0.21354	0.19728		2112.67	0.09044	0.06544		2112.67	0.10208	0.06599		2112.67	0.02172	0.00738
2113.15	0.20883	0.19285		2113.15	0.0846	0.06081		2113.15	0.09593	0.06153		2113.15	0.02089	0.0072
2113.64	0.2047	0.18842		2113.64	0.07963	0.05644		2113.64	0.09072	0.05744		2113.64	0.02073	0.00704
2114.12	0.20112	0.18402		2114.12	0.0755	0.05236		2114.12	0.08646	0.05375		2114.12	0.02126	0.00692
2114.6	0.19776	0.17968		2114.6	0.07186	0.04857		2114.6	0.08283	0.05044		2114.6	0.02215	0.00682
2115.08	0.19417	0.17538		2115.08	0.06823	0.04506		2115.08	0.07937	0.04753		2115.08	0.02291	0.00673
2115.56	0.19	0.17115		2115.56	0.06425	0.04181		2115.56	0.07575	0.04498		2115.56	0.0231	0.00667
2116.05	0.18524	0.16695		2116.05	0.05989	0.03883		2116.05	0.07192	0.04278		2116.05	0.02264	0.00661
2116.53	0.1802	0.16281		2116.53	0.05545	0.03608		2116.53	0.06815	0.04091		2116.53	0.02175	0.00656
2117.01	0.17536	0.1587		2117.01	0.05138	0.03357		2117.01	0.06488	0.03932		2117.01	0.0209	0.00653
2117.49	0.17111	0.15465		2117.49	0.04807	0.03127		2117.49	0.06249	0.03801		2117.49	0.02051	0.0065
2117.97	0.16755	0.15066		2117.97	0.04564	0.02918		2117.97	0.0611	0.03695		2117.97	0.02077	0.00647
2118.46	0.16444	0.14671		2118.46	0.04387	0.02727		2118.46	0.06051	0.03611		2118.46	0.0215	0.00644
2118.94	0.16137	0.1428		2118.94	0.04233	0.02554		2118.94	0.0603	0.03546		2118.94	0.0223	0.00639
2119.42	0.15792	0.13891		2119.42	0.0406	0.02396		2119.42	0.06001	0.03496		2119.42	0.02271	0.00634
2119.9	0.15391	0.13501		2119.9	0.03845	0.02251		2119.9	0.0594	0.0346		2119.9	0.02251	0.00628
2120.38	0.14947	0.1311		2120.38	0.03599	0.02118		2120.38	0.05849	0.03432		2120.38	0.02177	0.00622
2120.87	0.14497	0.12719		2120.87	0.03355	0.01995		2120.87	0.05757	0.0341		2120.87	0.02085	0.00617
2121.35	0.1408	0.12329		2121.35	0.03152	0.01881		2121.35	0.05699	0.0339		2121.35	0.02016	0.00613
2121.83	0.13717	0.11942		2121.83	0.03014	0.01776		2121.83	0.05693	0.0337		2121.83	0.02001	0.00609
2122.31	0.13402	0.11559		2122.31	0.02933	0.01677		2122.31	0.05735	0.03345		2122.31	0.02036	0.00606
2122.8	0.13106	0.1118		2122.8	0.02881	0.01583		2122.8	0.05789	0.03314		2122.8	0.02094	0.00603
2123.28	0.12789	0.10806		2123.28	0.02816	0.01494		2123.28	0.05815	0.03273		2123.28	0.02136	0.00598
2123.76	0.12429	0.10435		2123.76	0.02708	0.01408		2123.76	0.05779	0.03222		2123.76	0.0213	0.00593
2124.24	0.12025	0.10068		2124.24	0.02553	0.01324		2124.24	0.05672	0.03161		2124.24	0.02073	0.00588
2124.72	0.11604	0.09706		2124.72	0.02372	0.01242		2124.72	0.05517	0.03089		2124.72	0.01985	0.00583
2125.21	0.112	0.09351		2125.21	0.02199	0.01162		2125.21	0.05347	0.03009		2125.21	0.01904	0.00578
2125.69	0.10841	0.09003		2125.69	0.02062	0.01084		2125.69	0.05195	0.02923		2125.69	0.01862	0.00574
2126.17	0.1053	0.08664		2126.17	0.01971	0.01009		2126.17	0.05072	0.02833		2126.17	0.01868	0.0057
2126.65	0.1025	0.08334		2126.65	0.0191	0.00936		2126.65	0.04969	0.02741		2126.65	0.01906	0.00566
2127.13	0.09971	0.08012		2127.13	0.01848	0.00866		2127.13	0.04859	0.0265		2127.13	0.01946	0.00562
2127.62	0.09666	0.077		2127.62	0.01758	0.00799		2127.62	0.04719	0.0256		2127.62	0.01954	0.00558
2128.1	0.09325	0.07396		2128.1	0.01628	0.00735		2128.1	0.04538	0.02474		2128.1	0.01918	0.00555
2128.58	0.08962	0.07101		2128.58	0.01469	0.00674		2128.58	0.04329	0.02393		2128.58	0.01847	0.00553
2129.06	0.08602	0.06816		2129.06	0.01308	0.00617		2129.06	0.0412	0.02317		2129.06	0.01768	0.00552
2129.55	0.08273	0.06542		2129.55	0.01172	0.00564		2129.55	0.03941	0.02247		2129.55	0.01711	0.00553
2130.03	0.07987	0.0628		2130.03	0.01077	0.00515		2130.03	0.03806	0.02183		2130.03	0.01693	0.00554
2130.51	0.07737	0.06027		2130.51	0.01018	0.0047		2130.51	0.03711	0.02124		2130.51	0.01708	0.00556
2130.99	0.07502	0.05785		2130.99	0.00975	0.00429		2130.99	0.03635	0.0207		2130.99	0.01735	0.00558
2131.47	0.07257	0.05553		2131.47	0.0092	0.00391		2131.47	0.0355	0.02022		2131.47	0.01744	0.00559
2131.95	0.06989	0.0533		2131.95	0.00837	0.00357		2131.95	0.0344	0.01978		2131.95	0.01719	0.0056
2132.44	0.067	0.05116		2132.44	0.00726	0.00326		2132.44	0.03302	0.01938		2132.44	0.01657	0.00561
2132.92	0.06405	0.04913		2132.92	0.00602	0.00297		2132.92	0.03153	0.01903		2132.92	0.01578	0.00562
2133.4	0.06128	0.04721		2133.4	0.00489	0.00271		2133.4	0.03016	0.0187		2133.4	0.01506	0.00562
2133.88	0.05883	0.04538		2133.88	0.00404	0.00246		2133.88	0.02906	0.01841		2133.88	0.0146	0.00562
2134.37	0.05673	0.04366		2134.37	0.00351	0.00224		2134.37	0.02829	0.01813		2134.37	0.01443	0.00561
2134.85	0.05485	0.04202		2134.85	0.00317	0.00203		2134.85	0.02772	0.01787		2134.85	0.01443	0.0056
2135.33	0.053	0.04046		2135.33	0.00284	0.00184		2135.33	0.02715	0.01761		2135.33	0.0144	0.00558
2135.81	0.05102	0.03897		2135.81	0.00232	0.00166		2135.81	0.02641	0.01738		2135.81	0.01414	0.00556
2136.29	0.04886	0.03756		2136.29	0.00154	0.0015		2136.29	0.02542	0.01715		2136.29	0.01358	0.00555
2136.78	0.04659	0.03622		2136.78	0.000570943	0.00135		2136.78	0.02427	0.01694		2136.78	0.01281	0.00554
2137.26	0.04434	0.03495		2137.26	-0.00043129	0.00123		2137.26	0.02309	0.01675		2137.26	0.012	0.00553
2137.74	0.04226	0.03376		2137.74	-0.0013	0.00112		2137.74	0.02207	0.01658		2137.74	0.01132	0.00552
2138.22	0.04044	0.03265		2138.22	-0.00194	0.00103		2138.22	0.02129	0.01642		2138.22	0.01087	0.0055
2138.7	0.03885	0.0316		2138.7	-0.00238	0.000958199		2138.7	0.02073	0.01628		2138.7	0.01061	0.00548
2139.19	0.03738	0.0306		2139.19	-0.00271	0.000890229		2139.19	0.02027	0.01615		2139.19	0.01043	0.00545
2139.67	0.03591	0.02966		2139.67	-0.0031	0.000827117		2139.67	0.01976	0.01603		2139.67	0.01017	0.00542
2140.15	0.03434	0.02877		2140.15	-0.00364	0.000766138		2140.15	0.01909	0.01592		2140.15	0.00972	0.0054
2140.63	0.03264	0.02793		2140.63	-0.00438	0.0007054		2140.63	0.01824	0.01582		2140.63	0.00906	0.00538
2141.12	0.03086	0.02713		2141.12	-0.00525	0.000644538		2141.12	0.01727	0.01574		2141.12	0.00825	0.00538
2141.6	0.0291	0.02637		2141.6	-0.00615	0.000584314		2141.6	0.01629	0.01565		2141.6	0.00744	0.00537
2142.08	0.0275	0.02565		2142.08	-0.00692	0.000526355		2142.08	0.01545	0.01558		2142.08	0.00676	0.00537
2142.56	0.02614	0.02497		2142.56	-0.00747	0.000472881		2142.56	0.01484	0.0155		2142.56	0.0063	0.00535
2143.04	0.02511	0.02432		2143.04	-0.00773	0.000426744		2143.04	0.01453	0.01542		2143.04	0.00614	0.00534
2143.53	0.02442	0.0237		2143.53	-0.00768	0.000390163		2143.53	0.01452	0.01534		2143.53	0.00627	0.00531
2144.01	0.02404	0.02311		2144.01	-0.00733	0.000364462		2144.01	0.01478	0.01526		2144.01	0.00668	0.00529
2144.49	0.02392	0.02255		2144.49	-0.00677	0.000349771		2144.49	0.01524	0.01518		2144.49	0.00731	0.00527
2144.97	0.02396	0.02202		2144.97	-0.00607	0.000344731		2144.97	0.01584	0.01511		2144.97	0.00807	0.00525
2145.45	0.02406	0.02153		2145.45	-0.00533	0.000346787		2145.45	0.01649	0.01505		2145.45	0.00889	0.00523
2145.94	0.02412	0.02107		2145.94	-0.00464	0.000353154		2145.94	0.0171	0.01499		2145.94	0.00966	0.00521
2146.42	0.02408	0.02063		2146.42	-0.00406	0.000361046		2146.42	0.01763	0.01494		2146.42	0.01034	0.0052
2146.9	0.02396	0.0202		2146.9	-0.0036	0.000368673		2146.9	0.01805	0.0149		2146.9	0.0109	0.00518
2147.38	0.02379	0.0198		2147.38	-0.00321	0.00037451		2147.38	0.01842	0.01486		2147.38	0.01138	0.00517
2147.86	0.02368	0.0194		2147.86	-0.0028	0.000377594		2147.86	0.01879	0.01482		2147.86	0.01185	0.00516
2148.35	0.02367	0.01902		2148.35	-0.00233	0.000376367		2148.35	0.01923	0.01477		2148.35	0.01241	0.00515
2148.83	0.02378	0.01865		2148.83	-0.00174	0.000369303		2148.83	0.01979	0.01473		2148.83	0.01307	0.00515
2149.31	0.02398	0.01829		2149.31	-0.00108	0.000354745		2149.31	0.02043	0.01469		2149.31	0.01383	0.00513
2149.79	0.02419	0.01793		2149.79	-0.000410933	0.000331865		2149.79	0.02109	0.01464		2149.79	0.0146	0.00512
2150.28	0.02432	0.01758		2150.28	0.000178828	0.000301591		2150.28	0.02169	0.0146		2150.28	0.0153	0.00509
2150.76	0.02434	0.01723		2150.76	0.000642679	0.000266247		2150.76	0.02219	0.01455		2150.76	0.01587	0.00507
2151.24	0.02427	0.01689		2151.24	0.000992371	0.000229845		2151.24	0.02258	0.01451		2151.24	0.01631	0.00506
2151.72	0.02419	0.01657		2151.72	0.00129	0.000196198		2151.72	0.02295	0.01448		2151.72	0.0167	0.00505
2152.2	0.02418	0.01625		2152.2	0.00163	0.00016832		2152.2	0.02335	0.01446		2152.2	0.01711	0.00505
2152.69	0.02429	0.01596		2152.69	0.00207	0.000147173		2152.69	0.02387	0.01445		2152.69	0.01764	0.00505
2153.17	0.02452	0.01568		2153.17	0.0026	0.000131662		2153.17	0.02448	0.01444		2153.17	0.01826	0.00505
2153.65	0.0248	0.01542		2153.65	0.00318	0.000119432		2153.65	0.02514	0.01443		2153.65	0.01892	0.00505
2154.13	0.02502	0.01515		2154.13	0.0037	0.000108229		2154.13	0.02576	0.01442		2154.13	0.01953	0.00503
2154.61	0.02515	0.01489		2154.61	0.00411	9.67622e-05		2154.61	0.02626	0.0144		2154.61	0.01999	0.00501
2155.1	0.02516	0.01464		2155.1	0.0044	8.51628e-05		2155.1	0.02662	0.01438		2155.1	0.0203	0.005
2155.58	0.02512	0.01439		2155.58	0.00462	7.46906e-05		2155.58	0.02691	0.01436		2155.58	0.0205	0.00498
2156.06	0.02513	0.01415		2156.06	0.00486	6.68034e-05		2156.06	0.02721	0.01434		2156.06	0.02069	0.00498
2156.54	0.02523	0.01392		2156.54	0.00519	6.17e-05		2156.54	0.0276	0.01433		2156.54	0.02094	0.00497
2157.03	0.02545	0.0137		2157.03	0.00563	5.83861e-05		2157.03	0.0281	0.01431		2157.03	0.02128	0.00498
2157.51	0.02572	0.01349		2157.51	0.00611	5.43432e-05		2157.51	0.02866	0.0143		2157.51	0.02166	0.00498
2157.99	0.02597	0.01329		2157.99	0.00657	4.69866e-05		2157.99	0.0292	0.01429		2157.99	0.02199	0.00498
2158.47	0.02611	0.0131		2158.47	0.00692	3.42951e-05		2158.47	0.02963	0.01427		2158.47	0.02219	0.00497
2158.95	0.02614	0.01292		2158.95	0.00714	1.6236e-05		2158.95	0.02993	0.01425		2158.95	0.02224	0.00497
2159.44	0.0261	0.01275		2159.44	0.00726	-5.50022e-06		2159.44	0.03013	0.01423		2159.44	0.02218	0.00497
2159.92	0.02607	0.01259		2159.92	0.00737	-2.79642e-05		2159.92	0.03031	0.01421		2159.92	0.02211	0.00496
2160.4	0.02612	0.01244		2160.4	0.00755	-4.75779e-05		2160.4	0.03055	0.01419		2160.4	0.02211	0.00496
2160.88	0.02626	0.0123		2160.88	0.00781	-6.19562e-05		2160.88	0.03088	0.01418		2160.88	0.02223	0.00495
2161.36	0.02647	0.01217		2161.36	0.00814	-6.98741e-05		2161.36	0.03128	0.01417		2161.36	0.02244	0.00493
2161.85	0.02666	0.01203		2161.85	0.00845	-7.16299e-05		2161.85	0.03166	0.01416		2161.85	0.02265	0.00492
2162.33	0.02674	0.01188		2162.33	0.00867	-6.91784e-05		2162.33	0.03193	0.01415		2162.33	0.02279	0.00491
2162.81	0.02671	0.01173		2162.81	0.00877	-6.52692e-05		2162.81	0.03207	0.01413		2162.81	0.02282	0.0049
2163.29	0.02658	0.01158		2163.29	0.00877	-6.34139e-05		2163.29	0.03208	0.0141		2163.29	0.02276	0.0049
2163.78	0.02643	0.01145		2163.78	0.00875	-6.64287e-05		2163.78	0.03205	0.01407		2163.78	0.0227	0.0049
2164.26	0.02633	0.01132		2164.26	0.00878	-7.62016e-05		2164.26	0.03206	0.01404		2164.26	0.02273	0.00491
2164.74	0.02632	0.01121		2164.74	0.00889	-9.37923e-05		2164.74	0.03216	0.01401		2164.74	0.02287	0.00491
2165.22	0.02635	0.01111		2165.22	0.00907	-0.000118007		2165.22	0.03233	0.01398		2165.22	0.02311	0.0049
2165.7	0.02637	0.01101		2165.7	0.00924	-0.000146395		2165.7	0.03249	0.01396		2165.7	0.02336	0.00488
2166.19	0.0263	0.01092		2166.19	0.00934	-0.000174946		2166.19	0.03257	0.01393		2166.19	0.02353	0.00486
2166.67	0.02611	0.01083		2166.67	0.00932	-0.000199852		2166.67	0.03254	0.01391		2166.67	0.02359	0.00484
2167.15	0.02581	0.01074		2167.15	0.00921	-0.000217504		2167.15	0.0324	0.01389		2167.15	0.02355	0.00483
2167.63	0.02549	0.01065		2167.63	0.00907	-0.000226346		2167.63	0.03223	0.01387		2167.63	0.02349	0.00482
2168.11	0.02522	0.01056		2168.11	0.00897	-0.000226644		2168.11	0.03212	0.01386		2168.11	0.02349	0.00481
2168.6	0.02502	0.01047		2168.6	0.00896	-0.000220352		2168.6	0.03211	0.01384		2168.6	0.0236	0.0048
2169.08	0.02489	0.01039		2169.08	0.00901	-0.000210549		2169.08	0.0322	0.01383		2169.08	0.0238	0.00479
2169.56	0.02477	0.0103		2169.56	0.00908	-0.000199785		2169.56	0.03233	0.01382		2169.56	0.02403	0.00477
2170.04	0.02459	0.01022		2170.04	0.0091	-0.000190015		2170.04	0.03245	0.01381		2170.04	0.02419	0.00474
2170.53	0.02432	0.01013		2170.53	0.00902	-0.000181934		2170.53	0.03249	0.0138		2170.53	0.02425	0.00472
2171.01	0.02399	0.01006		2171.01	0.00886	-0.000175409		2171.01	0.03246	0.0138		2171.01	0.02421	0.00471
2171.49	0.02364	0.00999		2171.49	0.00868	-0.000170243		2171.49	0.03243	0.0138		2171.49	0.02413	0.0047
2171.97	0.02335	0.00994		2171.97	0.00855	-0.000166268		2171.97	0.03246	0.0138		2171.97	0.02408	0.0047
2172.45	0.02315	0.0099		2172.45	0.00851	-0.000164049		2172.45	0.03258	0.0138		2172.45	0.02411	0.00471
2172.94	0.02302	0.00986		2172.94	0.00854	-0.000164082		2172.94	0.03279	0.01379		2172.94	0.02422	0.00471
2173.42	0.0229	0.00982		2173.42	0.00859	-0.000167195		2173.42	0.03303	0.01377		2173.42	0.02434	0.0047
2173.9	0.02275	0.00978		2173.9	0.0086	-0.000173455		2173.9	0.03322	0.01374		2173.9	0.0244	0.00469
2174.38	0.02251	0.00973		2174.38	0.00851	-0.000182398		2174.38	0.03331	0.01371		2174.38	0.02436	0.00468
2174.86	0.02219	0.00968		2174.86	0.00835	-0.000193394		2174.86	0.0333	0.01367		2174.86	0.02421	0.00467
2175.35	0.02186	0.00963		2175.35	0.00815	-0.000205217		2175.35	0.03324	0.01362		2175.35	0.02402	0.00466
2175.83	0.02156	0.00959		2175.83	0.00799	-0.000217437		2175.83	0.03319	0.01357		2175.83	0.02385	0.00466
2176.31	0.02133	0.00956		2176.31	0.0079	-0.000229459		2176.31	0.03319	0.01352		2176.31	0.02374	0.00465
2176.79	0.02116	0.00954		2176.79	0.00789	-0.000240619		2176.79	0.03324	0.01347		2176.79	0.0237	0.00464
2177.28	0.02102	0.00951		2177.28	0.0079	-0.000250454		2177.28	0.03329	0.01342		2177.28	0.02366	0.00461
2177.76	0.02084	0.00949		2177.76	0.00787	-0.000257806		2177.76	0.03326	0.01338		2177.76	0.02356	0.00459
2178.24	0.02059	0.00946		2178.24	0.00776	-0.000261945		2178.24	0.0331	0.01334		2178.24	0.02337	0.00456
2178.72	0.02028	0.00943		2178.72	0.00758	-0.000262144		2178.72	0.03281	0.01332		2178.72	0.02308	0.00453
2179.2	0.01995	0.0094		2179.2	0.00736	-0.000258634		2179.2	0.03244	0.0133		2179.2	0.02275	0.00451
2179.69	0.01965	0.00936		2179.69	0.00717	-0.000252011		2179.69	0.03205	0.01329		2179.69	0.02246	0.0045
2180.17	0.01941	0.00933		2180.17	0.00704	-0.000243533		2180.17	0.03169	0.01328		2180.17	0.02224	0.00449
2180.65	0.01922	0.00929		2180.65	0.00698	-0.000234095		2180.65	0.03137	0.01327		2180.65	0.02211	0.00448
2181.13	0.01905	0.00925		2181.13	0.00694	-0.000224425		2181.13	0.03103	0.01325		2181.13	0.02201	0.00447
2181.61	0.01885	0.0092		2181.61	0.00687	-0.000214589		2181.61	0.03063	0.01323		2181.61	0.02189	0.00446
2182.1	0.01857	0.00915		2182.1	0.00674	-0.00020472		2182.1	0.03012	0.01321		2182.1	0.02168	0.00445
2182.58	0.01823	0.00911		2182.58	0.00654	-0.000195182		2182.58	0.02952	0.01319		2182.58	0.0214	0.00445
2183.06	0.01787	0.00907		2183.06	0.0063	-0.000187266		2183.06	0.02887	0.01317		2183.06	0.02108	0.00444
2183.54	0.01754	0.00905		2183.54	0.00608	-0.000182563		2183.54	0.02824	0.01315		2183.54	0.0208	0.00444
2184.03	0.01727	0.00903		2184.03	0.00592	-0.000182928		2184.03	0.0277	0.01314		2184.03	0.02059	0.00443
2184.51	0.01707	0.00902		2184.51	0.0058	-0.000189022		2184.51	0.02725	0.01313		2184.51	0.02046	0.00441
2184.99	0.01689	0.00901		2184.99	0.00569	-0.000200249		2184.99	0.02688	0.01311		2184.99	0.02035	0.0044
2185.47	0.01669	0.009		2185.47	0.00555	-0.000214556		2185.47	0.02651	0.01309		2185.47	0.02023	0.00438
2185.95	0.01643	0.00898		2185.95	0.00534	-0.000229293		2185.95	0.02611	0.01307		2185.95	0.02003	0.00437
2186.43	0.01611	0.00895		2186.43	0.00506	-0.000242275		2186.43	0.02567	0.01305		2186.43	0.01976	0.00437
2186.92	0.01576	0.00892		2186.92	0.00476	-0.00025264		2186.92	0.02522	0.01303		2186.92	0.01945	0.00438
2187.4	0.01545	0.00889		2187.4	0.00447	-0.000261481		2187.4	0.02481	0.01302		2187.4	0.01916	0.00438
2187.88	0.01519	0.00887		2187.88	0.00424	-0.000270356		2187.88	0.02448	0.01302		2187.88	0.01893	0.00439
2188.36	0.01498	0.00884		2188.36	0.00406	-0.000280985		2188.36	0.02424	0.01302		2188.36	0.01876	0.00438
2188.85	0.0148	0.00882		2188.85	0.0039	-0.000293402		2188.85	0.02404	0.01301		2188.85	0.01862	0.00436
2189.33	0.0146	0.0088		2189.33	0.00371	-0.000305819		2189.33	0.02384	0.013		2189.33	0.01844	0.00433
2189.81	0.01434	0.00878		2189.81	0.00348	-0.000315024		2189.81	0.02359	0.01299		2189.81	0.0182	0.0043
2190.29	0.01403	0.00877		2190.29	0.00318	-0.000317772		2190.29	0.02327	0.01298		2190.29	0.01789	0.00427
2190.77	0.0137	0.00876		2190.77	0.00287	-0.000312176		2190.77	0.02293	0.01297		2190.77	0.01755	0.00426
2191.26	0.0134	0.00876		2191.26	0.00258	-0.000299097		2191.26	0.0226	0.01297		2191.26	0.01723	0.00425
2191.74	0.01314	0.00876		2191.74	0.00234	-0.000281747		2191.74	0.02232	0.01296		2191.74	0.01698	0.00424
2192.22	0.01295	0.00877		2192.22	0.00216	-0.00026529		2192.22	0.0221	0.01294		2192.22	0.01679	0.00424
2192.7	0.01277	0.00877		2192.7	0.002	-0.000254991		2192.7	0.02192	0.01292		2192.7	0.01663	0.00424
2193.18	0.01257	0.00876		2193.18	0.00182	-0.000254693		2193.18	0.02172	0.0129		2193.18	0.01645	0.00424
2193.67	0.01232	0.00876		2193.67	0.00158	-0.000265654		2193.67	0.02146	0.01288		2193.67	0.0162	0.00423
2194.15	0.01202	0.00874		2194.15	0.00128	-0.000287045		2194.15	0.02115	0.01286		2194.15	0.01589	0.00423
2194.63	0.01168	0.00873		2194.63	0.000945182	-0.000315918		2194.63	0.0208	0.01284		2194.63	0.01554	0.00422
2195.11	0.01136	0.00871		2195.11	0.000627648	-0.000348165		2195.11	0.02047	0.01284		2195.11	0.01521	0.00421
2195.6	0.01108	0.00869		2195.6	0.000356801	-0.000379881		2195.6	0.02019	0.01284		2195.6	0.01494	0.0042
2196.08	0.01084	0.00866		2196.08	0.000137329	-0.000406729		2196.08	0.01998	0.01285		2196.08	0.01473	0.00418
2196.56	0.01062	0.00862		2196.56	-5.59267e-05	-0.000425398		2196.56	0.01979	0.01286		2196.56	0.01455	0.00416
2197.04	0.01039	0.00858		2197.04	-0.000261945	-0.00043321		2197.04	0.0196	0.01286		2197.04	0.01437	0.00415
2197.52	0.01011	0.00854		2197.52	-0.00051013	-0.00042894		2197.52	0.01936	0.01286		2197.52	0.01414	0.00414
2198.01	0.00978	0.0085		2198.01	-0.000802957	-0.000412952		2198.01	0.01905	0.01284		2198.01	0.01386	0.00414
2198.49	0.00944	0.00847		2198.49	-0.00112	-0.000388422		2198.49	0.01871	0.01282		2198.49	0.01355	0.00416
2198.97	0.00913	0.00845		2198.97	-0.00141	-0.000359985		2198.97	0.01838	0.01278		2198.97	0.01325	0.00418
2199.45	0.00886	0.00844		2199.45	-0.00166	-0.000333532		2199.45	0.0181	0.01275		2199.45	0.013	0.00419
2199.93	0.00864	0.00845		2199.93	-0.00186	-0.000314494		2199.93	0.01787	0.01271		2199.93	0.0128	0.0042
2200.42	0.00844	0.00845		2200.42	-0.00204	-0.000306117		2200.42	0.01768	0.01268		2200.42	0.01263	0.0042
2200.9	0.00824	0.00846		2200.9	-0.00223	-0.000308799		2200.9	0.01749	0.01265		2200.9	0.01244	0.0042
2201.38	0.008	0.00846		2201.38	-0.00247	-0.000320255		2201.38	0.01726	0.01263		2201.38	0.0122	0.00419
2201.86	0.00772	0.00846		2201.86	-0.00275	-0.000336478		2201.86	0.01699	0.01262		2201.86	0.01191	0.00419
2202.34	0.00743	0.00847		2202.34	-0.00304	-0.000352933		2202.34	0.0167	0.01262		2202.34	0.01159	0.00419
2202.83	0.00717	0.00847		2202.83	-0.00332	-0.000366507		2202.83	0.01642	0.01263		2202.83	0.0113	0.0042
2203.31	0.00695	0.00847		2203.31	-0.00354	-0.00037571		2203.31	0.0162	0.01265		2203.31	0.01106	0.0042
2203.79	0.00677	0.00846		2203.79	-0.00371	-0.000380709		2203.79	0.01602	0.01266		2203.79	0.01088	0.00419
2204.27	0.00661	0.00845		2204.27	-0.00386	-0.000382364		2204.27	0.01588	0.01268		2204.27	0.01073	0.00418
2204.76	0.00644	0.00842		2204.76	-0.00401	-0.000381636		2204.76	0.01573	0.01269		2204.76	0.01057	0.00416
2205.24	0.00622	0.00839		2205.24	-0.00421	-0.000378822		2205.24	0.01554	0.0127		2205.24	0.01037	0.00415
2205.72	0.00595	0.00836		2205.72	-0.00445	-0.000373724		2205.72	0.0153	0.0127		2205.72	0.01012	0.00415
2206.2	0.00567	0.00833		2206.2	-0.00473	-0.000366606		2206.2	0.01503	0.0127		2206.2	0.00985	0.00416
2206.68	0.00541	0.00831		2206.68	-0.00499	-0.000357965		2206.68	0.01477	0.0127		2206.68	0.00959	0.00418
2207.17	0.00518	0.0083		2207.17	-0.00522	-0.000349953		2207.17	0.01456	0.0127		2207.17	0.00938	0.0042
2207.65	0.005	0.0083		2207.65	-0.0054	-0.000344656		2207.65	0.0144	0.0127		2207.65	0.00923	0.00421
2208.13	0.00485	0.0083		2208.13	-0.00556	-0.000344391		2208.13	0.01427	0.0127		2208.13	0.00911	0.00422
2208.61	0.00469	0.00829		2208.61	-0.00572	-0.000350417		2208.61	0.01415	0.0127		2208.61	0.00898	0.00421
2209.09	0.0045	0.00829		2209.09	-0.00591	-0.000362501		2209.09	0.01398	0.0127		2209.09	0.00881	0.0042
2209.58	0.00428	0.00828		2209.58	-0.00614	-0.000378954		2209.58	0.01378	0.01271		2209.58	0.0086	0.00419
2210.06	0.00404	0.00827		2210.06	-0.00636	-0.000397625		2210.06	0.01356	0.01271		2210.06	0.00836	0.00418
2210.54	0.00383	0.00826		2210.54	-0.00657	-0.000416262		2210.54	0.01335	0.01272		2210.54	0.00813	0.00417
2211.02	0.00365	0.00825		2211.02	-0.00673	-0.00043321		2211.02	0.01317	0.01272		2211.02	0.00794	0.00416
2211.51	0.00353	0.00825		2211.51	-0.00685	-0.000447642		2211.51	0.01305	0.01272		2211.51	0.0078	0.00416
2211.99	0.00343	0.00825		2211.99	-0.00695	-0.000459293		2211.99	0.01296	0.01272		2211.99	0.00769	0.00415
2212.47	0.00333	0.00825		2212.47	-0.00705	-0.000467833		2212.47	0.01286	0.0127		2212.47	0.00758	0.00415
2212.95	0.0032	0.00825		2212.95	-0.00719	-0.00047283		2212.95	0.01273	0.01268		2212.95	0.00743	0.00415
2213.43	0.00304	0.00825		2213.43	-0.00737	-0.000473823		2213.43	0.01256	0.01267		2213.43	0.00724	0.00415
2213.92	0.00287	0.00826		2213.92	-0.00757	-0.000469984		2213.92	0.01236	0.01265		2213.92	0.00704	0.00415
2214.4	0.0027	0.00826		2214.4	-0.00774	-0.000461047		2214.4	0.01216	0.01263		2214.4	0.00685	0.00414
2214.88	0.00257	0.00827		2214.88	-0.00788	-0.000447278		2214.88	0.01201	0.01262		2214.88	0.00671	0.00414
2215.36	0.00247	0.00827		2215.36	-0.00796	-0.000429536		2215.36	0.0119	0.01262		2215.36	0.00661	0.00412
2215.84	0.00239	0.00827		2215.84	-0.00802	-0.000409311		2215.84	0.01182	0.01261		2215.84	0.00654	0.00411
2216.33	0.00231	0.00826		2216.33	-0.00807	-0.000388224		2216.33	0.01174	0.0126		2216.33	0.00646	0.00409
2216.81	0.0022	0.00825		2216.81	-0.00816	-0.00036793		2216.81	0.01163	0.01259		2216.81	0.00635	0.00408
2217.29	0.00207	0.00825		2217.29	-0.00828	-0.000350251		2217.29	0.0115	0.01257		2217.29	0.0062	0.00409
2217.77	0.00193	0.00825		2217.77	-0.00841	-0.000336445		2217.77	0.01135	0.01256		2217.77	0.00604	0.0041
2218.26	0.00182	0.00827		2218.26	-0.00854	-0.000327605		2218.26	0.01122	0.01254		2218.26	0.00589	0.00412
2218.74	0.00174	0.0083		2218.74	-0.00864	-0.000323765		2218.74	0.01114	0.01253		2218.74	0.00578	0.00413
2219.22	0.00171	0.00833		2219.22	-0.0087	-0.000324526		2219.22	0.0111	0.01252		2219.22	0.00571	0.00413
2219.7	0.0017	0.00836		2219.7	-0.00873	-0.000328731		2219.7	0.0111	0.01251		2219.7	0.00568	0.00412
2220.18	0.00167	0.00839		2220.18	-0.00878	-0.000334525		2220.18	0.0111	0.01251		2220.18	0.00563	0.0041
2220.67	0.00162	0.0084		2220.67	-0.00886	-0.000340584		2220.67	0.01108	0.01252		2220.67	0.00555	0.00408
2221.15	0.00153	0.00841		2221.15	-0.00897	-0.000345716		2221.15	0.01101	0.01254		2221.15	0.00544	0.00406
2221.63	0.00142	0.00841		2221.63	-0.00911	-0.000350152		2221.63	0.01093	0.01256		2221.63	0.00531	0.00405
2222.11	0.00133	0.0084		2222.11	-0.00924	-0.000354224		2222.11	0.01085	0.01259		2222.11	0.00519	0.00404
2222.59	0.00127	0.00839		2222.59	-0.00934	-0.000358528		2222.59	0.01081	0.01262		2222.59	0.00511	0.00403
2223.08	0.00125	0.00839		2223.08	-0.0094	-0.0003626		2223.08	0.01082	0.01265		2223.08	0.00507	0.00401
2223.56	0.00125	0.00839		2223.56	-0.00944	-0.000365348		2223.56	0.01085	0.01268		2223.56	0.00506	0.004
2224.04	0.00125	0.0084		2224.04	-0.00947	-0.000364156		2224.04	0.01088	0.01269		2224.04	0.00505	0.00398
2224.52	0.00122	0.00841		2224.52	-0.00953	-0.000357237		2224.52	0.01088	0.0127		2224.52	0.005	0.00396
2225.01	0.00116	0.00843		2225.01	-0.0096	-0.000343729		2225.01	0.01084	0.0127		2225.01	0.00492	0.00396
2225.49	0.0011	0.00846		2225.49	-0.00969	-0.00032489		2225.49	0.01076	0.01269		2225.49	0.00482	0.00396
2225.97	0.00104	0.00849		2225.97	-0.00977	-0.000304528		2225.97	0.01068	0.01268		2225.97	0.00473	0.00397
2226.45	0.00102	0.00853		2226.45	-0.00982	-0.000287773		2226.45	0.01063	0.01266		2226.45	0.00467	0.00398
2226.93	0.00105	0.00857		2226.93	-0.00983	-0.000279628		2226.93	0.0106	0.01264		2226.93	0.00465	0.00398
2227.42	0.00109	0.00861		2227.42	-0.00983	-0.000283502		2227.42	0.0106	0.01261		2227.42	0.00465	0.00399
2227.9	0.00113	0.00864		2227.9	-0.00984	-0.000299958		2227.9	0.01059	0.01259		2227.9	0.00465	0.00399
2228.38	0.00115	0.00868		2228.38	-0.00988	-0.000326248		2228.38	0.01056	0.01258		2228.38	0.00461	0.004
2228.86	0.00115	0.00872		2228.86	-0.00994	-0.0003578		2228.86	0.0105	0.01257		2228.86	0.00454	0.00401
2229.34	0.00112	0.00876		2229.34	-0.01002	-0.000388886		2229.34	0.01044	0.01258		2229.34	0.00445	0.00402
2229.83	0.00111	0.00881		2229.83	-0.01009	-0.00041474		2229.83	0.01039	0.01261		2229.83	0.00438	0.00403
2230.31	0.00114	0.00885		2230.31	-0.01012	-0.00043235		2230.31	0.0104	0.01265		2230.31	0.00433	0.00404
2230.79	0.00119	0.0089		2230.79	-0.01011	-0.000441088		2230.79	0.01045	0.01269		2230.79	0.00433	0.00404
2231.27	0.00127	0.00895		2231.27	-0.01008	-0.000442214		2231.27	0.01054	0.01273		2231.27	0.00436	0.00405
2231.76	0.00135	0.009		2231.76	-0.01006	-0.00043844		2231.76	0.01063	0.01278		2231.76	0.00438	0.00405
2232.24	0.00141	0.00904		2232.24	-0.01005	-0.000433276		2232.24	0.01069	0.01281		2232.24	0.00438	0.00407
2232.72	0.00145	0.00908		2232.72	-0.01008	-0.000429635		2232.72	0.01072	0.01284		2232.72	0.00435	0.00409
2233.2	0.00146	0.00911		2233.2	-0.01013	-0.000429966		2233.2	0.01071	0.01286		2233.2	0.00431	0.00412
2233.68	0.00148	0.00914		2233.68	-0.01017	-0.000434965		2233.68	0.01071	0.01287		2233.68	0.00427	0.00415
2234.17	0.00151	0.00916		2234.17	-0.0102	-0.000443935		2234.17	0.01072	0.01288		2234.17	0.00426	0.00418
2234.65	0.00155	0.00918		2234.65	-0.01019	-0.000454063		2234.65	0.01076	0.01288		2234.65	0.00428	0.0042
2235.13	0.0016	0.00919		2235.13	-0.01016	-0.000461709		2235.13	0.01081	0.01288		2235.13	0.00432	0.0042
2235.61	0.00164	0.00919		2235.61	-0.01014	-0.000463166		2235.61	0.01086	0.01289		2235.61	0.00435	0.0042
2236.09	0.00164	0.00919		2236.09	-0.01013	-0.000455718		2236.09	0.01089	0.01289		2236.09	0.00435	0.00419
2236.58	0.00161	0.00919		2236.58	-0.01015	-0.00043897		2236.58	0.01089	0.01291		2236.58	0.00432	0.00418
2237.06	0.00157	0.00919		2237.06	-0.01017	-0.000415335		2237.06	0.01087	0.01293		2237.06	0.00427	0.00418
2237.54	0.00154	0.00921		2237.54	-0.0102	-0.000388853		2237.54	0.01086	0.01295		2237.54	0.00424	0.00419
2238.02	0.00154	0.00923		2238.02	-0.0102	-0.00036462		2238.02	0.01088	0.01298		2238.02	0.00423	0.0042
2238.51	0.00158	0.00927		2238.51	-0.01018	-0.000346113		2238.51	0.01093	0.013		2238.51	0.00426	0.00421
2238.99	0.00164	0.00931		2238.99	-0.01015	-0.000334459		2238.99	0.011	0.01301		2238.99	0.0043	0.0042
2239.47	0.0017	0.00935		2239.47	-0.01012	-0.000328367		2239.47	0.01107	0.01301		2239.47	0.00433	0.0042
2239.95	0.00174	0.00939		2239.95	-0.01011	-0.000324327		2239.95	0.01111	0.01301		2239.95	0.00433	0.00418
2240.43	0.00176	0.00943		2240.43	-0.01011	-0.000318368		2240.43	0.01112	0.013		2240.43	0.00429	0.00417
2240.92	0.00176	0.00947		2240.92	-0.01013	-0.000308335		2240.92	0.01111	0.013		2240.92	0.00423	0.00417
2241.4	0.00178	0.0095		2241.4	-0.01014	-0.0002937		2241.4	0.01111	0.01301		2241.4	0.00418	0.00417
2241.88	0.00182	0.00953		2241.88	-0.01012	-0.000276482		2241.88	0.01116	0.01303		2241.88	0.00417	0.00418
2242.36	0.00188	0.00955		2242.36	-0.01008	-0.000259263		2242.36	0.01125	0.01306		2242.36	0.00419	0.00419
2242.84	0.00196	0.00957		2242.84	-0.01002	-0.000244394		2242.84	0.01138	0.01311		2242.84	0.00424	0.0042
2243.33	0.00203	0.00959		2243.33	-0.00998	-0.000232605		2243.33	0.01151	0.01316		2243.33	0.00429	0.0042
2243.81	0.00208	0.00961		2243.81	-0.00996	-0.000222504		2243.81	0.01162	0.01322		2243.81	0.0043	0.00421
2244.29	0.00211	0.00964		2244.29	-0.00996	-0.000211476		2244.29	0.01171	0.01328		2244.29	0.00428	0.00422
2244.77	0.00213	0.00967		2244.77	-0.00997	-0.000196739		2244.77	0.01178	0.01335		2244.77	0.00424	0.00423
2245.26	0.00217	0.00972		2245.26	-0.00996	-0.000176337		2245.26	0.01185	0.01342		2245.26	0.00419	0.00424
2245.74	0.00224	0.00977		2245.74	-0.00992	-0.000149442		2245.74	0.01196	0.0135		2245.74	0.00417	0.00425
2246.22	0.00235	0.00984		2246.22	-0.00984	-0.000116318		2246.22	0.01211	0.01359		2246.22	0.00419	0.00426
2246.7	0.00247	0.00991		2246.7	-0.00973	-7.73942e-05		2246.7	0.01229	0.01368		2246.7	0.00422	0.00425
2247.18	0.0026	0.00999		2247.18	-0.00962	-3.3199e-05		2247.18	0.01249	0.01379		2247.18	0.00425	0.00425
2247.66	0.00271	0.01008		2247.66	-0.00953	1.59046e-05		2247.66	0.01267	0.0139		2247.66	0.00427	0.00423
2248.15	0.00279	0.01017		2248.15	-0.00945	6.93882e-05		2248.15	0.01285	0.01402		2248.15	0.00425	0.00422
2248.63	0.00287	0.01026		2248.63	-0.00939	0.000125629		2248.63	0.01302	0.01413		2248.63	0.00422	0.00422
2249.11	0.00295	0.01035		2249.11	-0.00933	0.000182143		2249.11	0.0132	0.01425		2249.11	0.00419	0.00421
2249.59	0.00306	0.01044		2249.59	-0.00925	0.000235581		2249.59	0.01342	0.01436		2249.59	0.00418	0.00421
2250.08	0.00319	0.01052		2250.08	-0.00916	0.000282991		2250.08	0.01368	0.01447		2250.08	0.0042	0.0042
2250.56	0.00334	0.01059		2250.56	-0.00905	0.000322414		2250.56	0.01397	0.01458		2250.56	0.00422	0.0042
2251.04	0.00348	0.01065		2251.04	-0.00895	0.000354381		2251.04	0.01426	0.01468		2251.04	0.00424	0.0042
2251.52	0.0036	0.01071		2251.52	-0.00887	0.000381209		2251.52	0.01454	0.01479		2251.52	0.00424	0.00421
2252	0.00371	0.01077		2252	-0.0088	0.000405816		2252	0.01478	0.01489		2252	0.00422	0.00423
2252.49	0.0038	0.01085		2252.49	-0.00875	0.000431056		2252.49	0.01501	0.015		2252.49	0.00418	0.00425
2252.97	0.0039	0.01093		2252.97	-0.00869	0.000457889		2252.97	0.01522	0.0151		2252.97	0.00416	0.00428
2253.45	0.00403	0.01101		2253.45	-0.00862	0.000485055		2253.45	0.01544	0.01519		2253.45	0.00416	0.0043
2253.93	0.00417	0.01109		2253.93	-0.00853	0.000510034		2253.93	0.01566	0.01527		2253.93	0.0042	0.00431
2254.41	0.00432	0.01117		2254.41	-0.00844	0.000529639		2254.41	0.01588	0.01533		2254.41	0.00425	0.00431
2254.9	0.00445	0.01124		2254.9	-0.00837	0.00054208		2254.9	0.01606	0.01538		2254.9	0.00429	0.00431
2255.38	0.00455	0.01129		2255.38	-0.00833	0.000547388		2255.38	0.01618	0.0154		2255.38	0.0043	0.0043
2255.86	0.00461	0.01135		2255.86	-0.00833	0.000547554		2255.86	0.01624	0.01541		2255.86	0.00427	0.00429
2256.34	0.00465	0.0114		2256.34	-0.00836	0.000545961		2256.34	0.01626	0.01541		2256.34	0.00422	0.00428
2256.83	0.00468	0.01144		2256.83	-0.00838	0.000545961		2256.83	0.01625	0.01539		2256.83	0.00418	0.00427
2257.31	0.00472	0.01148		2257.31	-0.00839	0.000550175		2257.31	0.01625	0.01538		2257.31	0.00416	0.00427
2257.79	0.00476	0.01151		2257.79	-0.00836	0.000560094		2257.79	0.01625	0.01536		2257.79	0.00417	0.00426
2258.27	0.00481	0.01153		2258.27	-0.00832	0.000575887		2258.27	0.01626	0.01534		2258.27	0.0042	0.00425
2258.75	0.00483	0.01154		2258.75	-0.00828	0.000597387		2258.75	0.01625	0.01532		2258.75	0.00424	0.00425
2259.24	0.00482	0.01153		2259.24	-0.00825	0.000623998		2259.24	0.01621	0.01531		2259.24	0.00425	0.00425
2259.72	0.00479	0.01152		2259.72	-0.00825	0.000655588		2259.72	0.01612	0.01531		2259.72	0.00425	0.00426
2260.2	0.00473	0.01152		2260.2	-0.00826	0.00069176		2260.2	0.01601	0.01531		2260.2	0.00424	0.00428
2260.68	0.00469	0.01152		2260.68	-0.00827	0.000731719		2260.68	0.01589	0.01533		2260.68	0.00423	0.0043
2261.16	0.00468	0.01153		2261.16	-0.00827	0.000774835		2261.16	0.0158	0.01535		2261.16	0.00425	0.00432
2261.65	0.0047	0.01156		2261.65	-0.00824	0.00081998		2261.65	0.01573	0.01536		2261.65	0.0043	0.00433
2262.13	0.00474	0.01159		2262.13	-0.0082	0.000866125		2262.13	0.01569	0.01538		2262.13	0.00435	0.00434
2262.61	0.00479	0.01162		2262.61	-0.00816	0.000912608		2262.61	0.01565	0.01539		2262.61	0.00439	0.00434
2263.09	0.00482	0.01166		2263.09	-0.00814	0.000959129		2263.09	0.0156	0.0154		2263.09	0.0044	0.00434
2263.57	0.00483	0.01169		2263.57	-0.00812	0.00101		2263.57	0.01553	0.01541		2263.57	0.00437	0.00434
2264.06	0.00483	0.01173		2264.06	-0.00812	0.00105		2264.06	0.01546	0.01543		2264.06	0.00431	0.00434
2264.54	0.00484	0.01177		2264.54	-0.0081	0.0011		2264.54	0.0154	0.01545		2264.54	0.00426	0.00434
2265.02	0.00486	0.01182		2265.02	-0.00806	0.00115		2265.02	0.01539	0.01548		2265.02	0.00422	0.00434
2265.5	0.00491	0.01187		2265.5	-0.008	0.0012		2265.5	0.01542	0.01553		2265.5	0.00422	0.00433
2265.99	0.00497	0.01193		2265.99	-0.00792	0.00125		2265.99	0.01549	0.01558		2265.99	0.00424	0.00432
2266.47	0.00504	0.01199		2266.47	-0.00784	0.0013		2266.47	0.01558	0.01564		2266.47	0.00426	0.0043
2266.95	0.00509	0.01206		2266.95	-0.00777	0.00135		2266.95	0.01567	0.01572		2266.95	0.00428	0.00428
2267.43	0.00513	0.01213		2267.43	-0.00772	0.0014		2267.43	0.01574	0.0158		2267.43	0.00427	0.00427
2267.91	0.00516	0.0122		2267.91	-0.00767	0.00146		2267.91	0.0158	0.01588		2267.91	0.00425	0.00426
2268.4	0.0052	0.01228		2268.4	-0.00761	0.00153		2268.4	0.01588	0.01598		2268.4	0.00424	0.00425
2268.88	0.00527	0.01236		2268.88	-0.00752	0.0016		2268.88	0.01598	0.01609		2268.88	0.00425	0.00425
2269.36	0.00536	0.01243		2269.36	-0.00741	0.00168		2269.36	0.01612	0.0162		2269.36	0.00428	0.00424
2269.84	0.00547	0.0125		2269.84	-0.00727	0.00176		2269.84	0.01629	0.01631		2269.84	0.00433	0.00424
2270.32	0.00559	0.01257		2270.32	-0.00713	0.00185		2270.32	0.01647	0.01643		2270.32	0.00436	0.00423
2270.81	0.00569	0.01264		2270.81	-0.007	0.00194		2270.81	0.01663	0.01653		2270.81	0.00438	0.00423
2271.29	0.00577	0.01271		2271.29	-0.00688	0.00204		2271.29	0.01676	0.01664		2271.29	0.00436	0.00424
2271.77	0.00585	0.0128		2271.77	-0.00678	0.00214		2271.77	0.01687	0.01673		2271.77	0.00433	0.00425
2272.25	0.00594	0.01289		2272.25	-0.00667	0.00223		2272.25	0.01698	0.01682		2272.25	0.00431	0.00426
2272.74	0.00605	0.01298		2272.74	-0.00654	0.00233		2272.74	0.01709	0.0169		2272.74	0.0043	0.00427
2273.22	0.00618	0.01308		2273.22	-0.00641	0.00242		2273.22	0.01722	0.01698		2273.22	0.00431	0.00428
2273.7	0.00632	0.01317		2273.7	-0.00627	0.00251		2273.7	0.01737	0.01705		2273.7	0.00434	0.00428
2274.18	0.00645	0.01326		2274.18	-0.00613	0.00259		2274.18	0.01751	0.01712		2274.18	0.00436	0.00427
2274.66	0.00656	0.01334		2274.66	-0.00602	0.00266		2274.66	0.01764	0.01719		2274.66	0.00436	0.00427
2275.15	0.00666	0.01342		2275.15	-0.00592	0.00273		2275.15	0.01776	0.01726		2275.15	0.00434	0.00428
2275.63	0.00674	0.01349		2275.63	-0.00584	0.0028		2275.63	0.01787	0.01734		2275.63	0.00431	0.00429
2276.11	0.00683	0.01357		2276.11	-0.00576	0.00286		2276.11	0.01799	0.01743		2276.11	0.00429	0.0043
2276.59	0.00694	0.01364		2276.59	-0.00566	0.00292		2276.59	0.01815	0.01753		2276.59	0.00429	0.0043
2277.07	0.00708	0.01371		2277.07	-0.00554	0.00297		2277.07	0.01834	0.01763		2277.07	0.00432	0.0043
2277.56	0.00722	0.01379		2277.56	-0.00541	0.00302		2277.56	0.01855	0.01775		2277.56	0.00437	0.00428
2278.04	0.00737	0.01386		2278.04	-0.00528	0.00307		2278.04	0.01876	0.01786		2278.04	0.00442	0.00427
2278.52	0.00749	0.01393		2278.52	-0.00517	0.00312		2278.52	0.01894	0.01797		2278.52	0.00444	0.00425
2279	0.00761	0.01401		2279	-0.00507	0.00319		2279	0.01909	0.01807		2279	0.00443	0.00425
2279.49	0.00771	0.0141		2279.49	-0.00497	0.00327		2279.49	0.01921	0.01817		2279.49	0.0044	0.00426
2279.97	0.00782	0.0142		2279.97	-0.00487	0.00336		2279.97	0.01932	0.01826		2279.97	0.00438	0.00428
2280.45	0.00794	0.01431		2280.45	-0.00475	0.00346		2280.45	0.01944	0.01836		2280.45	0.00437	0.00431
2280.93	0.00809	0.01442		2280.93	-0.00461	0.00356		2280.93	0.01958	0.01844		2280.93	0.00439	0.00434
2281.41	0.00825	0.01452		2281.41	-0.00445	0.00367		2281.41	0.01973	0.01853		2281.41	0.00443	0.00436
2281.9	0.0084	0.01462		2281.9	-0.0043	0.00378		2281.9	0.01988	0.01862		2281.9	0.00447	0.00438
2282.38	0.00854	0.01471		2282.38	-0.00416	0.00388		2282.38	0.02002	0.01872		2282.38	0.00449	0.00439
2282.86	0.00865	0.01479		2282.86	-0.00405	0.00398		2282.86	0.02014	0.01881		2282.86	0.00449	0.0044
2283.34	0.00876	0.01488		2283.34	-0.00395	0.00407		2283.34	0.02024	0.01891		2283.34	0.00447	0.00441
2283.82	0.00886	0.01496		2283.82	-0.00386	0.00415		2283.82	0.02036	0.01901		2283.82	0.00445	0.00442
2284.31	0.00898	0.01504		2284.31	-0.00376	0.00423		2284.31	0.02049	0.01912		2284.31	0.00445	0.00442
2284.79	0.0091	0.01513		2284.79	-0.00365	0.00431		2284.79	0.02064	0.01922		2284.79	0.00447	0.00442
2285.27	0.00923	0.0152		2285.27	-0.00354	0.00437		2285.27	0.02081	0.01932		2285.27	0.00451	0.00441
2285.75	0.00935	0.01528		2285.75	-0.00343	0.00443		2285.75	0.02098	0.01942		2285.75	0.00454	0.0044
2286.24	0.00944	0.01535		2286.24	-0.00333	0.00448		2286.24	0.02113	0.01952		2286.24	0.00456	0.00439
2286.72	0.00952	0.01542		2286.72	-0.00325	0.00453		2286.72	0.02126	0.01962		2286.72	0.00456	0.00438
2287.2	0.00958	0.01549		2287.2	-0.00317	0.00458		2287.2	0.02137	0.01971		2287.2	0.00454	0.00438
2287.68	0.00965	0.01556		2287.68	-0.00308	0.00464		2287.68	0.02148	0.01981		2287.68	0.00452	0.00437
2288.16	0.00974	0.01565		2288.16	-0.00298	0.00471		2288.16	0.02161	0.01991		2288.16	0.00452	0.00436
2288.65	0.00985	0.01573		2288.65	-0.00285	0.00479		2288.65	0.02176	0.02002		2288.65	0.00453	0.00434
2289.13	0.00998	0.01581		2289.13	-0.0027	0.00488		2289.13	0.02192	0.02012		2289.13	0.00454	0.00432
2289.61	0.01009	0.01589		2289.61	-0.00256	0.00497		2289.61	0.02209	0.02023		2289.61	0.00455	0.0043
2290.09	0.01019	0.01597		2290.09	-0.00244	0.00506		2290.09	0.02223	0.02034		2290.09	0.00454	0.00428
2290.57	0.01028	0.01605		2290.57	-0.00234	0.00515		2290.57	0.02235	0.02045		2290.57	0.00452	0.00428
2291.06	0.01036	0.01613		2291.06	-0.00227	0.00524		2291.06	0.02245	0.02057		2291.06	0.00449	0.00428
2291.54	0.01044	0.01621		2291.54	-0.00219	0.00532		2291.54	0.02255	0.02068		2291.54	0.00447	0.0043
2292.02	0.01055	0.01629		2292.02	-0.00212	0.0054		2292.02	0.02265	0.02078		2292.02	0.00447	0.00432
2292.5	0.01067	0.01637		2292.5	-0.00204	0.00548		2292.5	0.02277	0.02087		2292.5	0.0045	0.00433
2292.99	0.0108	0.01645		2292.99	-0.00195	0.00555		2292.99	0.0229	0.02094		2292.99	0.00453	0.00433
2293.47	0.01093	0.01653		2293.47	-0.00187	0.00561		2293.47	0.02301	0.02101		2293.47	0.00457	0.00433
2293.95	0.01102	0.0166		2293.95	-0.0018	0.00568		2293.95	0.02311	0.02106		2293.95	0.00458	0.00433
2294.43	0.01109	0.01666		2294.43	-0.00175	0.00576		2294.43	0.02319	0.02111		2294.43	0.00456	0.00434
2294.91	0.01115	0.01673		2294.91	-0.0017	0.00584		2294.91	0.02325	0.02117		2294.91	0.00454	0.00434
2295.4	0.0112	0.0168		2295.4	-0.00164	0.00593		2295.4	0.02332	0.02124		2295.4	0.00452	0.00435
2295.88	0.01126	0.01686		2295.88	-0.00156	0.00602		2295.88	0.02341	0.02132		2295.88	0.00453	0.00435
2296.36	0.01134	0.01692		2296.36	-0.00146	0.00611		2296.36	0.02351	0.0214		2296.36	0.00455	0.00434
2296.84	0.01142	0.01697		2296.84	-0.00136	0.0062		2296.84	0.02363	0.02148		2296.84	0.00459	0.00433
2297.32	0.01149	0.01702		2297.32	-0.00127	0.00627		2297.32	0.02374	0.02156		2297.32	0.00462	0.00432
2297.81	0.01154	0.01707		2297.81	-0.0012	0.00634		2297.81	0.02382	0.02164		2297.81	0.00463	0.00431
2298.29	0.01156	0.01712		2298.29	-0.00116	0.00639		2298.29	0.02388	0.02171		2298.29	0.00462	0.00432
2298.77	0.01157	0.01716		2298.77	-0.00115	0.00643		2298.77	0.02391	0.02177		2298.77	0.0046	0.00433
2299.25	0.01158	0.01721		2299.25	-0.00115	0.00646		2299.25	0.02394	0.02183		2299.25	0.00459	0.00436
2299.74	0.0116	0.01726		2299.74	-0.00115	0.00648		2299.74	0.02399	0.0219		2299.74	0.00461	0.00439
2300.22	0.01164	0.0173		2300.22	-0.00114	0.0065		2300.22	0.02407	0.02196		2300.22	0.00465	0.00442
2300.7	0.01168	0.01734		2300.7	-0.00114	0.00652		2300.7	0.02415	0.02201		2300.7	0.0047	0.00445
2301.18	0.01171	0.01736		2301.18	-0.00114	0.00654		2301.18	0.02423	0.02206		2301.18	0.00475	0.00447
2301.66	0.01172	0.01738		2301.66	-0.00116	0.00655		2301.66	0.02428	0.0221		2301.66	0.00478	0.00449
2302.14	0.01171	0.0174		2302.14	-0.00119	0.00656		2302.14	0.02428	0.02213		2302.14	0.00478	0.00451
2302.63	0.01168	0.01741		2302.63	-0.00124	0.00657		2302.63	0.02426	0.02215		2302.63	0.00476	0.00453
2303.11	0.01165	0.01742		2303.11	-0.00127	0.00658		2303.11	0.02423	0.02216		2303.11	0.00474	0.00455
2303.59	0.01163	0.01743		2303.59	-0.00129	0.0066		2303.59	0.0242	0.02216		2303.59	0.00474	0.00456
2304.07	0.01162	0.01743		2304.07	-0.00129	0.0066		2304.07	0.02419	0.02215		2304.07	0.00475	0.00456
2304.56	0.01161	0.01741		2304.56	-0.00127	0.00661		2304.56	0.02419	0.02213		2304.56	0.00478	0.00454
2305.04	0.01158	0.01737		2305.04	-0.00127	0.00661		2305.04	0.02418	0.02211		2305.04	0.00479	0.00452
2305.52	0.01153	0.01732		2305.52	-0.00128	0.0066		2305.52	0.02414	0.02208		2305.52	0.00478	0.00449
2306	0.01145	0.01726		2306	-0.00132	0.00659		2306	0.02408	0.02205		2306	0.00474	0.00445
2306.48	0.01136	0.0172		2306.48	-0.00137	0.00658		2306.48	0.02399	0.02202		2306.48	0.00469	0.00442
2306.97	0.01128	0.01714		2306.97	-0.00144	0.00656		2306.97	0.02391	0.022		2306.97	0.00465	0.0044
2307.45	0.01122	0.01708		2307.45	-0.0015	0.00654		2307.45	0.02384	0.02197		2307.45	0.00464	0.00437
2307.93	0.01117	0.01703		2307.93	-0.00155	0.00652		2307.93	0.0238	0.02193		2307.93	0.00466	0.00435
2308.41	0.01114	0.01697		2308.41	-0.0016	0.00648		2308.41	0.02378	0.0219		2308.41	0.00471	0.00434
2308.89	0.01109	0.0169		2308.89	-0.00166	0.00644		2308.89	0.02376	0.02185		2308.89	0.00477	0.00433
2309.38	0.011	0.01681		2309.38	-0.00174	0.00639		2309.38	0.02371	0.0218		2309.38	0.00481	0.00433
2309.86	0.01087	0.01672		2309.86	-0.00185	0.00633		2309.86	0.02362	0.02174		2309.86	0.00483	0.00435
2310.34	0.01072	0.01662		2310.34	-0.00196	0.00627		2310.34	0.0235	0.02166		2310.34	0.00483	0.00438
2310.82	0.01055	0.01652		2310.82	-0.00207	0.0062		2310.82	0.02337	0.02158		2310.82	0.00483	0.00442
2311.31	0.0104	0.01641		2311.31	-0.00217	0.00613		2311.31	0.02325	0.02149		2311.31	0.00484	0.00447
2311.79	0.01027	0.01631		2311.79	-0.00225	0.00606		2311.79	0.02314	0.0214		2311.79	0.00488	0.00452
2312.27	0.01014	0.0162		2312.27	-0.00232	0.006		2312.27	0.02304	0.02129		2312.27	0.00494	0.00456
2312.75	0.01002	0.01608		2312.75	-0.0024	0.00592		2312.75	0.02293	0.02119		2312.75	0.00499	0.00459
2313.23	0.00988	0.01596		2313.23	-0.0025	0.00585		2313.23	0.0228	0.02108		2313.23	0.00502	0.00462
2313.72	0.00971	0.01584		2313.72	-0.00262	0.00578		2313.72	0.02263	0.02098		2313.72	0.00502	0.00466
2314.2	0.00954	0.01573		2314.2	-0.00275	0.00571		2314.2	0.02245	0.02088		2314.2	0.00499	0.00469
2314.68	0.00937	0.01561		2314.68	-0.00288	0.00565		2314.68	0.02227	0.02079		2314.68	0.00497	0.00472
2315.16	0.00923	0.0155		2315.16	-0.00299	0.00559		2315.16	0.02213	0.0207		2315.16	0.00497	0.00474
2315.64	0.00912	0.01538		2315.64	-0.00307	0.00553		2315.64	0.02202	0.02061		2315.64	0.005	0.00476
2316.13	0.00902	0.01525		2316.13	-0.00313	0.00547		2316.13	0.02193	0.02052		2316.13	0.00503	0.00476
2316.61	0.00892	0.01511		2316.61	-0.00319	0.00541		2316.61	0.02184	0.02042		2316.61	0.00505	0.00475
2317.09	0.00879	0.01495		2317.09	-0.00327	0.00535		2317.09	0.02172	0.0203		2317.09	0.00505	0.00475
2317.57	0.00862	0.01478		2317.57	-0.00336	0.0053		2317.57	0.02157	0.02017		2317.57	0.00501	0.00477
2318.05	0.00843	0.01461		2318.05	-0.00346	0.00524		2318.05	0.0214	0.02004		2318.05	0.00496	0.0048
2318.54	0.00824	0.01443		2318.54	-0.00355	0.00519		2318.54	0.02123	0.01991		2318.54	0.00492	0.00483
2319.02	0.00807	0.01426		2319.02	-0.00361	0.00514		2319.02	0.0211	0.01978		2319.02	0.00491	0.00487
2319.5	0.00791	0.01409		2319.5	-0.00364	0.00509		2319.5	0.02102	0.01966		2319.5	0.00494	0.0049
2319.98	0.00777	0.01392		2319.98	-0.00365	0.00505		2319.98	0.02098	0.01956		2319.98	0.00501	0.00492
2320.47	0.00763	0.01373		2320.47	-0.00367	0.005		2320.47	0.02094	0.01948		2320.47	0.00506	0.00492
2320.95	0.00745	0.01354		2320.95	-0.00371	0.00494		2320.95	0.02087	0.01941		2320.95	0.00509	0.00493
2321.43	0.00724	0.01335		2321.43	-0.0038	0.00488		2321.43	0.02077	0.01934		2321.43	0.00507	0.00494
2321.91	0.007	0.01317		2321.91	-0.00391	0.00481		2321.91	0.02062	0.01927		2321.91	0.00502	0.00495
2322.39	0.00677	0.01299		2322.39	-0.00403	0.00473		2322.39	0.02047	0.01919		2322.39	0.00496	0.00497
2322.88	0.00656	0.01282		2322.88	-0.00414	0.00464		2322.88	0.02034	0.01911		2322.88	0.00492	0.00499
2323.36	0.00639	0.01265		2323.36	-0.00421	0.00454		2323.36	0.02025	0.01901		2323.36	0.00491	0.005
2323.84	0.00624	0.01248		2323.84	-0.00427	0.00445		2323.84	0.02019	0.01891		2323.84	0.00492	0.00499
2324.32	0.00609	0.0123		2324.32	-0.00432	0.00435		2324.32	0.02014	0.0188		2324.32	0.00491	0.00498
2324.8	0.00592	0.01212		2324.8	-0.00439	0.00426		2324.8	0.02007	0.01868		2324.8	0.00487	0.00495
2325.29	0.00573	0.01193		2325.29	-0.00447	0.00418		2325.29	0.01997	0.01856		2325.29	0.00481	0.00494
2325.77	0.00553	0.01174		2325.77	-0.00457	0.00411		2325.77	0.01985	0.01845		2325.77	0.00473	0.00493
2326.25	0.00534	0.01156		2326.25	-0.00466	0.00404		2326.25	0.01975	0.01835		2326.25	0.00467	0.00493
2326.73	0.00518	0.0114		2326.73	-0.00473	0.00398		2326.73	0.01968	0.01825		2326.73	0.00466	0.00494
2327.22	0.00507	0.01124		2327.22	-0.00476	0.00393		2327.22	0.01967	0.01817		2327.22	0.0047	0.00494
2327.7	0.00499	0.01109		2327.7	-0.00479	0.00387		2327.7	0.01969	0.0181		2327.7	0.00478	0.00493
2328.18	0.0049	0.01094		2328.18	-0.00481	0.0038		2328.18	0.01973	0.01806		2328.18	0.00485	0.00492
2328.66	0.0048	0.01078		2328.66	-0.00486	0.00373		2328.66	0.01974	0.01803		2328.66	0.00489	0.00492
2329.14	0.00466	0.01062		2329.14	-0.00493	0.00366		2329.14	0.01972	0.01802		2329.14	0.00488	0.00491
2329.63	0.00452	0.01046		2329.63	-0.00501	0.00359		2329.63	0.01969	0.01803		2329.63	0.00483	0.00491
2330.11	0.00439	0.01029		2330.11	-0.00508	0.00353		2330.11	0.01968	0.01803		2330.11	0.00477	0.00491
2330.59	0.0043	0.01014		2330.59	-0.00511	0.00348		2330.59	0.01973	0.01803		2330.59	0.00474	0.0049
2331.07	0.00424	0.00999		2331.07	-0.00511	0.00344		2331.07	0.01983	0.01801		2331.07	0.00475	0.00489
2331.55	0.00421	0.00984		2331.55	-0.0051	0.0034		2331.55	0.01996	0.01797		2331.55	0.00478	0.00488
2332.04	0.00417	0.0097		2332.04	-0.00511	0.00338		2332.04	0.02008	0.0179		2332.04	0.0048	0.00486
2332.52	0.00409	0.00956		2332.52	-0.00515	0.00336		2332.52	0.02016	0.01781		2332.52	0.00478	0.00486
2333	0.00399	0.00943		2333	-0.00522	0.00335		2333	0.02018	0.01771		2333	0.00472	0.00487
2333.48	0.00387	0.0093		2333.48	-0.00529	0.00334		2333.48	0.02016	0.01761		2333.48	0.00463	0.00489
2333.97	0.00379	0.00919		2333.97	-0.00533	0.00334		2333.97	0.02015	0.01751		2333.97	0.00456	0.00489
2334.45	0.00375	0.0091		2334.45	-0.00531	0.00334		2334.45	0.02018	0.01742		2334.45	0.00452	0.00488
2334.93	0.00379	0.00901		2334.93	-0.0052	0.00334		2334.93	0.02029	0.01736		2334.93	0.00452	0.00485
2335.41	0.00387	0.00892		2335.41	-0.00503	0.00333		2335.41	0.02046	0.01731		2335.41	0.00454	0.00478
2335.89	0.00398	0.00885		2335.89	-0.00484	0.00333		2335.89	0.02064	0.01729		2335.89	0.00455	0.0047
2336.38	0.0041	0.00878		2336.38	-0.00467	0.00332		2336.38	0.0208	0.01729		2336.38	0.00451	0.00462
2336.86	0.0042	0.00874		2336.86	-0.00453	0.00331		2336.86	0.02092	0.01731		2336.86	0.00441	0.00456
2337.34	0.00431	0.00871		2337.34	-0.00444	0.00329		2337.34	0.02101	0.01735		2337.34	0.00428	0.00451
2337.82	0.00443	0.0087		2337.82	-0.00438	0.00326		2337.82	0.02109	0.01739		2337.82	0.00416	0.00448
2338.3	0.00458	0.00871		2338.3	-0.00432	0.00322		2338.3	0.02119	0.01742		2338.3	0.00408	0.00444
2338.79	0.00475	0.00872		2338.79	-0.00425	0.00318		2338.79	0.02134	0.01745		2338.79	0.00404	0.0044
2339.27	0.00491	0.00873		2339.27	-0.00417	0.00313		2339.27	0.02152	0.01745		2339.27	0.00404	0.00434
2339.75	0.00502	0.00874		2339.75	-0.00409	0.00308		2339.75	0.02169	0.01743		2339.75	0.00404	0.00428
2340.23	0.00507	0.00874		2340.23	-0.00403	0.00305		2340.23	0.02181	0.01739		2340.23	0.004	0.00422
2340.72	0.00506	0.00875		2340.72	-0.00399	0.00302		2340.72	0.02187	0.01735		2340.72	0.00393	0.00418
2341.2	0.005	0.00875		2341.2	-0.00397	0.003		2341.2	0.02188	0.0173		2341.2	0.00386	0.00417
2341.68	0.00493	0.00875		2341.68	-0.00397	0.00299		2341.68	0.02189	0.01726		2341.68	0.00381	0.00417
2342.16	0.00487	0.00873		2342.16	-0.00399	0.00297		2342.16	0.02191	0.01722		2342.16	0.00382	0.00417
2342.64	0.00481	0.0087		2342.64	-0.00402	0.00293		2342.64	0.02198	0.01719		2342.64	0.00389	0.00416
2343.13	0.00474	0.00864		2343.13	-0.0041	0.00287		2343.13	0.02206	0.01717		2343.13	0.004	0.00414
2343.61	0.00463	0.00855		2343.61	-0.00424	0.00279		2343.61	0.02212	0.01714		2343.61	0.00409	0.00412
2344.09	0.00446	0.00847		2344.09	-0.00447	0.00269		2344.09	0.02212	0.0171		2344.09	0.00414	0.0041
2344.57	0.00423	0.0084		2344.57	-0.00476	0.00259		2344.57	0.02202	0.01705		2344.57	0.00414	0.0041
2345.05	0.00397	0.00836		2345.05	-0.00509	0.00248		2345.05	0.02183	0.01697		2345.05	0.0041	0.00411
2345.54	0.00373	0.00836		2345.54	-0.00543	0.00237		2345.54	0.02159	0.01685		2345.54	0.00406	0.00411
2346.02	0.00352	0.0084		2346.02	-0.00575	0.00226		2346.02	0.02132	0.01671		2346.02	0.00405	0.00409
2346.5	0.00335	0.00844		2346.5	-0.00603	0.00216		2346.5	0.02105	0.01654		2346.5	0.00407	0.00405
2346.98	0.00319	0.00848		2346.98	-0.00627	0.00206		2346.98	0.02077	0.01636		2346.98	0.00411	0.00398
2347.47	0.00304	0.0085		2347.47	-0.00648	0.00196		2347.47	0.02049	0.01618		2347.47	0.00414	0.0039
2347.95	0.00288	0.00849		2347.95	-0.00666	0.00188		2347.95	0.02019	0.01601		2347.95	0.00414	0.00383
2348.43	0.0027	0.00846		2348.43	-0.00682	0.00181		2348.43	0.0199	0.01586		2348.43	0.00411	0.00376
2348.91	0.00252	0.00842		2348.91	-0.00694	0.00176		2348.91	0.01962	0.01573		2348.91	0.00405	0.00372

## Sheet: Fig.1e
Fig.1e
	Pt/CeO2-350			Pt/CeO2-550			Pt/CeO2-700			Pt/CeO2-800			CeO2
60	0.65404		100	0.42735		100	0.22903		100	0		200	0.39756
80	1.65294		120	1.47095		120	0.22903		120	0		225	0.66541
100	3.16913		140	4.09389		140	0.48669		140	0		250	1.30639
120	6.92987		160	9.30261		160	0.74435		160	0.40981		275	2.73496
140	15.9646		180	17.6824		180	1.51732		180	0.88433		300	5.65789
160	33.0321		200	33.0732		200	3.06327		200	1.79639		325	11.0902
180	53.5868		220	53.1958		220	6.12654		220	3.18605		350	20.6767
200	79.1718		240	70.9773		240	11.7378		240	5.2351		375	36.1842
220	92.208		260	80.1344		260	22.2159		260	8.01134		400	54.4173
240	97.4819		280	86.3867		280	37.0455		280	11.8876		425	76.2218
260	100		300	90.301		300	55.4824		300	17.4093		450	95.7707
--	--		320	92.9239		320	70.5697		320	25.6702		475	100
--	--		340	95.5469		340	82.5938		340	34.3748
--	--		360	98.4207		360	89.7509		360	44.466
--	--		380	100		380	93.8448		380	55.9438
--	--		--	--		400	96.9367		400	70.3889
--	--		--	--		420	98.4254		420	86.6919
--	--		--	--		440	98.7403		440	96.3425
--	--		--	--		460	100		460	99.0879
--	--		--	--		--	--		480	100

## Sheet: Fig.2a
Fig.2a
	Pt/CeO2-550			Pt/CeO2-700			Pt/CeO2-800
34.11	0.05559		32.733	8.23327		32.546	16.351
34.122	0.71495		32.731	2.67424		32.516	14.3895
34.164	1.25864		32.736	-2.26606		32.507	12.6771
34.192	1.68665		32.774	-6.58762		32.498	11.2139
34.19	1.999		32.792	-10.2905		32.475	9.99988
34.203	2.19567		32.789	-13.3746		32.46	9.03504
34.3	2.27667		32.833	-15.8399		32.512	8.31938
34.452	2.242		32.883	-17.6866		32.625	7.85289
34.672	2.09166		33.049	-18.9145		32.782	7.63558
34.963	1.82565		33.249	-19.5237		33.022	7.66745
35.349	1.44396		33.596	-19.5142		33.371	7.94849
35.802	0.94661		34.041	-18.8859		33.814	8.47871
36.383	0.33358		34.569	-17.6389		34.31	9.2581
36.936	-0.39512		35.125	-15.7731		34.909	10.2867
37.624	-1.23949		35.734	-13.2887		35.678	11.5644
38.468	-2.19953		36.48	-10.1855		36.378	13.0914
39.328	-4.69677		37.199	-8.30687		37.23	14.8674
40.237	-6.85301		37.973	-6.19852		38.178	16.8927
41.215	-9.05075		38.876	-3.19684		39.04	19.1672
42.294	-11.4254		39.678	0.84509		40.057	21.6908
43.41	-13.5187		40.565	5.32394		41.163	24.4636
44.625	-15.719		41.501	11.3337		42.245	26.0704
45.651	-17.2993		42.435	18.6376		43.387	28.4078
46.896	-18.6867		43.485	27.0722		44.552	30.8524
48.021	-19.8862		44.345	36.9263		45.704	33.4292
49.163	-20.5996		45.263	48.7171		46.952	36.5248
50.395	-20.5762		46.268	62.7058		48.111	40.2088
51.386	-19.9186		47.2	77.9761		49.375	44.1523
52.509	-18.2727		48.155	94.7986		50.338	48.6104
53.763	-15.6589		49.118	112.788		51.605	53.2076
54.975	-12.595		50.097	132.538		52.663	58.847
56.043	-8.71672		50.959	154.796		53.925	65.0733
57.01	-4.27253		51.934	179.802		55.077	71.4781
58.113	1.07145		52.789	206.727		56.058	78.7288
59.257	7.55062		53.531	235.904		56.988	86.3241
60.257	15.0331		54.256	267.46		58.148	94.7726
61.287	23.6461		54.999	301.38		59.19	104.013
62.119	33.5517		55.843	337.428		60.141	113.605
63.049	45.2679		56.688	374.826		61.108	123.912
64.058	57.3922		57.597	414.768		62.126	134.98
64.998	70.6219		58.49	457.816		62.993	146.998
65.771	84.88		59.232	502.737		63.755	159.291
66.805	100.26		60.035	549.578		64.552	171.953
67.711	116.352		60.542	598.54		65.403	185.8
68.739	132.833		61.239	649.707		66.266	200.632
69.616	149.925		61.915	702.462		67.181	216.199
70.384	167.786		62.648	757.453		68.063	232.721
71.372	187.084		63.417	815.014		69.003	249.184
72.236	207.549		64.275	874.38		69.801	266.056
73.112	229.054		65.15	934.864		70.495	283.649
74.001	251.517		66.027	996.721		71.172	301.961
74.976	274.758		66.746	1060.22		71.955	321.242
75.894	298.688		67.49	1124.91		72.751	340.822
76.664	323.266		68.352	1190.45		73.484	361.123
77.527	348.654		68.987	1257.9		74.277	382.225
78.382	374.685		69.538	1326.41		75.111	403.324
79.17	400.857		70.112	1395.42		76.013	425.309
79.969	427.363		70.868	1464.03		76.985	447.766
80.8	453.775		71.579	1533.21		77.767	471.018
81.635	480.9		72.409	1603.29		78.624	494.843
82.556	508.442		73.197	1675.15		79.36	519.184
83.394	536.491		74.056	1748.28		80.138	543.965
84.278	564.409		74.601	1821.99		81.052	569.22
85.045	593		75.25	1895.72		81.956	594.73
85.798	621.572		76.035	1969.98		82.694	621.034
86.619	650.46		76.857	2044.82		83.532	648.16
87.395	679.935		77.907	2119.37		84.392	676.115
88.242	710.016		78.748	2193.72		85.224	704.348
89.098	740.447		79.767	2268.47		86.181	733.635
89.813	770.48		80.622	2343.52		86.947	763.986
90.515	801.548		81.383	2419.19		87.891	795.487
91.417	833.182		82.01	2494.3		88.931	827.636
92.257	865.299		82.726	2568.81		89.709	860.955
93.039	896.996		83.266	2643.45		90.406	895.718
93.966	928.633		83.726	2717.35		91.127	931.056
94.774	960.495		84.375	2790.59		92.042	967.875
95.659	992.867		85.145	2863.51		92.85	1005.99
96.538	1026.29		85.824	2935.23		93.553	1044.55
97.233	1059.95		86.785	3005.32		94.427	1084
98.036	1093.31		87.564	3074.2		95.295	1124.54
98.864	1126.51		88.33	3142.22		96.076	1166.34
99.841	1160.19		89.218	3209.09		96.924	1209.04
100.782	1194.81		89.793	3275.37		97.66	1252.52
101.613	1229.51		90.903	3340.16		98.251	1297.07
102.347	1265.02		91.762	3404.03		99.021	1342.17
103.204	1300.98		92.339	3465.77		99.908	1387.21
104.05	1336.89		92.9	3525.44		100.875	1433.28
104.814	1373.67		93.648	3583		101.815	1480.12
105.644	1410.51		94.195	3639.61		102.71	1528.89
106.422	1446.7		94.749	3695.26		103.806	1578.88
107.364	1481.6		95.543	3749.99		104.728	1630.01
108.277	1516.33		96.138	3803.05		105.668	1682.53
109.133	1550.28		97.151	3854.5		106.455	1736.59
109.864	1583.94		98.081	3904.93		107.374	1791.5
110.62	1616.7		98.826	3954.64		108.241	1847.71
111.665	1648.95		99.974	4004.13		108.91	1905.75
112.501	1679.95		100.93	4054.1		109.658	1965.54
113.232	1710.81		101.739	4105.21		110.386	2027.11
114.169	1741.36		102.521	4157.16		111.192	2090.72
115.016	1770.94		103.265	4210.67		112.156	2155.8
115.897	1799.64		104.139	4266.14		112.996	2222.86
116.797	1827.24		104.997	4322.84		114.024	2292.32
117.631	1853.09		105.986	4380.97		114.905	2363.93
118.55	1877.37		106.834	4440.11		115.831	2437.74
119.331	1900.2		107.767	4500.42		116.491	2513.98
120.375	1920.93		108.477	4562.83		117.098	2592.46
121.323	1939.61		109.268	4627.67		117.746	2673.9
122.197	1956.59		110.175	4694.76		118.862	2758.16
122.896	1971.12		110.874	4764.32		119.697	2846.07
123.73	1983.28		111.82	4835.65		120.418	2937.34
124.706	1993.14		112.737	4908.6		121.26	3031.65
125.583	2002.12		113.688	4983.77		122.18	3128.45
126.31	2009.62		114.723	5060.53		122.988	3228.6
127.02	2014.87		115.707	5137.79		123.872	3332.86
127.454	2019.33		116.668	5214.78		124.69	3440.61
128.216	2021.81		117.423	5290.47		125.665	3551.93
129.101	2022.47		118.322	5364.06		126.424	3666.62
129.957	2021.13		118.874	5434.56		127.23	3785.78
130.687	2017.41		119.529	5502.23		128.274	3908.91
131.613	2011.14		120.143	5564.92		129.051	4035.79
132.427	2002.9		120.962	5622.58		130.002	4165.15
133.156	1993.25		121.947	5674.51		130.839	4296.1
134.118	1981		122.723	5721.07		131.754	4427.78
134.737	1966.49		123.41	5762.6		132.644	4560.33
135.467	1949.69		123.964	5798.25		133.34	4694.31
136.36	1930.95		124.597	5828.62		134.121	4829.5
137.304	1910.98		125.7	5853.85		135.005	4966.67
138.18	1890.34		126.511	5872.43		135.851	5105.91
139.058	1868.75		127.433	5883.72		136.579	5245.91
139.916	1845.25		128.495	5888.44		137.291	5385.45
140.677	1820.47		129.123	5885.88		138.119	5525.91
141.569	1794.46		129.732	5876.49		138.935	5666.93
142.273	1767.19		130.575	5860.46		139.662	5808.13
143.137	1739.36		131.36	5837.98		140.339	5949.14
143.787	1710.33		132.316	5810.64		141.028	6090.13
144.547	1679.72		133.189	5777.52		141.865	6230.37
145.347	1648.28		133.674	5739.72		142.669	6369.74
145.986	1616.6		134.394	5697.93		143.492	6509.17
146.884	1583.94		135.287	5652.59		144.54	6648.07
147.843	1551.01		136.099	5603.81		145.609	6784.95
148.69	1518.33		136.777	5552.06		146.623	6919.68
149.586	1486.29		137.592	5498.66		147.583	7051.01
150.427	1454.09		138.284	5443.17		148.494	7178.91
151.306	1421.68		139.126	5385.8		149.488	7303.62
152.22	1389.62		139.874	5327.08		150.365	7425.82
153.149	1357.54		140.566	5267.74		151.053	7545.82
154.154	1324.7		141.425	5207.14		151.892	7663.57
154.949	1291.95		142.423	5145.53		152.633	7776.55
155.738	1259.18		143.319	5084.4		153.448	7884.76
156.469	1225.53		144.159	5023.76		154.424	7988.39
157.08	1191.12		144.832	4965.41		155.08	8087.58
157.833	1156.93		145.939	4909.81		155.505	8183.73
158.737	1122.38		146.826	4856.52		156.179	8278.63
159.683	1087.79		147.75	4805.2		156.918	8372.52
160.401	1053.02		148.756	4755.45		157.747	8464.4
161.098	1018.76		149.712	4707.68		158.54	8555.98
161.665	984.949		150.642	4660.71		159.485	8647.8
162.402	952.725		151.418	4613.43		160.32	8739.82
163.089	921.4		152.37	4566.33		161.094	8829.77
163.781	890.194		153.352	4518.76		161.858	8917.4
164.589	859.46		154.382	4468.84		162.394	9002.87
165.437	828.976		155.148	4416.23		163.048	9086.99
166.47	798.698		155.914	4359.66		163.715	9170.06
167.278	769.146		156.652	4297.52		164.505	9252.78
167.931	739.922		157.565	4230.44		165.732	9335.23
168.62	710.926		158.428	4157.59		166.561	9418.84
169.674	681.865		159.252	4078.71		167.27	9499.66
170.578	653.186		159.957	3993.48		168.177	9574.9
171.429	624.734		160.581	3900.38		168.986	9641.4
172.252	596.865		161.055	3799.48		169.715	9697.98
173.141	568.964		161.8	3691.96		170.662	9743.45
173.793	540.885		162.579	3578.57		171.628	9775.94
174.714	512.547		163.151	3459.08		172.438	9795.72
175.593	483.907		163.823	3333.69		173.297	9799.49
176.64	456.453		164.867	3203.03		174.012	9788.04
177.275	429.544		165.876	3068.83		174.768	9759.14
177.826	402.627		166.948	2929.95		175.617	9712.74
178.529	376.722		167.605	2788.83		176.491	9647.92
179.417	350.761		168.25	2647		177.167	9563.25
180.225	324.785		169.226	2505.64		177.936	9458.21
180.959	300.191		170.135	2365.7		178.718	9331.74
181.71	276.916		170.832	2226.47		179.423	9183.03
182.448	253.749		171.456	2089.12		180.147	9013.78
183.22	230.997		171.98	1954.64		181.126	8823.05
183.915	208.781		172.707	1823.24		182.106	8612.61
184.512	187.566		173.872	1695.11		183.043	8381.46
185.25	167.215		174.992	1570.9		183.847	8130.19
186.201	147.891		175.908	1450.1		184.526	7860.38
187.141	127.952		176.57	1333.94		185.137	7574.09
187.935	107.409		177.462	1221.23		185.74	7274.89
188.696	86.296		178.278	1112.37		186.424	6963.32
189.52	66.0791		178.899	1008.13		187.003	6642.38
190.385	46.6768		179.571	908.438		187.65	6313.39
191.345	27.5564		180.476	812.518		188.366	5979.14
192.44	8.58186		181.499	721.325		189.201	5642.67
193.371	-9.83359		182.055	634.58		190.076	5307.26
194.118	-28.5492		182.858	551.908		191.08	4974.81
195.097	-46.672		183.684	473.339		192.021	4646.61
196.025	-64.4378		184.996	398.441		192.847	4323.85
196.872	-81.8939		185.916	328.262		193.882	4009.75
197.564	-98.9533		186.593	262.151		194.958	3706.65
198.306	-114.694		187.184	199.705		195.901	3415.25
199.003	-129.349		188.04	139.49		196.803	3136.6
199.714	-142.952		188.857	81.8582		197.539	2872.45
200.607	-155.528		189.727	27.596		198.401	2622.33
201.431	-167.575		190.611	-23.476		199.253	2385.47
202.296	-178.67		191.603	-71.7971		200.027	2157.79
203.111	-189.193		192.977	-116.161		200.948	1940.86
203.974	-199.002		194.075	-157.483		201.537	1735.84
204.692	-208.26		194.473	-196.711		202.369	1544.23
205.262	-216.972		194.892	-234.037		203.178	1366.94
205.864	-225.388		195.175	-270.084		204.08	1204.04
206.654	-233.916		195.727	-303.628		204.987	1054.99
207.232	-242.419		196.71	-335.66		205.678	917.171
207.812	-250.408		197.496	-366.603		206.327	791.511
208.633	-258.699		198.082	-396.083		207.08	676.185
209.392	-267.42		199.082	-423.735		207.916	573.053
210.3	-276.534		200.034	-450.746		208.773	481.368
211.159	-286.401		201.132	-476.131		209.577	400.251
212.048	-296.929		202.345	-500.08		210.409	327.401
212.978	-306.793		203.371	-522.145		211.408	260.578
213.842	-316.266		203.986	-543.071		212.413	199.889
214.627	-327.048		204.391	-562.986		213.013	144.974
215.593	-338.508		205.125	-582.398		213.634	94.477
216.492	-349.499		205.735	-600.514		214.219	49.7114
217.227	-360.219		206.258	-616.593		215.036	9.36599
217.968	-370.681		207.074	-631.882		216.204	-26.7993
218.672	-381.096		207.814	-646.521		217.226	-60.8968
219.554	-391.362		208.787	-660.975		218.109	-95.3151
220.395	-401.738		210.036	-675.058		218.686	-127.663
221.208	-411.98		210.967	-689.04		219.331	-157.7
222.086	-421.469		211.971	-702.796		219.865	-183.622
222.905	-430.876		212.598	-716.198		220.457	-206.268
223.682	-441.214		213.522	-728.497		221.168	-225.036
224.36	-451.508		214.64	-739.676		222.01	-241.464
225.178	-460.27		215.568	-750.305		222.999	-256.687
225.988	-467.837		216.468	-760.328		223.832	-271.819
226.893	-475.69		217.229	-770.645		224.612	-288.294
227.743	-483.419		217.869	-780.364		225.459	-306.524
228.711	-491.489		218.585	-789.815		226.249	-326.314
229.549	-498.89		219.654	-798.722		227.283	-347.387
230.343	-505.201		220.5	-807.517		228.41	-366.724
231.139	-511.144		221.221	-815.459		229.044	-381.757
232.094	-516.197		222.244	-823.629		229.593	-392.757
232.923	-520.228		223.358	-831.641		230.506	-403.238
233.718	-523.882		223.859	-838.892		231.249	-413.135
234.62	-526.953		224.866	-845.673		232.065	-420.881
235.338	-529.709		225.553	-851.845		232.974	-427.264
236.129	-532.364		226.076	-857.716		233.886	-432.364
236.881	-534.445		227	-862.767		234.682	-436.289
237.591	-536.013		227.877	-866.844		235.607	-439.469
238.511	-537.581		228.822	-870.265		236.629	-443.326
239.156	-538.588		229.893	-873.042		237.659	-448.569
239.884	-538.772		230.964	-875.366		238.361	-454.941
240.747	-538.502		231.71	-877.337		238.843	-462.045
241.535	-538.176		232.578	-878.565		239.35	-468.3
242.29	-537.957		233.206	-879.758		240.093	-473.258
243.097	-538.258		233.859	-881.529		240.871	-477.28
244.019	-539.339		234.72	-883.181		241.624	-481.981
244.829	-540.605		235.335	-884.641		242.483	-489.489
245.686	-541.729		235.894	-886.112		243.424	-498.331
246.557	-542.343		236.682	-888.152		244.201	-506.76
247.41	-543.174		237.741	-889.812		244.933	-514.128
248.197	-544.984		238.877	-891.724		245.858	-520.719
249.048	-546.122		239.577	-894.443		246.756	-526.284
249.813	-546.877		240.281	-897.405		247.732	-531.046
250.57	-548.416		241.298	-900.366		248.607	-535.821
251.202	-550.657		242.264	-903.011		249.399	-542.295
252.05	-553.004		242.959	-905.149		250.065	-548.863
252.827	-555.422		243.859	-907.699		250.554	-552.21
253.666	-558.184		245.004	-910.217		251.197	-552.835
254.442	-560.757		245.604	-912.423		252.082	-553.652
255.347	-562.523		246.083	-914.204		253.099	-557.016
256.105	-564.575		246.983	-916.144		253.938	-562.566
256.866	-567.104		247.843	-918.063		254.606	-568.996
257.592	-569.576		248.826	-920.397		255.441	-575.066
258.473	-571.775		249.54	-922.93		256.293	-581.237
259.4	-573.886		250.277	-925.312		257.267	-588.321
260.319	-575.894		250.88	-927.139		258.18	-595.893
261.13	-577.759		251.421	-927.962		258.945	-602.032
262.019	-580.145		252.164	-927.906		259.897	-604.921
262.763	-582.868		253.04	-927.695		260.799	-603.853
263.432	-585.725		254.063	-927.936		261.526	-601.041
264.299	-589.493		254.548	-929.147		262.144	-597.49
265.061	-593.914		255.176	-930.936		262.92	-594.825
265.745	-598.898		256.164	-932.041		263.775	-592.217
266.582	-603.725		257.131	-933.132		264.549	-590.088
267.421	-608.13		258.029	-934.114		265.313	-589.703
268.235	-613.078		258.879	-934.725		266.094	-589.72
269.155	-618.071		259.67	-936.923		267.015	-589.642
270.066	-622.87		260.442	-940.01		267.85	-590.48
271.022	-627.293		261.176	-943.34		268.625	-593.483
271.857	-631.394		261.986	-945.43		269.449	-599.111
272.582	-635.607		262.931	-947.267		270.374	-605.851
273.386	-638.808		264.094	-949.46		271.275	-610.571
274.291	-642.13		265.074	-951.124		272.037	-612.266
275.123	-645.06		265.827	-952.362		272.707	-613.363
275.914	-647.253		266.704	-953.829		273.444	-616.059
276.653	-649.023		267.286	-955.512		274.213	-619.48
277.446	-650.734		267.863	-956.596		274.927	-620.361
278.265	-652.543		268.839	-957.438		275.7	-617.608
279.047	-652.965		269.751	-958.454		276.6	-613.26
279.903	-652.995		270.511	-959.55		277.446	-609.479
280.711	-654.049		271.349	-960.789		278.316	-606.924
281.623	-654.249		272.273	-962.269		279.2	-605.757
282.423	-653.044		273.033	-963.58		280.083	-605.758
283.213	-651.029		274.022	-964.436		280.963	-607.355
284.004	-648.593		275.076	-965.459		281.517	-610.907
284.827	-646.14		276.054	-966.191		282.251	-614.035
285.703	-643.563		276.834	-967.459		283.149	-616.103
286.504	-641.379		277.82	-969.495		284.094	-618.421
287.312	-639.7		278.636	-972.465		284.62	-621.621
288.04	-638.154		279.381	-976.007		285.258	-624.473
288.825	-636.758		280.168	-978.941		286.092	-625.838
289.711	-635.393		280.948	-980.568		286.969	-625.94
290.606	-633.978		281.681	-980.929		287.848	-625.861
291.352	-631.983		282.452	-981.387		288.723	-626.758
292.172	-630.105		283.367	-982.261		289.583	-628.482
292.98	-628.286		283.993	-982.868		290.415	-630.303
293.836	-626.124		284.545	-983.768		291.226	-631.312
294.639	-623.32		285.433	-982.73		292.079	-631.481
295.413	-620.062		286.285	-980.516		292.775	-630.612
296.179	-616.042		287.286	-977.345		293.638	-629.146
296.945	-612.151		287.935	-974.571		294.429	-627.422
297.762	-608.029		288.479	-971.811		295.221	-626.958
298.542	-603.808		289.278	-968.955		296.003	-627.197
299.257	-599.399		290.15	-966.299		296.782	-627.778
300.021	-595.589		291.139	-964.73		297.569	-627.906
300.858	-592.033		292.32	-963.476		298.381	-628.288
301.556	-589.028		293.39	-961.334		299.193	-628.975
302.407	-585.863		294.27	-958.887		299.987	-630.189
303.106	-582.929		295.136	-955.621		300.78	-631.164
303.978	-580.579		296.113	-952.371		301.655	-631.299
304.856	-578.601		296.909	-949.388		302.381	-629.104
305.578	-575.912		297.678	-946.387		303.177	-624.26
306.353	-573.183		298.368	-943.751		304.05	-619.496
307.201	-571.003		299.149	-942.076		304.85	-616.12
307.98	-568.587		300.166	-941.33		305.737	-611.693
308.743	-566.926		301.121	-940.361		306.572	-604.798
309.459	-565.298		301.934	-939.841		307.386	-596.522
310.268	-563.829		302.715	-940.048		308.109	-589.793
311.137	-562.41		303.557	-940.303		308.893	-585.267
311.921	-560.851		304.44	-939.739		309.777	-582.33
312.767	-558.429		305.59	-938.313		310.576	-580.439
313.458	-556.211		306.384	-936.764		311.377	-578.841
314.317	-554.137		307.187	-935.244		312.158	-576.201
315.058	-551.501		308.016	-933.628		312.949	-572.512
315.847	-548.48		308.771	-931.934		313.831	-568.054
316.688	-545.277		309.54	-929.973		314.616	-563.626
317.383	-541.296		310.428	-928.347		315.333	-559.908
318.171	-537.496		311.473	-926.518		316.211	-557.097
319.024	-533.15		312.434	-924.923		317.026	-554.205
319.816	-528.392		313.151	-923.007		317.848	-551.14
320.673	-524.324		314.012	-921.263		318.664	-548.67
321.398	-520.608		315.169	-918.8		319.461	-546.883
322.205	-516.787		316.004	-917.058		320.283	-545.824
323.103	-513.533		316.65	-915.126		321.135	-545.85
323.92	-510.902		317.093	-912.596		321.951	-545.98
324.747	-507.991		317.669	-909.683		322.735	-544.115
325.487	-504.997		318.449	-905.336		323.51	-539.377
326.407	-501.302		319.416	-901.002		324.365	-533.301
327.176	-497.842		320.055	-896.524		325.106	-526.201
327.971	-494.804		320.659	-892.424		325.955	-517.853
328.739	-491.27		321.447	-888.227		326.865	-507.742
329.51	-487.756		322.454	-884.081		327.687	-496.846
330.334	-483.923		323.469	-880.513		328.571	-486.023
331.087	-479.634		324.505	-877.296		329.297	-475.382
331.865	-474.678		325.175	-873.588		330.097	-464.054
332.659	-470.251		326.23	-869.315		330.917	-452.174
333.465	-466.017		327.146	-865.334		331.777	-440.315
334.286	-461.862		328.209	-861.361		332.399	-429.731
335.207	-457.772		329.049	-856.497		332.91	-420.578
336.038	-453.77		329.789	-851.232		333.807	-413.014
336.871	-449.606		330.326	-845.663		334.62	-405.929
337.634	-447.014		331.309	-839.824		335.373	-399.116
337.539	-444.936		332.283	-833.55		336.097	-392.187
339.084	-443.019		332.934	-827.36		336.897	-385.352
340.499	-441.845		333.636	-822.22		337.806	-378.35
341.445	-440.516		334.508	-817.095		338.637	-371.876
342.335	-438.573		335.182	-811.889		339.501	-365.58
343.392	-436.744		335.94	-806.703		340.284	-359.589
344.431	-434.425		336.838	-801.322		341.055	-354.605
345.5	-432.76		337.821	-796.324		341.864	-351.156
346.464	-431.154		338.769	-791.434		342.826	-348.791
347.372	-429.335		339.547	-786.14		343.668	-346.866
348.237	-426.452		340.461	-781.707		344.513	-345.483
349.064	-422.55		341.532	-776.639		345.355	-345.61
349.836	-417.715		342.506	-771.642		346.196	-347.827
350.609	-411.338		343.285	-767.036		347.054	-352.291
351.366	-403.992		344.037	-761.78		347.89	-357.789
352.138	-395.74		344.879	-756.822		348.804	-364.011
352.918	-387.365		345.78	-751.286		349.657	-370.427
353.701	-378.053		346.603	-745.947		350.43	-377.264
354.574	-367.358		347.374	-741.086		351.338	-384.629
355.406	-355.772		348.185	-736.347		352.173	-391.618
356.158	-343.427		348.942	-731.368		353.081	-398.652
356.987	-331.258		349.737	-726.034		353.904	-404.441
357.897	-319.087		350.636	-720.464		354.738	-407.763
358.737	-307.415		351.59	-715.117		355.495	-408.666
359.563	-295.587		352.437	-709.778		356.316	-408.897
360.372	-284.014		353.393	-703.825		357.235	-409.222
361.193	-272.956		354.271	-697.624		358.07	-408.646
362.091	-261.91		355.167	-691.505		358.892	-407.373
362.926	-251.553		356.018	-684.951		359.716	-406.04
363.749	-242.045		356.95	-678.844		360.531	-405.112
364.48	-232.783		357.773	-672.878		361.372	-403.965
365.359	-223.836		358.609	-666.864		362.226	-402.276
366.184	-215.014		359.473	-661.047		362.994	-399.86
367.007	-206.394		360.317	-655.318		363.839	-397.81
367.87	-197.847		361.222	-650.055		364.741	-396.982
368.659	-189.265		361.986	-644.961		365.549	-397.217
369.438	-181.84		362.907	-640.5		366.345	-397.467
370.217	-175.161		363.652	-635.312		367.081	-397.456
371.082	-167.919		364.487	-629.271		367.901	-396.481
371.881	-160.406		365.409	-622.88		368.743	-395.542
372.607	-152.657		366.194	-616.757		369.543	-393.933
373.483	-144.327		366.96	-610.256		370.399	-391.853
374.309	-135.822		367.79	-603.636		371.259	-388.913
375.149	-127.873		368.603	-596.556		372.171	-385.233
375.989	-120.591		369.481	-588.709		373.028	-381.184
376.815	-112.874		370.295	-580.611		373.882	-377.038
377.627	-105.014		371.108	-572.134		374.67	-372.789
378.438	-96.5922		371.87	-564.121		375.547	-368.704
379.229	-88.0828		372.719	-556.468		376.414	-363.667
380.034	-79.1682		373.588	-548.635		377.31	-357.801
380.754	-71.1449		374.38	-540.792		378.098	-350.55
381.624	-63.192		375.273	-532.854		378.936	-342.305
382.412	-54.7711		375.996	-525.45		379.766	-333.746
383.19	-46.2638		376.795	-517.892		380.596	-324.129
384.037	-37.7706		377.691	-510.358		381.459	-313.641
384.875	-30.241		378.492	-502.715		382.271	-302.553
385.639	-22.8073		379.183	-495.32		383.092	-290.48
386.374	-14.8626		380.098	-487.965		383.91	-277.249
387.117	-7.20456		380.91	-481.335		384.758	-263.879
387.959	1.07548		381.73	-474.904		385.685	-249.878
388.806	8.66654		382.537	-468.177		386.465	-236.498
389.579	15.9335		383.39	-461.487		387.255	-222.064
390.392	23.0018		384.049	-455.814		388.21	-206.549
391.209	29.9605		384.945	-450.764		389.116	-190.259
392.053	37.0156		385.798	-444.995		389.948	-173.396
392.872	44.4173		386.622	-439.234		390.699	-156.627
393.649	50.7924		387.458	-433.76		391.508	-140.031
394.399	57.6433		388.28	-428.101		392.403	-123.141
395.224	64.7578		389.124	-422.893		393.216	-105.619
395.959	71.7403		390.118	-417.895		394.098	-87.6929
396.7	78.185		390.917	-413.306		394.784	-70.313
397.52	84.6027		391.724	-408.803		395.71	-53.9168
398.275	89.9759		392.5	-404.621		396.543	-38.022
399.112	94.4192		393.419	-400.681		397.333	-23.4532
399.808	98.8896		394.245	-395.963		398.151	-10.4656
400.731	103.964		395.174	-391.008		398.953	0.98778
401.548	109.152		396.054	-386.52		399.761	11.7539
402.275	114.685		396.826	-383.007		400.576	22.1362
403.083	120.345		397.643	-379.943		401.438	32.1606
403.903	125.643		398.437	-376.635		402.232	42.1146
404.801	130.584		399.26	-373.66		402.98	52.2356
405.606	135.679		400.053	-370.732		403.866	62.1675
406.409	140.495		400.797	-367.944		404.695	71.8338
407.24	145.222		401.827	-364.698		405.609	80.7535
408.044	149.453		402.911	-361.903		406.43	89.3319
408.832	153.535		403.85	-359.474		407.12	97.641
409.683	157.84		404.665	-357.295		407.954	105.861
410.397	162.949		405.594	-355.481		408.883	113.449
411.201	168.341		406.423	-353.85		409.683	121.338
412.075	173.979		407.251	-351.226		410.459	129.038
412.877	178.573		408.094	-348.53		411.154	136.727
413.687	183.635		408.909	-346.116		411.993	144.308
414.503	189.017		409.718	-343.956		412.762	151.299
415.302	194.191		410.514	-341.427		413.521	157.429
416.114	199.153		411.317	-338.856		414.261	162.849
416.932	203.97		412.127	-336.552		415.047	168.061
417.726	207.931		412.946	-334.156		415.838	173.259
418.527	212.378		413.759	-331.702		416.67	178.672
419.406	216.972		414.585	-329.168		417.558	183.819
420.126	221.374		415.345	-327.03		418.32	188.84
420.985	225.381		416.133	-325.121		419.158	193.656
421.777	229.098		416.921	-323.582		420.076	198.403
422.637	232.293		417.688	-322.399		420.921	203.195
423.435	235.868		418.478	-321.239		421.724	207.675
424.167	239.694		419.238	-319.153		422.491	211.321
424.96	244.362		420.094	-317.219		423.23	214.508
425.848	249.211		420.827	-315.635		424.095	218.279
426.663	254.107		421.708	-314.595		424.877	222.213
427.474	258.509		422.517	-313.29		425.741	226.138
428.2	262.906		423.332	-312.135		426.483	229.743
429.063	267.247		424.177	-311.339		427.298	232.89
429.852	271.243		424.917	-310.879		428.117	236.064
430.641	274.772		425.739	-310.704		428.89	239.313
431.428	278.622		426.521	-310.803		429.728	241.998
432.219	282.648		427.37	-311.783		430.456	244.552
433.094	287.026		428.146	-312.928		431.285	246.689
433.886	291.462		428.877	-313.512		432.096	249.313
434.676	296.441		429.663	-313.842		432.954	252.544
435.463	300.825		430.513	-313.956		433.695	255.512
436.249	304.898		431.387	-313.978		434.587	258.526
437.03	309.278		432.116	-314.555		435.371	261.048
437.817	313.999		432.923	-315.569		436.115	263.188
438.602	317.788		433.748	-316.864		436.889	264.958
439.395	320.799		434.591	-317.528		437.803	266.786
440.192	323.314		435.358	-317.701		438.606	268.999
441.158	325.674		436.104	-317.354		439.461	271.142
441.963	328.13		436.907	-317.301		440.187	272.7
442.755	330.3		437.725	-317.178		440.993	273.892
443.47	332.151		438.478	-317.606		441.826	274.975
444.285	333.803		439.27	-318.613		442.66	275.916
445.237	335.799		440.051	-319.239		443.531	276.602
446.129	337.688		440.894	-320.256		444.301	277.461
447.022	339.19		441.829	-321.679		445.284	277.994
447.925	341.106		442.639	-323.416		446.208	278.497
448.814	342.872		443.56	-324.69		447.141	278.977
449.735	345.581		444.461	-325.842		448.06	279.189
450.587	347.898		445.41	-327.641		448.848	279.295
451.36	349.937		446.199	-329.98		449.703	279.079
452.279	351.523		447.137	-331.491		450.591	278.591
453.103	353.086		447.977	-333.085		451.349	277.644
453.948	354.317		448.812	-335.148		452.189	276.975
454.8	356.337		449.717	-337.825		453.041	276.487
455.662	358.647		450.56	-340.389		453.95	276.306
456.519	362.075		451.396	-342.974		454.804	275.901
457.445	366.082		452.279	-345.919		455.654	275.9
458.219	370.568		453.122	-347.972		456.519	277.247
459.071	374.971		453.952	-349.274		457.357	278.872
459.977	379.402		454.861	-350.706		458.21	280.124
460.807	384.293		455.635	-351.787		459.043	281.568
461.708	390.051		456.442	-352.125		459.89	282.558
462.451	396.592		457.306	-351.718		460.82	283.24
463.295	402.416		458.253	-350.471		461.666	284.066
464.215	407.579		459.076	-348.762		462.44	284.945
465.049	412.518		459.89	-346.235		463.374	285.61
465.883	417.748		460.724	-343.428		464.218	286.465
466.645	423.106		461.584	-340.807		465.08	287.299
467.477	427.411		462.412	-338.632		465.916	289.13
468.399	430.893		463.236	-336.651		466.771	290.919
469.289	434.575		464.052	-335.336		467.662	292.601
470.182	438.447		464.978	-334.258		468.649	294.092
471.097	442.452		465.901	-333.256		469.582	294.888
472.025	445.726		466.897	-332.551		470.498	295.348
473.022	448.854		467.862	-332.539		471.428	295.442
473.937	452.207		468.679	-332.853		472.354	295.921
474.819	455.389		469.525	-333.332		473.179	296.539
475.702	458.636		470.528	-333.479		474.203	297.464
476.597	461.033		471.454	-333.633		475.093	298.332
477.486	463.275		472.329	-333.984		475.942	299.185
478.344	465.587		473.202	-334.178		476.944	299.743
479.219	468.002		474.018	-334.65		477.766	301.038
480.093	470.611		474.925	-335.72		478.634	302.726
480.964	473.733		475.921	-336.801		479.591	304.67
481.839	475.748		476.791	-337.137		480.42	306.288
482.713	477.657		477.54	-336.818		481.41	307.146
483.587	479.361		478.52	-335.691		482.282	307.775
484.465	481.553		479.335	-333.757		483.093	308.988
485.423	483.5		480.288	-331.675		484.024	310.783
486.19	485.849		481.133	-329.306		484.997	312.573
487.13	488.996		481.994	-326.861		485.719	314.529
488.011	492.058		482.798	-324.114		486.674	316.984
488.962	494.709		483.669	-321.216		487.536	319.912
489.682	496.694		484.598	-317.792		488.271	322.726
490.548	498.576		485.431	-313.744		489.122	325.667
491.58	500.326		486.361	-309.641		489.99	329.371
492.457	502.309		487.162	-305.321		490.951	333.706
493.324	504.332		488.026	-300.89		491.698	337.818
494.178	505.981		488.916	-296.516		492.646	340.372
495.019	507.448		489.738	-292.466		493.423	342.265
495.934	509.172		490.593	-288.865		494.292	344.222
496.692	511.003		491.44	-286.074		495.172	346.421
497.538	513.518		492.224	-283.021		496.018	349.053
498.414	515.292		493.111	-279.586		496.875	351.997
499.269	517.385		493.949	-276.839		497.731	355.474
500.217	519.191		494.783	-274.405		498.612	359.159
501.096	521.564		495.619	-271.312		499.469	363.584
501.943	524.222		496.452	-267.908		500.405	367.863
502.792	526.881		497.291	-265.357		501.182	372.063
503.612	529.542		498.116	-263.126		501.985	375.594
504.447	532.096		499.018	-259.883		502.843	379.344
505.319	534.2		499.786	-256.389		503.685	382.283
506.187	535.668		500.626	-252.692		504.58	385.001
507.088	537.223		501.499	-248.238		505.273	388.019
507.848	539.2		502.302	-243.183		506.051	390.819
508.787	541.614		503.074	-238.192		506.94	394.162
509.55	543.849		503.905	-233.523		507.734	397.558
510.46	546.239		504.777	-229.429		508.54	400.933
511.233	548.163		505.572	-225.568		509.433	404.564
512.151	550.725		506.478	-221.457		510.31	408.257
512.991	552.835		507.286	-217.195		511.203	411.932
513.894	554.012		508.135	-212.63		512.065	415.963
514.72	554.808		508.985	-207.579		512.902	419.964
515.491	555.75		509.831	-202.721		513.675	423.899
516.401	556.784		510.62	-198.069		514.525	427.466
517.24	558.332		511.536	-193.521		515.462	431.17
518.077	559.879		512.379	-188.912		516.313	435.607
518.917	561.895		513.213	-183.91		517.072	440.332
519.755	563.77		514.052	-179.367		517.963	444.815
520.576	565.588		514.894	-175.649		518.867	448.691
521.401	567.677		515.755	-171.853		519.766	452.36
522.229	569.516		516.511	-167.92		520.585	456.271
523.066	571.703		517.361	-163.423		521.428	459.826
523.916	573.581		518.162	-159.284		522.184	463.501
524.834	576.439		519.02	-155.06		523.008	467.786
525.66	579.381		519.838	-150.71		523.931	472.079
526.418	582.882		520.661	-146.366		524.784	475.706
527.334	586.466		521.499	-142.198		525.616	479.123
528.164	590.384		522.372	-137.987		526.405	482.386
529.019	594.22		523.224	-133.2		527.265	486.577
529.921	598.116		524.056	-128.388		528.116	491.799
530.748	602.274		524.893	-123.817		528.937	497.107
531.598	606.741		525.721	-119.082		529.728	502.138
532.411	611.905		526.547	-114.524		530.587	507.418
533.192	617.27		527.355	-110.218		531.436	513.479
533.976	622.382		528.284	-106.24		532.27	520.082
534.786	627.728		529.208	-102.38		533.09	526.893
535.626	633.768		530.057	-98.5229		533.933	533.497
536.465	639.682		530.857	-93.6372		534.781	540.103
537.387	645.207		531.621	-87.8862		535.598	546.412
538.148	649.59		532.459	-82.5735		536.389	553.304
538.985	653.439		533.348	-78.0195		537.205	560.083
539.869	658.186		534.167	-72.8121		538.051	566.983
540.679	663.355		535.089	-67.389		538.834	573.531
541.503	668.092		535.854	-60.7587		539.688	580.119
542.314	673.017		536.676	-53.8963		540.523	587.579
543.142	677.925		537.591	-46.6154		541.374	594.963
544.001	682.95		538.432	-38.7407		542.163	602.498
544.923	687.779		539.28	-30.7367		542.935	610.483
545.733	692.104		540.028	-22.5846		543.677	618.591
546.435	696.277		540.869	-14.1843		544.502	626.506
547.277	700.238		541.733	-5.81488		545.37	634.766
548.115	705.251		542.542	3.36176		546.187	643.043
549.009	710.622		543.349	12.721		546.974	651.018
549.909	715.975		544.214	22.1057		547.901	659.013
550.751	721.399		545.145	31.2072		548.762	667.263
551.503	727.08		545.954	40.3032		549.508	675.536
552.335	732.884		546.785	49.9951		550.461	683.705
553.255	738.417		547.635	59.5657		551.24	691.588
554.104	744.513		548.494	68.3859		552.078	698.705
554.922	751.216		549.412	76.4607		552.909	706.12
555.735	758.027		550.246	84.649		553.711	714.144
556.545	764.662		551.063	92.7088		554.51	722.432
557.361	771.688		551.839	100.653		555.34	731.045
558.206	778.939		552.654	108.36		556.193	739.018
559.031	787.009		553.562	116.137		557.117	747.28
559.864	794.515		554.379	124.27		557.89	756.011
560.766	800.975		555.139	132.724		558.781	765.386
561.582	807.131		556.004	141.036		559.644	775.035
562.454	813.684		556.852	149.026		560.569	785.187
563.129	820.822		557.688	156.623		561.396	795.58
564.044	828.371		558.478	164.409		562.123	805.985
564.942	836.399		559.305	173.062		563.054	816.445
565.755	844.499		560.131	181.234		563.807	827.307
566.58	852.114		560.973	189.157		564.713	838.772
567.294	860.187		561.878	196.986		565.5	850.648
568.107	868.477		562.716	205.609		566.278	862.555
568.993	876.286		563.556	214.713		567.105	874.734
569.82	884.152		564.447	224.135		567.913	886.396
570.652	892.594		565.135	233.415		568.755	897.782
571.471	902.284		566.065	243.121		569.547	909.879
572.296	912.224		566.936	253.578		570.455	922.742
573.109	922.357		567.747	264.261		571.278	935.926
573.897	932.572		568.557	274.768		572.104	949.412
574.777	942.968		569.37	285.349		572.909	963.515
575.511	953.734		570.205	296.436		573.752	977.702
576.379	964.251		570.993	307.403		574.668	991.95
577.181	974.746		571.8	318.837		575.504	1007.06
578.008	986.129		572.683	330.221		576.26	1022.48
578.747	998.631		573.424	340.961		577.073	1037.84
579.612	1010.49		574.293	351.607		577.912	1053.08
580.41	1022.14		575.107	362.935		578.702	1068.31
581.303	1034.09		575.886	374.291		579.623	1084.04
582.11	1046.33		576.78	385.574		580.325	1100.42
582.918	1058.28		577.578	397.097		581.154	1116.98
583.662	1069.9		578.415	409.36		582.005	1133.37
584.52	1080.49		579.298	421.65		582.827	1149.61
585.331	1091.11		580.13	432.772		583.576	1166.15
586.143	1103.02		580.921	443.336		584.392	1182.42
586.954	1115.7		581.728	454.369		585.273	1198.61
587.753	1128.85		582.562	465.557		586.017	1214.78
588.561	1142.21		583.326	477.036		586.932	1230.55
589.372	1155.71		584.205	488.904		587.658	1246.18
590.185	1169.16		584.95	500.217		588.537	1262.02
590.971	1182.69		585.777	512.17		589.349	1277.92
591.771	1196.52		586.599	523.801		590.163	1294.49
592.595	1210.3		587.334	535.581		591.014	1310.55
593.383	1224.06		588.108	548.389		591.759	1326.38
594.16	1237.52		589.002	561.346		592.573	1341.62
594.963	1252.05		589.818	574.35		593.395	1356.48
595.751	1267.22		590.613	587.456		594.271	1370.97
596.543	1281.59		591.425	601.053		595.102	1384.84
597.423	1295.57		592.195	614.849		595.864	1398.14
598.305	1309.67		593.03	628.854		596.75	1410.93
599.023	1323.89		593.91	642.997		597.465	1423.41
599.81	1338.1		594.681	657.162		598.219	1435.63
600.677	1351.69		595.361	670.831		598.954	1447.81
601.464	1365.42		596.254	684.853		599.721	1460.03
602.24	1379.52		597.073	698.301		600.557	1471.74
603.042	1393.32		597.873	711.476		601.336	1483.48
603.821	1406.91		598.712	724.784		602.146	1495.61
604.604	1420.63		599.445	738.274		603.024	1507.75
605.404	1434.2		600.191	751.639		603.849	1519.19
606.201	1447.35		601.086	764.847		604.674	1530.45
607.006	1460.03		601.899	777.525		605.495	1541.79
607.799	1471.95		602.685	790.29		606.261	1553.01
608.604	1483.51		603.496	802.863		607.1	1564.29
609.377	1495.2		604.32	815.065		607.799	1575.34
610.171	1506.86		605.133	827.874		608.564	1586.3
610.961	1518.79		605.997	841.294		609.376	1597.47
611.82	1530.73		606.726	854.928		610.136	1609.03
612.535	1542.52		607.567	868.469		610.97	1620.67
613.393	1554.89		608.334	881.364		611.794	1632.62
614.195	1567.13		609.146	894.467		612.607	1644.14
614.991	1579.48		609.953	908.03		613.37	1655.35
615.84	1591.88		610.721	921.721		614.17	1666.69
616.559	1604.61		611.511	936.044		614.977	1678.2
617.298	1617.14		612.408	950.946		615.859	1690.15
618.101	1629.05		613.198	966.004		616.666	1702.26
618.842	1641.43		613.992	981.929		617.451	1714.17
619.59	1653.48		614.862	998.005		618.244	1726.03
620.376	1664.85		615.593	1013.72		618.918	1739.11
621.274	1676.77		616.331	1029.18		619.716	1752.77
622.01	1689.17		617.191	1044.39		620.582	1766.54
622.807	1702.11		617.989	1060.11		621.396	1780.22
623.635	1715.28		618.72	1075.36		622.162	1794.13
624.517	1727.92		619.581	1090.4		622.892	1807.83
625.375	1741.53		620.384	1106.71		623.769	1821.47
626.075	1755.32		621.199	1123.66		624.591	1835.36
626.852	1769.43		621.977	1140.98		625.358	1849.58
627.721	1783.87		622.773	1158.32		626.168	1864.28
628.517	1798.15		623.55	1175.71		626.862	1879.24
629.314	1813.11		624.349	1193.4		627.59	1894.2
630.12	1827.67		625.199	1210.52		628.463	1909.58
630.922	1842.39		625.993	1227.55		629.246	1925.25
631.715	1857.4		626.648	1245.53		630.054	1941.14
632.569	1873.24		627.537	1263.68		630.869	1957.43
633.281	1889.02		628.4	1281.97		631.696	1974.14
634.102	1904.54		629.219	1300.5		632.487	1990.75
634.93	1920.59		630.006	1319.65		633.339	2007.85
635.72	1936.91		630.719	1338.9		633.989	2025.13
636.508	1953.52		631.611	1358.16		634.775	2042.61
637.287	1970.99		632.392	1378.14		635.599	2060.42
638.079	1988.64		633.248	1399.11		636.429	2078.69
638.891	2005.91		633.95	1419.96		637.322	2097.46
639.715	2024.14		634.788	1440.87		638.131	2116.37
640.526	2042.77		635.587	1461.5		638.941	2135.76
641.327	2061.17		636.365	1482.58		639.745	2155.87
642.09	2079.78		637.155	1504.1		640.54	2176.23
642.86	2098.74		638.093	1524.94		641.292	2196.57
643.7	2118.48		638.797	1544.93		642.094	2216.98
644.499	2138.62		639.658	1565.03		642.961	2237.06
645.239	2158.85		640.406	1586.13		643.759	2257.24
646.006	2178.94		641.184	1607.47		644.445	2277.7
646.812	2199.09		642.002	1629.29		645.357	2298.91
647.603	2219.32		642.785	1651.46		646.082	2320.21
648.477	2239.79		643.58	1674.07		646.875	2341.51
649.165	2260.96		644.384	1697.36		647.66	2363.69
649.959	2282.1		645.162	1721.27		648.468	2386.11
650.824	2303.96		645.909	1745.26		649.368	2408.82
651.545	2325.47		646.704	1769.78		650.12	2432.57
652.322	2347.15		647.532	1794.37		650.918	2456.8
653.172	2370.07		648.258	1819.03		651.714	2480.63
653.953	2393.26		649.141	1843.35		652.586	2504.74
654.751	2417.19		649.927	1868.1		653.274	2529.29
655.51	2441.48		650.79	1893.12		654.149	2554.44
656.315	2465.85		651.567	1918.59		654.962	2579.63
657.098	2489.75		652.294	1944.37		655.775	2605.25
657.9	2513.47		653.059	1970.63		656.532	2631.23
658.79	2537.76		653.923	1997.27		657.311	2656.83
659.516	2562.15		654.64	2023.73		658.028	2683.19
660.292	2586.7		655.418	2050.35		658.927	2709.89
661.131	2611.6		656.232	2077.81		659.693	2736.57
661.953	2637.1		657.02	2105.13		660.45	2763.49
662.723	2663.52		657.764	2132.18		661.305	2790.65
663.513	2691.33		658.622	2158.94		662.108	2818.44
664.302	2719.38		659.328	2186.51		662.977	2847.1
665.108	2747.86		660.194	2214.11		663.62	2876.21
665.989	2776.84		660.985	2242.16		664.476	2905.28
666.705	2805.8		661.79	2270.74		665.304	2934.62
667.436	2835.29		662.578	2300.45		666.077	2964.6
668.285	2864.35		663.389	2330.77		666.811	2995.54
668.936	2893.32		664.171	2360.95		667.626	3027.59
669.796	2922.76		664.913	2391.02		668.437	3060.07
670.593	2952.56		665.766	2421.96		669.25	3092.86
671.398	2983.06		666.556	2453.88		669.979	3125.55
672.18	3014.04		667.332	2485.98		670.783	3158.53
672.98	3045.62		668.146	2517.99		671.628	3192.02
673.768	3077.57		668.868	2551.14		672.413	3225.37
674.563	3109.8		669.716	2585.01		673.289	3258.81
675.433	3141.96		670.563	2619.39		674.088	3292.46
676.23	3175.56		671.187	2653.9		674.892	3326.6
676.938	3209.9		671.972	2688.95		675.667	3361.54
677.82	3244.43		672.868	2723.79		676.534	3396.55
678.615	3279.32		673.667	2759.72		677.294	3431.84
679.39	3315.13		674.29	2796.3		678.081	3467.77
680.27	3351.16		675.016	2833.23		678.899	3505.25
681.001	3387.79		675.752	2869.3		679.68	3543.9
681.774	3425.05		676.591	2905.86		680.457	3582.45
682.631	3463.38		677.346	2942.09		681.314	3621.61
683.451	3502		678.013	2978.64		682.131	3661.29
684.243	3541.38		678.752	3015.98		682.913	3701.25
684.959	3580.91		679.574	3054.12		683.664	3741.06
685.73	3621.82		680.407	3092.34		684.403	3780.77
686.584	3663.56		681.205	3131.08		685.264	3821.04
687.352	3705.76		681.955	3170.61		686.024	3862.22
688.064	3748.52		682.764	3210.82		686.794	3903.4
688.974	3791.77		683.632	3249.91		687.623	3944.86
689.784	3835.32		684.478	3289.74		688.463	3986.94
690.579	3879.33		685.194	3330.86		689.162	4029.74
691.361	3924.03		686.011	3372.41		690.075	4073.43
692.193	3968.84		686.771	3414.74		690.831	4117.51
692.922	4013.58		687.621	3457.34		691.541	4161.78
693.762	4058.69		688.436	3500.87		692.406	4207.25
694.567	4104		689.273	3545.06		693.204	4253.45
695.299	4150.43		690.1	3589.73		694.009	4299.9
696.134	4197.54		690.848	3634.51		694.73	4346.72
696.918	4245.36		691.776	3679.53		695.517	4393.54
697.722	4293.61		692.573	3725.81		696.227	4440.94
698.521	4342.04		693.281	3773.77		696.957	4489.33
699.294	4390.84		694.062	3821.98		697.787	4539.29
700.052	4440.81		694.956	3870.71		698.47	4589.7
700.794	4490.83		695.891	3920.6		699.262	4640.7
701.641	4541.36		696.687	3971.32		700.129	4691.9
702.368	4592.65		697.366	4023.68		701.076	4743.17
703.145	4644.32		698.142	4075.78		701.978	4794.94
704.041	4695.89		698.981	4127.51		702.758	4848.05
704.799	4748.11		699.844	4179.47		703.524	4902.27
705.594	4801.75		700.631	4233.62		704.325	4956.96
706.459	4855.82		701.379	4288.38		705.117	5012.37
707.27	4910.75		702.08	4344.63		705.958	5068.57
708.048	4965.95		702.842	4401.87		706.747	5125.33
708.881	5021.92		703.647	4459.13		707.64	5183.06
709.779	5079.52		704.524	4516.67		708.379	5241.38
710.646	5138.6		705.199	4575.02		709.261	5301.08
711.443	5197.67		706.059	4633.35		709.985	5362.73
712.255	5256.48		706.839	4691.44		710.729	5424.47
713.062	5316.41		707.637	4750.58		711.639	5485.72
713.805	5378.14		708.496	4810.64		712.412	5547.24
714.618	5440.89		709.158	4871.74		713.263	5609.44
715.385	5503.8		709.939	4932.54		714.063	5671.98
716.142	5567.3		710.818	4993.04		714.904	5734.58
717.07	5631.85		711.638	5054		715.617	5797.73
717.898	5697.34		712.442	5116.62		716.322	5861.8
718.758	5763.41		713.347	5179.68		717.109	5926.99
719.586	5830.42		714.104	5243.36		718.011	5992.22
720.419	5897.18		715.098	5307.58		718.77	6058.14
721.198	5964.56		716.13	5372.4		719.54	6125.05
721.965	6032.38		717.016	5438.77		720.384	6192.23
722.676	6100.22		717.77	5506.34		721.203	6259.53
723.538	6168.92		718.544	5574.23		721.934	6327.46
724.394	6237.64		719.265	5642.83		722.836	6396.2
725.18	6305.61		720.048	5712.44		723.595	6465.08
725.907	6373.5		720.961	5782.24		724.397	6535.01
726.696	6441.15		721.627	5852.84		725.294	6604.77
727.537	6508.79		722.374	5923.25		725.97	6674.86
728.304	6576.96		723.268	5994.32		726.791	6745.15
729.121	6645.73		724.049	6066.74		727.604	6815.6
729.934	6715.26		724.717	6139.82		728.471	6886.82
730.681	6784.32		725.592	6212.35		729.37	6958.78
731.458	6854.26		726.296	6285.26		730.2	7031.68
732.248	6923.68		727.079	6357.89		731.063	7104.89
733.108	6993.28		727.924	6430.29		731.784	7178.37
733.904	7062.71		728.791	6503.21		732.582	7251.82
734.692	7131.73		729.633	6575.94		733.341	7324.98
735.46	7199.32		730.413	6648.11		734.18	7398.66
736.245	7267.68		731.213	6720.48		735.006	7473.26
737.028	7337.65		731.951	6792.97		735.772	7547.97
737.844	7408.37		732.79	6863.27		736.644	7623.28
738.747	7478.68		733.562	6933.59		737.483	7698.85
739.582	7548.95		734.357	7003.82		738.305	7774.45
740.453	7619.58		735.181	7074.47		739.104	7850.55
741.349	7690.95		736.086	7146.52		739.981	7926.76
742.19	7761.75		736.905	7219.48		740.809	8002.36
743.088	7831.84		737.847	7292.16		741.608	8078.62
743.787	7902.29		738.986	7365.46		742.429	8155.09
744.639	7972.85		739.957	7439.87		743.443	8230.36
745.522	8043.78		740.923	7515.53		744.496	8305.7
746.424	8113.71		741.846	7592.88		745.687	8381.26
747.25	8183.1		742.834	7670.46		746.419	8456.74
748.037	8252.38		743.798	7747.3		747.121	8532.46
748.881	8321.03		744.725	7822.97		748.007	8608.72
749.779	8388.93		745.343	7899.94		748.956	8685.76
750.552	8456.5		746.242	7977.71		749.749	8762.78
751.429	8522.77		747.063	8056.27		750.605	8839.94
752.191	8588.06		747.866	8134.45		751.418	8916.8
753.029	8651.82		748.708	8213.53		752.536	8993.83
753.876	8714.09		749.624	8293.21		753.443	9070.39
754.72	8775.23		750.576	8372.12		754.304	9146.4
755.605	8836.2		751.621	8449.87		755.296	9222.2
756.368	8896.78		752.704	8527.19		756.504	9297.93
757.402	8956.16		753.562	8604.52		757.427	9373.58
758.25	9013.89		754.446	8680.36		758.518	9448.66
759.235	9070.75		755.261	8753.97		759.497	9523.66
760.319	9127.3		756.053	8825.34		760.303	9597.22
761.369	9183.19		756.833	8894.58		761.144	9669.06
762.365	9238.15		757.764	8961.76		761.938	9739.28
763.182	9291.43		758.577	9027.1		762.946	9807.9
764.037	9343.06		759.328	9090.3		763.832	9875.77
764.879	9393		760.192	9152.21		764.938	9942.52
765.795	9441.07		761.262	9211.99		765.965	10007.5
766.705	9487.03		762.257	9269.8		766.988	10070.3
767.507	9530.58		763.069	9325.97		767.974	10130.4
768.388	9570.81		764.175	9380.27		768.741	10188.2
769.114	9608.3		765.121	9432.18		769.613	10243.5
769.905	9643.6		766.019	9482.16		770.479	10296.5
770.814	9675.91		766.777	9530.72		771.297	10347.8
771.621	9704.55		767.801	9577.54		772.225	10396.9
772.423	9729.29		768.686	9622.16		773.273	10444.1
773.281	9751.61		769.584	9663.92		774.336	10488.1
774.079	9771.02		770.509	9702.34		775.328	10529.3
774.931	9785.65		771.53	9739.23		776.269	10567
775.9	9796.21		772.505	9775.88		777.35	10600.9
776.709	9803.97		773.393	9810.43		778.179	10631.7
777.447	9807.36		774.394	9842.15		779.099	10659.8
778.356	9807.04		775.367	9871.15		780.046	10684.2
779.372	9804.55		776.302	9898.11		780.956	10704.8
780.298	9799.84		777.22	9921.92		782.111	10722.9
781.325	9793.91		778.069	9943.21		783.03	10737.3
782.231	9786.5		778.897	9961.72		783.945	10748
783.025	9775.98		779.802	9977.73		784.791	10755
783.832	9763.07		780.763	9990.49		785.675	10758.2
784.976	9747.9		781.763	9998.56		786.597	10758.2
785.966	9731.57		782.632	10002.5		787.545	10754.5
786.996	9713.47		783.547	10003.1		788.479	10747
787.792	9692.91		784.366	10001.1		789.344	10736.2
788.6	9669.71		785.287	9996.62		790.21	10722.5
789.516	9644.03		786.037	9988.32		790.986	10705.4
790.531	9616.31		787.01	9975.43		791.984	10684.7
791.404	9586.76		787.953	9958.29		792.9	10660.6
792.272	9554.4		788.876	9937.78		793.862	10633.7
793.183	9519.07		789.93	9914.9		794.817	10603.4
794.004	9481.52		790.845	9889.13		795.66	10569.4
794.922	9442.19		791.712	9859.97		796.631	10532
795.806	9401.03		792.591	9827.46		797.666	10491.3
796.626	9357.73		793.505	9792.28		798.378	10447.3
797.544	9311.41		794.377	9754.44		799.361	10400.6
798.449	9263.21		795.235	9713.32		800.311	10350.9
799.4	9213.52		796.124	9669.52		800.99	10299.2
800.425	9161.89		796.977	9622.91		802.019	10244.8
801.536	9107.96		797.719	9573.07		802.909	10187.8
802.248	9052.31		798.649	9520.61		803.791	10128.4
803.132	8995.56		799.455	9465.76		804.626	10066.3
804.124	8936.95		800.308	9408.57		805.469	10002.3
804.932	8875.81		801.157	9348.92		806.332	9936.9
805.841	8813.33		801.987	9287.81		807.259	9870.17
806.534	8750.4		802.913	9224.5		808.123	9802.48
807.487	8685.97		803.838	9159.37		808.896	9733.42
808.387	8622.57		804.59	9092.49		809.813	9662.6
809.169	8558.16		805.492	9023.37		810.683	9590.11
810.043	8492.08		806.382	8952.66		811.463	9516.19
810.878	8425.32		807.197	8880.29		812.321	9441.17
811.837	8358.2		807.997	8806.97		813.218	9364.48
812.724	8290.79		808.8	8732.65		813.906	9288.14
813.606	8222.99		809.64	8658.1		814.856	9211.31
814.494	8155.19		810.688	8582.49		815.614	9133.37
815.34	8086.41		811.392	8505.44		816.483	9055.11
816.225	8016.7		812.316	8427.19		817.181	8976.03
817.089	7947.34		813.182	8349.37		818.034	8895.82
818.004	7878.4		814.066	8272.25		818.918	8815.2
818.805	7809.67		814.955	8195.3		819.765	8734.26
819.702	7740.7		815.788	8117.83		820.517	8653.57
820.529	7672.97		816.589	8039.39		821.558	8574.16
821.458	7605.38		817.439	7960.54		822.454	8494.92
822.37	7537.1		818.166	7882		823.179	8416.47
823.108	7469.09		818.795	7804.37		824.025	8338.55
824.015	7401.64		819.627	7726.45		824.869	8260.12
824.997	7335.72		820.354	7648.53		825.631	8181.75
825.865	7269.58		821.169	7570.55		826.405	8104.04
826.552	7203.19		822.135	7492.64		827.204	8027.53
827.444	7137.79		822.988	7415.36		828.06	7951.67
828.376	7072.82		823.741	7338.97		829.124	7875.86
829.079	7007.88		824.617	7263.14		829.726	7801.25
830.023	6943.49		825.584	7188.16		830.93	7727.46
831.121	6879.93		826.539	7114.13		831.826	7654.41
832.211	6816.95		827.558	7040.43		832.737	7582.35
833.17	6755.67		828.407	6966.57		833.705	7511.09
834.033	6695.1		829.276	6893.7		834.434	7440.44
834.924	6636.27		830.241	6821.53		835.362	7371.13
835.884	6577.35		831.166	6751.24		836.278	7302.79
836.682	6519.54		831.938	6682.65		837.069	7235.81
837.592	6462.93		832.817	6615.81		837.916	7169.85
838.562	6407.22		833.756	6550.04		838.752	7105.07
839.546	6352.52		834.491	6486.04		839.563	7041.53
840.486	6298.52		835.356	6423.35		840.53	6979.42
841.384	6245.49		836.345	6360.69		841.395	6918.12
842.435	6193.37		837.355	6299.5		842.259	6857.61
843.372	6141.8		838.277	6239.53		843.258	6797.84
844.097	6091.69		839.044	6180.62		843.952	6739.07
845.028	6042.07		840.065	6122.25		844.796	6681.34
846.07	5993.81		840.989	6063.89		845.863	6624.5
847.152	5946.31		841.74	6006.3		846.776	6568.88
847.838	5900.2		842.592	5949.35		847.607	6513.58
848.903	5854.23		843.511	5893.62		848.322	6459.75
849.806	5809.05		844.499	5838.57		849.168	6405.82
850.876	5765.42		845.176	5784.07		850.08	6352.41
			845.979	5729.4
			846.838	5675.92
			847.883	5623.13
			848.689	5571.67
			849.548	5521.67
			850.458	5472.01

## Sheet: Fig.2b
Fig.2b
	Pt/CeO2-550			Pt/CeO2-700			Pt/CeO2-800
39.328	-4.69677		39.678	0.84509		39.04	19.1672
40.237	-6.85301		40.565	5.32394		40.057	21.6908
41.215	-9.05075		41.501	11.3337		41.163	24.4636
42.294	-11.4254		42.435	18.6376		42.245	26.0704
43.41	-13.5187		43.485	27.0722		43.387	28.4078
44.625	-15.719		44.345	36.9263		44.552	30.8524
45.651	-17.2993		45.263	48.7171		45.704	33.4292
46.896	-18.6867		46.268	62.7058		46.952	36.5248
48.021	-19.8862		47.2	77.9761		48.111	40.2088
49.163	-20.5996		48.155	94.7986		49.375	44.1523
50.395	-20.5762		49.118	112.788		50.338	48.6104
51.386	-19.9186		50.097	132.538		51.605	53.2076
52.509	-18.2727		50.959	154.796		52.663	58.847
53.763	-15.6589		51.934	179.802		53.925	65.0733
54.975	-12.595		52.789	206.727		55.077	71.4781
56.043	-8.71672		53.531	235.904		56.058	78.7288
57.01	-4.27253		54.256	267.46		56.988	86.3241
58.113	1.07145		54.999	301.38		58.148	94.7726
59.257	7.55062		55.843	337.428		59.19	104.013
60.257	15.0331		56.688	374.826		60.141	113.605
61.287	23.6461		57.597	414.768		61.108	123.912
62.119	33.5517		58.49	457.816		62.126	134.98
63.049	45.2679		59.232	502.737		62.993	146.998
64.058	57.3922		60.035	549.578		63.755	159.291
64.998	70.6219		60.542	598.54		64.552	171.953
65.771	84.88		61.239	649.707		65.403	185.8
66.805	100.26		61.915	702.462		66.266	200.632
67.711	116.352		62.648	757.453		67.181	216.199
68.739	132.833		63.417	815.014		68.063	232.721
69.616	149.925		64.275	874.38		69.003	249.184
70.384	167.786		65.15	934.864		69.801	266.056
71.372	187.084		66.027	996.721		70.495	283.649
72.236	207.549		66.746	1060.22		71.172	301.961
73.112	229.054		67.49	1124.91		71.955	321.242
74.001	251.517		68.352	1190.45		72.751	340.822
74.976	274.758		68.987	1257.9		73.484	361.123
75.894	298.688		69.538	1326.41		74.277	382.225
76.664	323.266		70.112	1395.42		75.111	403.324
77.527	348.654		70.868	1464.03		76.013	425.309
78.382	374.685		71.579	1533.21		76.985	447.766
79.17	400.857		72.409	1603.29		77.767	471.018
79.969	427.363		73.197	1675.15		78.624	494.843
80.8	453.775		74.056	1748.28		79.36	519.184
81.635	480.9		74.601	1821.99		80.138	543.965
82.556	508.442		75.25	1895.72		81.052	569.22
83.394	536.491		76.035	1969.98		81.956	594.73
84.278	564.409		76.857	2044.82		82.694	621.034
85.045	593		77.907	2119.37		83.532	648.16
85.798	621.572		78.748	2193.72		84.392	676.115
86.619	650.46		79.767	2268.47		85.224	704.348
87.395	679.935		80.622	2343.52		86.181	733.635
88.242	710.016		81.383	2419.19		86.947	763.986
89.098	740.447		82.01	2494.3		87.891	795.487
89.813	770.48		82.726	2568.81		88.931	827.636
90.515	801.548		83.266	2643.45		89.709	860.955
91.417	833.182		83.726	2717.35		90.406	895.718
92.257	865.299		84.375	2790.59		91.127	931.056
93.039	896.996		85.145	2863.51		92.042	967.875
93.966	928.633		85.824	2935.23		92.85	1005.99
94.774	960.495		86.785	3005.32		93.553	1044.55
95.659	992.867		87.564	3074.2		94.427	1084
96.538	1026.29		88.33	3142.22		95.295	1124.54
97.233	1059.95		89.218	3209.09		96.076	1166.34
98.036	1093.31		89.793	3275.37		96.924	1209.04
98.864	1126.51		90.903	3340.16		97.66	1252.52
99.841	1160.19		91.762	3404.03		98.251	1297.07
100.782	1194.81		92.339	3465.77		99.021	1342.17
101.613	1229.51		92.9	3525.44		99.908	1387.21
102.347	1265.02		93.648	3583		100.875	1433.28
103.204	1300.98		94.195	3639.61		101.815	1480.12
104.05	1336.89		94.749	3695.26		102.71	1528.89
104.814	1373.67		95.543	3749.99		103.806	1578.88
105.644	1410.51		96.138	3803.05		104.728	1630.01
106.422	1446.7		97.151	3854.5		105.668	1682.53
107.364	1481.6		98.081	3904.93		106.455	1736.59
108.277	1516.33		98.826	3954.64		107.374	1791.5
109.133	1550.28		99.974	4004.13		108.241	1847.71
109.864	1583.94		100.93	4054.1		108.91	1905.75
110.62	1616.7		101.739	4105.21		109.658	1965.54
111.665	1648.95		102.521	4157.16		110.386	2027.11
112.501	1679.95		103.265	4210.67		111.192	2090.72
113.232	1710.81		104.139	4266.14		112.156	2155.8
114.169	1741.36		104.997	4322.84		112.996	2222.86
115.016	1770.94		105.986	4380.97		114.024	2292.32
115.897	1799.64		106.834	4440.11		114.905	2363.93
116.797	1827.24		107.767	4500.42		115.831	2437.74
117.631	1853.09		108.477	4562.83		116.491	2513.98
118.55	1877.37		109.268	4627.67		117.098	2592.46
119.331	1900.2		110.175	4694.76		117.746	2673.9
120.375	1920.93		110.874	4764.32		118.862	2758.16
121.323	1939.61		111.82	4835.65		119.697	2846.07
122.197	1956.59		112.737	4908.6		120.418	2937.34
122.896	1971.12		113.688	4983.77		121.26	3031.65
123.73	1983.28		114.723	5060.53		122.18	3128.45
124.706	1993.14		115.707	5137.79		122.988	3228.6
125.583	2002.12		116.668	5214.78		123.872	3332.86
126.31	2009.62		117.423	5290.47		124.69	3440.61
127.02	2014.87		118.322	5364.06		125.665	3551.93
127.454	2019.33		118.874	5434.56		126.424	3666.62
128.216	2021.81		119.529	5502.23		127.23	3785.78
129.101	2022.47		120.143	5564.92		128.274	3908.91
129.957	2021.13		120.962	5622.58		129.051	4035.79
130.687	2017.41		121.947	5674.51		130.002	4165.15
131.613	2011.14		122.723	5721.07		130.839	4296.1
132.427	2002.9		123.41	5762.6		131.754	4427.78
133.156	1993.25		123.964	5798.25		132.644	4560.33
134.118	1981		124.597	5828.62		133.34	4694.31
134.737	1966.49		125.7	5853.85		134.121	4829.5
135.467	1949.69		126.511	5872.43		135.005	4966.67
136.36	1930.95		127.433	5883.72		135.851	5105.91
137.304	1910.98		128.495	5888.44		136.579	5245.91
138.18	1890.34		129.123	5885.88		137.291	5385.45
139.058	1868.75		129.732	5876.49		138.119	5525.91
139.916	1845.25		130.575	5860.46		138.935	5666.93
140.677	1820.47		131.36	5837.98		139.662	5808.13
141.569	1794.46		132.316	5810.64		140.339	5949.14
142.273	1767.19		133.189	5777.52		141.028	6090.13
143.137	1739.36		133.674	5739.72		141.865	6230.37
143.787	1710.33		134.394	5697.93		142.669	6369.74
144.547	1679.72		135.287	5652.59		143.492	6509.17
145.347	1648.28		136.099	5603.81		144.54	6648.07
145.986	1616.6		136.777	5552.06		145.609	6784.95
146.884	1583.94		137.592	5498.66		146.623	6919.68
147.843	1551.01		138.284	5443.17		147.583	7051.01
148.69	1518.33		139.126	5385.8		148.494	7178.91
149.586	1486.29		139.874	5327.08		149.488	7303.62
150.427	1454.09		140.566	5267.74		150.365	7425.82
151.306	1421.68		141.425	5207.14		151.053	7545.82
152.22	1389.62		142.423	5145.53		151.892	7663.57
153.149	1357.54		143.319	5084.4		152.633	7776.55
154.154	1324.7		144.159	5023.76		153.448	7884.76
154.949	1291.95		144.832	4965.41		154.424	7988.39
155.738	1259.18		145.939	4909.81		155.08	8087.58
156.469	1225.53		146.826	4856.52		155.505	8183.73
157.08	1191.12		147.75	4805.2		156.179	8278.63
157.833	1156.93		148.756	4755.45		156.918	8372.52
158.737	1122.38		149.712	4707.68		157.747	8464.4
159.683	1087.79		150.642	4660.71		158.54	8555.98
160.401	1053.02		151.418	4613.43		159.485	8647.8
161.098	1018.76		152.37	4566.33		160.32	8739.82
161.665	984.949		153.352	4518.76		161.094	8829.77
162.402	952.725		154.382	4468.84		161.858	8917.4
163.089	921.4		155.148	4416.23		162.394	9002.87
163.781	890.194		155.914	4359.66		163.048	9086.99
164.589	859.46		156.652	4297.52		163.715	9170.06
165.437	828.976		157.565	4230.44		164.505	9252.78
166.47	798.698		158.428	4157.59		165.732	9335.23
167.278	769.146		159.252	4078.71		166.561	9418.84
167.931	739.922		159.957	3993.48		167.27	9499.66
168.62	710.926		160.581	3900.38		168.177	9574.9
169.674	681.865		161.055	3799.48		168.986	9641.4
170.578	653.186		161.8	3691.96		169.715	9697.98
171.429	624.734		162.579	3578.57		170.662	9743.45
172.252	596.865		163.151	3459.08		171.628	9775.94
173.141	568.964		163.823	3333.69		172.438	9795.72
173.793	540.885		164.867	3203.03		173.297	9799.49
174.714	512.547		165.876	3068.83		174.012	9788.04
175.593	483.907		166.948	2929.95		174.768	9759.14
176.64	456.453		167.605	2788.83		175.617	9712.74
177.275	429.544		168.25	2647		176.491	9647.92
177.826	402.627		169.226	2505.64		177.167	9563.25
178.529	376.722		170.135	2365.7		177.936	9458.21
179.417	350.761		170.832	2226.47		178.718	9331.74
180.225	324.785		171.456	2089.12		179.423	9183.03
180.959	300.191		171.98	1954.64		180.147	9013.78
181.71	276.916		172.707	1823.24		181.126	8823.05
182.448	253.749		173.872	1695.11		182.106	8612.61
183.22	230.997		174.992	1570.9		183.043	8381.46
183.915	208.781		175.908	1450.1		183.847	8130.19
184.512	187.566		176.57	1333.94		184.526	7860.38
185.25	167.215		177.462	1221.23		185.137	7574.09
186.201	147.891		178.278	1112.37		185.74	7274.89
187.141	127.952		178.899	1008.13		186.424	6963.32
187.935	107.409		179.571	908.438		187.003	6642.38
188.696	86.296		180.476	812.518		187.65	6313.39
189.52	66.0791		181.499	721.325		188.366	5979.14
190.385	46.6768		182.055	634.58		189.201	5642.67
191.345	27.5564		182.858	551.908		190.076	5307.26
192.44	8.58186		183.684	473.339		191.08	4974.81
193.371	-9.83359		184.996	398.441		192.021	4646.61
194.118	-28.5492		185.916	328.262		192.847	4323.85
195.097	-46.672		186.593	262.151		193.882	4009.75
196.025	-64.4378		187.184	199.705		194.958	3706.65
196.872	-81.8939		188.04	139.49		195.901	3415.25
197.564	-98.9533		188.857	81.8582		196.803	3136.6
198.306	-114.694		189.727	27.596		197.539	2872.45
199.003	-129.349		190.611	-23.476		198.401	2622.33
199.714	-142.952		191.603	-71.7971		199.253	2385.47
200.607	-155.528		192.977	-116.161		200.027	2157.79
201.431	-167.575		194.075	-157.483		200.948	1940.86
202.296	-178.67		194.473	-196.711		201.537	1735.84
203.111	-189.193		194.892	-234.037		202.369	1544.23
203.974	-199.002		195.175	-270.084		203.178	1366.94
204.692	-208.26		195.727	-303.628		204.08	1204.04
205.262	-216.972		196.71	-335.66		204.987	1054.99
205.864	-225.388		197.496	-366.603		205.678	917.171
206.654	-233.916		198.082	-396.083		206.327	791.511
207.232	-242.419		199.082	-423.735		207.08	676.185
207.812	-250.408		200.034	-450.746		207.916	573.053
208.633	-258.699		201.132	-476.131		208.773	481.368
209.392	-267.42		202.345	-500.08		209.577	400.251
210.3	-276.534		203.371	-522.145		210.409	327.401
211.159	-286.401		203.986	-543.071		211.408	260.578
212.048	-296.929		204.391	-562.986		212.413	199.889
212.978	-306.793		205.125	-582.398		213.013	144.974
213.842	-316.266		205.735	-600.514		213.634	94.477
214.627	-327.048		206.258	-616.593		214.219	49.7114
215.593	-338.508		207.074	-631.882		215.036	9.36599
216.492	-349.499		207.814	-646.521		216.204	-26.7993
217.227	-360.219		208.787	-660.975		217.226	-60.8968
217.968	-370.681		210.036	-675.058		218.109	-95.3151
218.672	-381.096		210.967	-689.04		218.686	-127.663
219.554	-391.362		211.971	-702.796		219.331	-157.7
220.395	-401.738		212.598	-716.198		219.865	-183.622
221.208	-411.98		213.522	-728.497		220.457	-206.268
222.086	-421.469		214.64	-739.676		221.168	-225.036
222.905	-430.876		215.568	-750.305		222.01	-241.464
223.682	-441.214		216.468	-760.328		222.999	-256.687
224.36	-451.508		217.229	-770.645		223.832	-271.819
225.178	-460.27		217.869	-780.364		224.612	-288.294
225.988	-467.837		218.585	-789.815		225.459	-306.524
226.893	-475.69		219.654	-798.722		226.249	-326.314
227.743	-483.419		220.5	-807.517		227.283	-347.387
228.711	-491.489		221.221	-815.459		228.41	-366.724
229.549	-498.89		222.244	-823.629		229.044	-381.757
230.343	-505.201		223.358	-831.641		229.593	-392.757
231.139	-511.144		223.859	-838.892		230.506	-403.238
232.094	-516.197		224.866	-845.673		231.249	-413.135
232.923	-520.228		225.553	-851.845		232.065	-420.881
233.718	-523.882		226.076	-857.716		232.974	-427.264
234.62	-526.953		227	-862.767		233.886	-432.364
235.338	-529.709		227.877	-866.844		234.682	-436.289
236.129	-532.364		228.822	-870.265		235.607	-439.469
236.881	-534.445		229.893	-873.042		236.629	-443.326
237.591	-536.013		230.964	-875.366		237.659	-448.569
238.511	-537.581		231.71	-877.337		238.361	-454.941
239.156	-538.588		232.578	-878.565		238.843	-462.045
239.884	-538.772		233.206	-879.758		239.35	-468.3
240.747	-538.502		233.859	-881.529		240.093	-473.258
241.535	-538.176		234.72	-883.181		240.871	-477.28
242.29	-537.957		235.335	-884.641		241.624	-481.981
243.097	-538.258		235.894	-886.112		242.483	-489.489
244.019	-539.339		236.682	-888.152		243.424	-498.331
244.829	-540.605		237.741	-889.812		244.201	-506.76
245.686	-541.729		238.877	-891.724		244.933	-514.128
246.557	-542.343		239.577	-894.443		245.858	-520.719
247.41	-543.174		240.281	-897.405		246.756	-526.284
248.197	-544.984		241.298	-900.366		247.732	-531.046
249.048	-546.122		242.264	-903.011		248.607	-535.821
249.813	-546.877		242.959	-905.149		249.399	-542.295
250.57	-548.416		243.859	-907.699		250.065	-548.863
			245.004	-910.217
			245.604	-912.423
			246.083	-914.204
			246.983	-916.144
			247.843	-918.063
			248.826	-920.397
			249.54	-922.93
			250.277	-925.312

## Sheet: Fig.2c
Fig.2c
	CeO2		Pt/CeO2-550		Pt/CeO2-700		Pt/CeO2-800
200	0.984	200	0.945	200	1.055	200	0.984
200.5	0.988	200.5	0.969	200.5	1.051	200.5	1.02
201	1.017	201	1.012	201	0.997	201	1.01
201.5	1.002	201.5	1.08	201.5	1.022	201.5	1.039
202	1.01	202	1.092	202	1.018	202	0.991
202.5	0.964	202.5	1.07	202.5	1.061	202.5	1.006
203	0.961	203	1.024	203	1.036	203	0.98
203.5	0.955	203.5	0.991	203.5	1.014	203.5	0.991
204	0.965	204	0.989	204	1.019	204	0.984
204.5	0.945	204.5	1.026	204.5	1.022	204.5	1.003
205	0.963	205	1.049	205	1.043	205	0.988
205.5	0.994	205.5	1.028	205.5	1.031	205.5	1.001
206	1.007	206	1.018	206	1.039	206	1.009
206.5	1.001	206.5	1.014	206.5	1.012	206.5	1.006
207	0.979	207	1.039	207	1.032	207	1.012
207.5	0.993	207.5	1.05	207.5	1.037	207.5	1.01
208	0.992	208	1.043	208	1.042	208	1.045
208.5	1.012	208.5	1.041	208.5	1.036	208.5	1.001
209	0.996	209	1.035	209	1.018	209	1.003
209.5	0.996	209.5	1.027	209.5	1.038	209.5	0.983
210	0.985	210	1.014	210	1.035	210	1.003
210.5	0.977	210.5	1.006	210.5	1.046	210.5	0.997
211	0.962	211	1.016	211	1.046	211	1.003
211.5	0.98	211.5	1.021	211.5	1.027	211.5	0.998
212	0.993	212	1.009	212	1.017	212	0.995
212.5	1	212.5	0.981	212.5	1.015	212.5	0.974
213	0.976	213	0.985	213	1.039	213	0.99
213.5	0.972	213.5	0.996	213.5	1.033	213.5	1.004
214	0.987	214	1.013	214	1.03	214	1.031
214.5	1.005	214.5	1.013	214.5	1.015	214.5	1.019
215	1.004	215	1.01	215	1.023	215	0.999
215.5	0.986	215.5	1.009	215.5	1.03	215.5	0.98
216	0.965	216	1.006	216	1.027	216	1.004
216.5	0.958	216.5	0.992	216.5	1.03	216.5	1.007
217	0.952	217	0.979	217	1.019	217	1.002
217.5	0.951	217.5	0.968	217.5	1.019	217.5	0.967
218	0.945	218	0.966	218	1.003	218	0.976
218.5	0.927	218.5	0.973	218.5	0.988	218.5	0.983
219	0.916	219	0.97	219	0.954	219	0.974
219.5	0.921	219.5	0.96	219.5	0.977	219.5	0.958
220	0.947	220	0.955	220	0.979	220	0.944
220.5	0.969	220.5	0.956	220.5	1.033	220.5	0.964
221	0.964	221	0.969	221	1.009	221	0.971
221.5	0.965	221.5	0.972	221.5	1.012	221.5	0.971
222	0.96	222	0.977	222	0.993	222	0.973
222.5	0.96	222.5	0.975	222.5	1.004	222.5	0.965
223	0.957	223	0.981	223	1.015	223	0.969
223.5	0.963	223.5	0.969	223.5	1.009	223.5	0.96
224	0.98	224	0.962	224	0.997	224	0.954
224.5	0.959	224.5	0.962	224.5	0.982	224.5	0.956
225	0.936	225	0.971	225	0.981	225	0.948
225.5	0.941	225.5	0.998	225.5	0.993	225.5	0.965
226	0.965	226	0.986	226	0.993	226	0.951
226.5	0.97	226.5	0.972	226.5	0.988	226.5	0.967
227	0.942	227	0.944	227	0.977	227	0.954
227.5	0.939	227.5	0.96	227.5	0.981	227.5	0.961
228	0.962	228	0.983	228	0.995	228	0.957
228.5	0.967	228.5	1.001	228.5	1.006	228.5	0.962
229	0.943	229	1.001	229	0.995	229	0.967
229.5	0.947	229.5	0.999	229.5	0.987	229.5	0.976
230	0.95	230	0.993	230	0.984	230	0.976
230.5	0.974	230.5	0.981	230.5	0.985	230.5	0.984
231	0.971	231	0.987	231	0.99	231	0.971
231.5	0.977	231.5	0.983	231.5	0.998	231.5	0.973
232	0.979	232	0.993	232	1.016	232	0.975
232.5	0.964	232.5	0.984	232.5	1.022	232.5	0.977
233	0.954	233	0.989	233	1.021	233	0.978
233.5	0.951	233.5	0.985	233.5	1.021	233.5	0.996
234	0.955	234	0.99	234	1.028	234	1.001
234.5	0.966	234.5	0.992	234.5	1.035	234.5	1.009
235	0.976	235	0.997	235	1.048	235	0.995
235.5	0.982	235.5	0.999	235.5	1.041	235.5	1.001
236	0.984	236	1.009	236	1.041	236	1.012
236.5	0.988	236.5	1.011	236.5	1.032	236.5	1.015
237	0.988	237	1.012	237	1.026	237	1.013
237.5	0.997	237.5	1.02	237.5	1.016	237.5	1.01
238	0.995	238	1.022	238	1.026	238	1.009
238.5	0.999	238.5	1.019	238.5	1.03	238.5	1.02
239	1.014	239	1.015	239	1.066	239	1.018
239.5	1.015	239.5	1.025	239.5	1.061	239.5	1.015
240	1.023	240	1.041	240	1.075	240	1.018
240.5	1.018	240.5	1.037	240.5	1.053	240.5	1.019
241	1.021	241	1.038	241	1.055	241	1.026
241.5	1.016	241.5	1.024	241.5	1.056	241.5	1.015
242	1.008	242	1.035	242	1.065	242	1.018
242.5	1.01	242.5	1.044	242.5	1.075	242.5	1.029
243	1.026	243	1.055	243	1.081	243	1.053
243.5	1.041	243.5	1.052	243.5	1.09	243.5	1.059
244	1.053	244	1.062	244	1.098	244	1.071
244.5	1.055	244.5	1.071	244.5	1.101	244.5	1.065
245	1.059	245	1.077	245	1.102	245	1.074
245.5	1.065	245.5	1.073	245.5	1.092	245.5	1.07
246	1.064	246	1.077	246	1.1	246	1.068
246.5	1.07	246.5	1.081	246.5	1.102	246.5	1.074
247	1.066	247	1.082	247	1.117	247	1.081
247.5	1.079	247.5	1.094	247.5	1.119	247.5	1.096
248	1.089	248	1.099	248	1.12	248	1.091
248.5	1.1	248.5	1.106	248.5	1.135	248.5	1.092
249	1.101	249	1.102	249	1.135	249	1.092
249.5	1.097	249.5	1.117	249.5	1.141	249.5	1.1
250	1.091	250	1.113	250	1.121	250	1.101
250.5	1.093	250.5	1.118	250.5	1.128	250.5	1.103
251	1.106	251	1.118	251	1.126	251	1.109
251.5	1.112	251.5	1.134	251.5	1.137	251.5	1.124
252	1.121	252	1.137	252	1.141	252	1.129
252.5	1.114	252.5	1.133	252.5	1.146	252.5	1.132
253	1.115	253	1.133	253	1.155	253	1.124
253.5	1.121	253.5	1.142	253.5	1.169	253.5	1.129
254	1.128	254	1.15	254	1.177	254	1.122
254.5	1.134	254.5	1.154	254.5	1.178	254.5	1.126
255	1.133	255	1.151	255	1.177	255	1.128
255.5	1.133	255.5	1.145	255.5	1.178	255.5	1.142
256	1.14	256	1.14	256	1.173	256	1.145
256.5	1.132	256.5	1.144	256.5	1.171	256.5	1.152
257	1.129	257	1.15	257	1.169	257	1.153
257.5	1.128	257.5	1.152	257.5	1.181	257.5	1.155
258	1.135	258	1.153	258	1.181	258	1.149
258.5	1.143	258.5	1.166	258.5	1.196	258.5	1.162
259	1.142	259	1.175	259	1.192	259	1.166
259.5	1.156	259.5	1.178	259.5	1.194	259.5	1.169
260	1.152	260	1.168	260	1.195	260	1.157
260.5	1.161	260.5	1.174	260.5	1.206	260.5	1.157
261	1.149	261	1.179	261	1.207	261	1.158
261.5	1.161	261.5	1.192	261.5	1.2	261.5	1.162
262	1.164	262	1.197	262	1.196	262	1.171
262.5	1.171	262.5	1.196	262.5	1.208	262.5	1.178
263	1.172	263	1.195	263	1.211	263	1.182
263.5	1.175	263.5	1.189	263.5	1.212	263.5	1.185
264	1.177	264	1.188	264	1.202	264	1.189
264.5	1.184	264.5	1.187	264.5	1.203	264.5	1.184
265	1.194	265	1.189	265	1.204	265	1.183
265.5	1.198	265.5	1.196	265.5	1.221	265.5	1.182
266	1.202	266	1.202	266	1.22	266	1.19
266.5	1.2	266.5	1.203	266.5	1.232	266.5	1.197
267	1.204	267	1.203	267	1.231	267	1.193
267.5	1.199	267.5	1.203	267.5	1.243	267.5	1.195
268	1.192	268	1.21	268	1.242	268	1.198
268.5	1.183	268.5	1.208	268.5	1.237	268.5	1.207
269	1.179	269	1.21	269	1.232	269	1.204
269.5	1.182	269.5	1.208	269.5	1.234	269.5	1.199
270	1.189	270	1.213	270	1.229	270	1.195
270.5	1.193	270.5	1.217	270.5	1.232	270.5	1.194
271	1.199	271	1.218	271	1.226	271	1.2
271.5	1.209	271.5	1.22	271.5	1.241	271.5	1.202
272	1.216	272	1.225	272	1.248	272	1.209
272.5	1.219	272.5	1.23	272.5	1.254	272.5	1.215
273	1.214	273	1.233	273	1.247	273	1.224
273.5	1.205	273.5	1.225	273.5	1.241	273.5	1.22
274	1.197	274	1.22	274	1.239	274	1.218
274.5	1.187	274.5	1.222	274.5	1.235	274.5	1.208
275	1.192	275	1.228	275	1.238	275	1.213
275.5	1.195	275.5	1.24	275.5	1.235	275.5	1.212
276	1.202	276	1.24	276	1.232	276	1.21
276.5	1.208	276.5	1.244	276.5	1.233	276.5	1.214
277	1.212	277	1.232	277	1.238	277	1.21
277.5	1.213	277.5	1.226	277.5	1.245	277.5	1.21
278	1.212	278	1.218	278	1.238	278	1.206
278.5	1.204	278.5	1.226	278.5	1.236	278.5	1.203
279	1.194	279	1.232	279	1.231	279	1.2
279.5	1.19	279.5	1.231	279.5	1.231	279.5	1.196
280	1.183	280	1.224	280	1.236	280	1.197
280.5	1.192	280.5	1.215	280.5	1.238	280.5	1.202
281	1.191	281	1.215	281	1.239	281	1.202
281.5	1.197	281.5	1.213	281.5	1.225	281.5	1.198
282	1.197	282	1.219	282	1.225	282	1.192
282.5	1.192	282.5	1.214	282.5	1.224	282.5	1.197
283	1.19	283	1.211	283	1.229	283	1.208
283.5	1.186	283.5	1.196	283.5	1.221	283.5	1.21
284	1.183	284	1.195	284	1.222	284	1.206
284.5	1.178	284.5	1.194	284.5	1.216	284.5	1.194
285	1.176	285	1.207	285	1.22	285	1.194
285.5	1.176	285.5	1.211	285.5	1.222	285.5	1.191
286	1.174	286	1.215	286	1.222	286	1.188
286.5	1.169	286.5	1.217	286.5	1.219	286.5	1.184
287	1.172	287	1.205	287	1.214	287	1.188
287.5	1.169	287.5	1.201	287.5	1.209	287.5	1.186
288	1.169	288	1.192	288	1.206	288	1.184
288.5	1.165	288.5	1.186	288.5	1.193	288.5	1.177
289	1.169	289	1.177	289	1.2	289	1.179
289.5	1.166	289.5	1.176	289.5	1.203	289.5	1.171
290	1.171	290	1.182	290	1.208	290	1.161
290.5	1.16	290.5	1.189	290.5	1.196	290.5	1.152
291	1.155	291	1.178	291	1.191	291	1.154
291.5	1.138	291.5	1.171	291.5	1.18	291.5	1.163
292	1.139	292	1.164	292	1.178	292	1.166
292.5	1.139	292.5	1.166	292.5	1.18	292.5	1.165
293	1.143	293	1.168	293	1.183	293	1.164
293.5	1.146	293.5	1.168	293.5	1.184	293.5	1.154
294	1.144	294	1.159	294	1.174	294	1.15
294.5	1.141	294.5	1.153	294.5	1.17	294.5	1.146
295	1.13	295	1.143	295	1.162	295	1.14
295.5	1.125	295.5	1.138	295.5	1.153	295.5	1.131
296	1.114	296	1.133	296	1.152	296	1.12
296.5	1.114	296.5	1.13	296.5	1.158	296.5	1.126
297	1.108	297	1.137	297	1.169	297	1.13
297.5	1.107	297.5	1.139	297.5	1.169	297.5	1.127
298	1.1	298	1.14	298	1.17	298	1.116
298.5	1.1	298.5	1.143	298.5	1.156	298.5	1.114
299	1.097	299	1.137	299	1.146	299	1.117
299.5	1.096	299.5	1.132	299.5	1.132	299.5	1.12
300	1.092	300	1.12	300	1.134	300	1.118
300.5	1.085	300.5	1.118	300.5	1.134	300.5	1.107
301	1.086	301	1.114	301	1.139	301	1.102
301.5	1.08	301.5	1.11	301.5	1.141	301.5	1.098
302	1.092	302	1.109	302	1.136	302	1.096
302.5	1.089	302.5	1.109	302.5	1.127	302.5	1.095
303	1.091	303	1.109	303	1.115	303	1.096
303.5	1.085	303.5	1.109	303.5	1.122	303.5	1.095
304	1.09	304	1.107	304	1.126	304	1.093
304.5	1.092	304.5	1.105	304.5	1.128	304.5	1.085
305	1.088	305	1.101	305	1.119	305	1.082
305.5	1.07	305.5	1.094	305.5	1.119	305.5	1.075
306	1.063	306	1.091	306	1.122	306	1.08
306.5	1.056	306.5	1.088	306.5	1.118	306.5	1.069
307	1.063	307	1.092	307	1.11	307	1.068
307.5	1.057	307.5	1.09	307.5	1.107	307.5	1.062
308	1.055	308	1.089	308	1.115	308	1.072
308.5	1.052	308.5	1.082	308.5	1.115	308.5	1.075
309	1.052	309	1.087	309	1.117	309	1.073
309.5	1.057	309.5	1.091	309.5	1.112	309.5	1.075
310	1.052	310	1.096	310	1.112	310	1.076
310.5	1.052	310.5	1.09	310.5	1.111	310.5	1.076
311	1.044	311	1.085	311	1.099	311	1.067
311.5	1.039	311.5	1.075	311.5	1.1	311.5	1.068
312	1.033	312	1.075	312	1.091	312	1.065
312.5	1.039	312.5	1.068	312.5	1.107	312.5	1.071
313	1.039	313	1.075	313	1.101	313	1.065
313.5	1.045	313.5	1.069	313.5	1.103	313.5	1.07
314	1.037	314	1.076	314	1.089	314	1.064
314.5	1.044	314.5	1.078	314.5	1.091	314.5	1.061
315	1.042	315	1.081	315	1.093	315	1.056
315.5	1.05	315.5	1.075	315.5	1.097	315.5	1.053
316	1.046	316	1.072	316	1.1	316	1.049
316.5	1.048	316.5	1.076	316.5	1.102	316.5	1.045
317	1.044	317	1.074	317	1.101	317	1.046
317.5	1.04	317.5	1.06	317.5	1.091	317.5	1.05
318	1.04	318	1.058	318	1.084	318	1.053
318.5	1.036	318.5	1.069	318.5	1.089	318.5	1.052
319	1.042	319	1.077	319	1.097	319	1.044
319.5	1.035	319.5	1.077	319.5	1.092	319.5	1.041
320	1.041	320	1.078	320	1.089	320	1.038
320.5	1.034	320.5	1.083	320.5	1.084	320.5	1.047
321	1.04	321	1.085	321	1.093	321	1.046
321.5	1.034	321.5	1.067	321.5	1.093	321.5	1.055
322	1.031	322	1.065	322	1.093	322	1.051
322.5	1.025	322.5	1.063	322.5	1.085	322.5	1.054
323	1.024	323	1.07	323	1.073	323	1.043
323.5	1.037	323.5	1.069	323.5	1.068	323.5	1.036
324	1.034	324	1.069	324	1.072	324	1.043
324.5	1.043	324.5	1.067	324.5	1.079	324.5	1.046
325	1.046	325	1.074	325	1.085	325	1.053
325.5	1.057	325.5	1.069	325.5	1.084	325.5	1.034
326	1.035	326	1.059	326	1.08	326	1.031
326.5	1.028	326.5	1.05	326.5	1.072	326.5	1.034
327	1.021	327	1.048	327	1.079	327	1.047
327.5	1.031	327.5	1.058	327.5	1.089	327.5	1.056
328	1.031	328	1.06	328	1.092	328	1.057
328.5	1.031	328.5	1.063	328.5	1.092	328.5	1.043
329	1.036	329	1.059	329	1.085	329	1.038
329.5	1.042	329.5	1.047	329.5	1.083	329.5	1.032
330	1.044	330	1.053	330	1.073	330	1.047
330.5	1.043	330.5	1.056	330.5	1.07	330.5	1.042
331	1.028	331	1.078	331	1.074	331	1.032
331.5	1.022	331.5	1.07	331.5	1.075	331.5	1.027
332	1.027	332	1.077	332	1.078	332	1.032
332.5	1.037	332.5	1.067	332.5	1.07	332.5	1.042
333	1.043	333	1.076	333	1.081	333	1.041
333.5	1.04	333.5	1.072	333.5	1.082	333.5	1.04
334	1.033	334	1.074	334	1.083	334	1.038
334.5	1.029	334.5	1.057	334.5	1.074	334.5	1.044
335	1.027	335	1.06	335	1.064	335	1.039
335.5	1.028	335.5	1.065	335.5	1.063	335.5	1.045
336	1.035	336	1.075	336	1.066	336	1.043
336.5	1.03	336.5	1.074	336.5	1.069	336.5	1.046
337	1.021	337	1.064	337	1.079	337	1.049
337.5	1.015	337.5	1.061	337.5	1.075	337.5	1.046
338	1.017	338	1.058	338	1.085	338	1.047
338.5	1.023	338.5	1.061	338.5	1.076	338.5	1.043
339	1.019	339	1.054	339	1.074	339	1.047
339.5	1.017	339.5	1.045	339.5	1.06	339.5	1.044
340	1.017	340	1.038	340	1.06	340	1.039
340.5	1.027	340.5	1.049	340.5	1.063	340.5	1.042
341	1.029	341	1.052	341	1.07	341	1.046
341.5	1.03	341.5	1.056	341.5	1.072	341.5	1.049
342	1.027	342	1.051	342	1.08	342	1.055
342.5	1.033	342.5	1.059	342.5	1.083	342.5	1.05
343	1.033	343	1.063	343	1.083	343	1.044
343.5	1.021	343.5	1.072	343.5	1.067	343.5	1.029
344	1.02	344	1.066	344	1.061	344	1.028
344.5	1.029	344.5	1.07	344.5	1.059	344.5	1.037
345	1.042	345	1.064	345	1.058	345	1.032
345.5	1.038	345.5	1.059	345.5	1.058	345.5	1.033
346	1.033	346	1.061	346	1.051	346	1.027
346.5	1.028	346.5	1.057	346.5	1.066	346.5	1.031
347	1.027	347	1.07	347	1.069	347	1.035
347.5	1.025	347.5	1.067	347.5	1.073	347.5	1.029
348	1.024	348	1.066	348	1.069	348	1.033
348.5	1.025	348.5	1.057	348.5	1.067	348.5	1.039
349	1.024	349	1.05	349	1.062	349	1.041
349.5	1.028	349.5	1.057	349.5	1.054	349.5	1.042
350	1.03	350	1.056	350	1.058	350	1.038
350.5	1.036	350.5	1.059	350.5	1.062	350.5	1.04
351	1.036	351	1.056	351	1.067	351	1.037
351.5	1.036	351.5	1.051	351.5	1.061	351.5	1.027
352	1.031	352	1.045	352	1.06	352	1.03
352.5	1.035	352.5	1.038	352.5	1.056	352.5	1.028
353	1.036	353	1.042	353	1.056	353	1.034
353.5	1.042	353.5	1.054	353.5	1.066	353.5	1.034
354	1.045	354	1.055	354	1.063	354	1.035
354.5	1.043	354.5	1.059	354.5	1.063	354.5	1.035
355	1.04	355	1.054	355	1.046	355	1.034
355.5	1.032	355.5	1.057	355.5	1.047	355.5	1.032
356	1.035	356	1.055	356	1.04	356	1.034
356.5	1.035	356.5	1.053	356.5	1.045	356.5	1.029
357	1.033	357	1.05	357	1.034	357	1.025
357.5	1.03	357.5	1.047	357.5	1.036	357.5	1.023
358	1.03	358	1.05	358	1.035	358	1.024
358.5	1.033	358.5	1.055	358.5	1.043	358.5	1.026
359	1.039	359	1.053	359	1.043	359	1.026
359.5	1.042	359.5	1.044	359.5	1.041	359.5	1.033
360	1.042	360	1.045	360	1.042	360	1.032
360.5	1.041	360.5	1.048	360.5	1.044	360.5	1.031
361	1.046	361	1.061	361	1.051	361	1.025
361.5	1.047	361.5	1.054	361.5	1.048	361.5	1.029
362	1.038	362	1.054	362	1.049	362	1.03
362.5	1.036	362.5	1.051	362.5	1.045	362.5	1.029
363	1.036	363	1.051	363	1.044	363	1.033
363.5	1.054	363.5	1.047	363.5	1.035	363.5	1.032
364	1.045	364	1.044	364	1.031	364	1.03
364.5	1.045	364.5	1.044	364.5	1.032	364.5	1.029
365	1.033	365	1.045	365	1.033	365	1.035
365.5	1.035	365.5	1.038	365.5	1.031	365.5	1.037
366	1.035	366	1.039	366	1.034	366	1.031
366.5	1.035	366.5	1.043	366.5	1.037	366.5	1.028
367	1.031	367	1.05	367	1.041	367	1.03
367.5	1.03	367.5	1.057	367.5	1.039	367.5	1.033
368	1.032	368	1.05	368	1.04	368	1.03
368.5	1.037	368.5	1.05	368.5	1.04	368.5	1.032
369	1.04	369	1.046	369	1.037	369	1.032
369.5	1.035	369.5	1.049	369.5	1.035	369.5	1.036
370	1.035	370	1.045	370	1.036	370	1.032
370.5	1.021	370.5	1.043	370.5	1.028	370.5	1.036
371	1.025	371	1.046	371	1.027	371	1.035
371.5	1.02	371.5	1.042	371.5	1.023	371.5	1.034
372	1.02	372	1.04	372	1.023	372	1.025
372.5	1.014	372.5	1.039	372.5	1.022	372.5	1.027
373	1.009	373	1.038	373	1.019	373	1.024
373.5	1.008	373.5	1.042	373.5	1.02	373.5	1.025
374	1.005	374	1.033	374	1.015	374	1.021
374.5	1.002	374.5	1.029	374.5	1.012	374.5	1.018
375	0.997	375	1.023	375	1.009	375	1.015
375.5	0.987	375.5	1.023	375.5	1.005	375.5	1.009
376	0.983	376	1.022	376	1.005	376	1.008
376.5	0.977	376.5	1.014	376.5	1.002	376.5	1.01
377	0.975	377	1.014	377	1.004	377	1.01
377.5	0.967	377.5	1.015	377.5	1.005	377.5	1.009
378	0.963	378	1.021	378	1.008	378	1.004
378.5	0.956	378.5	1.02	378.5	1.006	378.5	1.011
379	0.951	379	1.019	379	0.999	379	1.011
379.5	0.941	379.5	1.013	379.5	0.997	379.5	1.012
380	0.927	380	1.009	380	0.994	380	1.004
380.5	0.919	380.5	0.999	380.5	0.991	380.5	0.999
381	0.911	381	0.994	381	0.99	381	0.997
381.5	0.905	381.5	0.989	381.5	0.986	381.5	0.996
382	0.889	382	0.989	382	0.984	382	0.999
382.5	0.877	382.5	0.984	382.5	0.977	382.5	0.999
383	0.865	383	0.981	383	0.977	383	0.997
383.5	0.86	383.5	0.978	383.5	0.974	383.5	0.996
384	0.856	384	0.975	384	0.978	384	0.998
384.5	0.847	384.5	0.969	384.5	0.974	384.5	0.998
385	0.833	385	0.961	385	0.973	385	0.994
385.5	0.822	385.5	0.958	385.5	0.971	385.5	0.989
386	0.811	386	0.956	386	0.97	386	0.982
386.5	0.802	386.5	0.951	386.5	0.969	386.5	0.983
387	0.788	387	0.946	387	0.963	387	0.981
387.5	0.778	387.5	0.942	387.5	0.958	387.5	0.986
388	0.767	388	0.942	388	0.954	388	0.981
388.5	0.754	388.5	0.938	388.5	0.949	388.5	0.98
389	0.742	389	0.935	389	0.946	389	0.974
389.5	0.729	389.5	0.929	389.5	0.94	389.5	0.973
390	0.717	390	0.924	390	0.94	390	0.969
390.5	0.709	390.5	0.919	390.5	0.941	390.5	0.968
391	0.696	391	0.914	391	0.941	391	0.967
391.5	0.685	391.5	0.91	391.5	0.938	391.5	0.967
392	0.671	392	0.908	392	0.934	392	0.966
392.5	0.662	392.5	0.903	392.5	0.931	392.5	0.965
393	0.655	393	0.903	393	0.934	393	0.967
393.5	0.644	393.5	0.897	393.5	0.93	393.5	0.964
394	0.63	394	0.892	394	0.925	394	0.96
394.5	0.616	394.5	0.886	394.5	0.917	394.5	0.961
395	0.605	395	0.884	395	0.915	395	0.961
395.5	0.595	395.5	0.881	395.5	0.915	395.5	0.961
396	0.587	396	0.879	396	0.918	396	0.956
396.5	0.577	396.5	0.874	396.5	0.919	396.5	0.954
397	0.566	397	0.872	397	0.918	397	0.953
397.5	0.553	397.5	0.869	397.5	0.918	397.5	0.95
398	0.54	398	0.868	398	0.913	398	0.944
398.5	0.529	398.5	0.865	398.5	0.913	398.5	0.942
399	0.517	399	0.862	399	0.907	399	0.941
399.5	0.509	399.5	0.858	399.5	0.905	399.5	0.943
400	0.498	400	0.854	400	0.901	400	0.942
400.5	0.488	400.5	0.851	400.5	0.898	400.5	0.938
401	0.477	401	0.85	401	0.899	401	0.938
401.5	0.466	401.5	0.847	401.5	0.897	401.5	0.938
402	0.458	402	0.845	402	0.89	402	0.94
402.5	0.45	402.5	0.838	402.5	0.886	402.5	0.939
403	0.444	403	0.836	403	0.885	403	0.943
403.5	0.434	403.5	0.831	403.5	0.885	403.5	0.942
404	0.426	404	0.828	404	0.885	404	0.94
404.5	0.417	404.5	0.827	404.5	0.881	404.5	0.934
405	0.412	405	0.827	405	0.884	405	0.935
405.5	0.403	405.5	0.828	405.5	0.883	405.5	0.93
406	0.397	406	0.824	406	0.885	406	0.93
406.5	0.389	406.5	0.824	406.5	0.885	406.5	0.926
407	0.382	407	0.821	407	0.883	407	0.929
407.5	0.374	407.5	0.819	407.5	0.879	407.5	0.926
408	0.367	408	0.816	408	0.876	408	0.924
408.5	0.359	408.5	0.814	408.5	0.874	408.5	0.924
409	0.353	409	0.814	409	0.876	409	0.926
409.5	0.345	409.5	0.811	409.5	0.872	409.5	0.927
410	0.338	410	0.811	410	0.873	410	0.925
410.5	0.33	410.5	0.808	410.5	0.869	410.5	0.923
411	0.324	411	0.809	411	0.869	411	0.918
411.5	0.317	411.5	0.805	411.5	0.867	411.5	0.919
412	0.313	412	0.804	412	0.869	412	0.918
412.5	0.309	412.5	0.803	412.5	0.867	412.5	0.921
413	0.305	413	0.803	413	0.87	413	0.919
413.5	0.297	413.5	0.803	413.5	0.87	413.5	0.915
414	0.288	414	0.797	414	0.868	414	0.914
414.5	0.281	414.5	0.795	414.5	0.863	414.5	0.915
415	0.275	415	0.794	415	0.862	415	0.92
415.5	0.269	415.5	0.795	415.5	0.864	415.5	0.92
416	0.264	416	0.793	416	0.863	416	0.919
416.5	0.258	416.5	0.79	416.5	0.861	416.5	0.914
417	0.254	417	0.787	417	0.858	417	0.913
417.5	0.251	417.5	0.787	417.5	0.859	417.5	0.91
418	0.245	418	0.785	418	0.86	418	0.909
418.5	0.239	418.5	0.782	418.5	0.857	418.5	0.906
419	0.234	419	0.783	419	0.854	419	0.907
419.5	0.232	419.5	0.784	419.5	0.853	419.5	0.91
420	0.227	420	0.786	420	0.85	420	0.911
420.5	0.221	420.5	0.784	420.5	0.847	420.5	0.908
421	0.216	421	0.784	421	0.849	421	0.906
421.5	0.213	421.5	0.783	421.5	0.85	421.5	0.909
422	0.208	422	0.782	422	0.854	422	0.911
422.5	0.205	422.5	0.779	422.5	0.852	422.5	0.908
423	0.202	423	0.778	423	0.853	423	0.902
423.5	0.199	423.5	0.775	423.5	0.849	423.5	0.901
424	0.194	424	0.775	424	0.846	424	0.902
424.5	0.188	424.5	0.775	424.5	0.845	424.5	0.902
425	0.185	425	0.774	425	0.844	425	0.901
425.5	0.183	425.5	0.773	425.5	0.844	425.5	0.9
426	0.179	426	0.773	426	0.841	426	0.899
426.5	0.176	426.5	0.774	426.5	0.84	426.5	0.898
427	0.173	427	0.773	427	0.84	427	0.896
427.5	0.173	427.5	0.773	427.5	0.842	427.5	0.895
428	0.169	428	0.773	428	0.842	428	0.897
428.5	0.165	428.5	0.771	428.5	0.84	428.5	0.899
429	0.161	429	0.768	429	0.84	429	0.901
429.5	0.157	429.5	0.763	429.5	0.838	429.5	0.896
430	0.153	430	0.764	430	0.838	430	0.894
430.5	0.15	430.5	0.764	430.5	0.836	430.5	0.891
431	0.148	431	0.767	431	0.838	431	0.891
431.5	0.147	431.5	0.763	431.5	0.835	431.5	0.887
432	0.144	432	0.761	432	0.834	432	0.889
432.5	0.141	432.5	0.761	432.5	0.83	432.5	0.888
433	0.136	433	0.761	433	0.831	433	0.89
433.5	0.135	433.5	0.763	433.5	0.832	433.5	0.891
434	0.134	434	0.76	434	0.835	434	0.891
434.5	0.134	434.5	0.76	434.5	0.835	434.5	0.89
435	0.132	435	0.759	435	0.831	435	0.887
435.5	0.132	435.5	0.761	435.5	0.828	435.5	0.887
436	0.129	436	0.761	436	0.828	436	0.886
436.5	0.125	436.5	0.759	436.5	0.831	436.5	0.886
437	0.12	437	0.757	437	0.834	437	0.885
437.5	0.118	437.5	0.757	437.5	0.832	437.5	0.881
438	0.117	438	0.756	438	0.829	438	0.879
438.5	0.117	438.5	0.756	438.5	0.826	438.5	0.877
439	0.115	439	0.754	439	0.824	439	0.878
439.5	0.113	439.5	0.754	439.5	0.826	439.5	0.879
440	0.111	440	0.755	440	0.826	440	0.879
440.5	0.111	440.5	0.754	440.5	0.823	440.5	0.879
441	0.109	441	0.753	441	0.821	441	0.878
441.5	0.106	441.5	0.75	441.5	0.819	441.5	0.875
442	0.103	442	0.748	442	0.82	442	0.873
442.5	0.101	442.5	0.747	442.5	0.817	442.5	0.873
443	0.099	443	0.749	443	0.817	443	0.873
443.5	0.097	443.5	0.749	443.5	0.815	443.5	0.874
444	0.097	444	0.75	444	0.816	444	0.872
444.5	0.095	444.5	0.748	444.5	0.814	444.5	0.869
445	0.094	445	0.749	445	0.812	445	0.869
445.5	0.092	445.5	0.747	445.5	0.811	445.5	0.867
446	0.091	446	0.745	446	0.813	446	0.866
446.5	0.09	446.5	0.743	446.5	0.814	446.5	0.863
447	0.088	447	0.744	447	0.814	447	0.864
447.5	0.087	447.5	0.744	447.5	0.812	447.5	0.867
448	0.085	448	0.744	448	0.811	448	0.868
448.5	0.084	448.5	0.743	448.5	0.808	448.5	0.865
449	0.081	449	0.74	449	0.803	449	0.86
449.5	0.078	449.5	0.737	449.5	0.803	449.5	0.857
450	0.077	450	0.736	450	0.802	450	0.856
450.5	0.079	450.5	0.738	450.5	0.806	450.5	0.856
451	0.078	451	0.739	451	0.804	451	0.855
451.5	0.076	451.5	0.738	451.5	0.802	451.5	0.856
452	0.073	452	0.737	452	0.8	452	0.856
452.5	0.072	452.5	0.736	452.5	0.8	452.5	0.855
453	0.073	453	0.736	453	0.799	453	0.855
453.5	0.073	453.5	0.735	453.5	0.797	453.5	0.853
454	0.074	454	0.736	454	0.796	454	0.853
454.5	0.072	454.5	0.734	454.5	0.797	454.5	0.852
455	0.071	455	0.735	455	0.799	455	0.853
455.5	0.069	455.5	0.732	455.5	0.798	455.5	0.853
456	0.068	456	0.733	456	0.795	456	0.851
456.5	0.067	456.5	0.73	456.5	0.793	456.5	0.847
457	0.065	457	0.729	457	0.791	457	0.843
457.5	0.063	457.5	0.725	457.5	0.791	457.5	0.841
458	0.063	458	0.725	458	0.793	458	0.842
458.5	0.063	458.5	0.726	458.5	0.794	458.5	0.843
459	0.064	459	0.727	459	0.793	459	0.841
459.5	0.06	459.5	0.726	459.5	0.788	459.5	0.841
460	0.059	460	0.724	460	0.787	460	0.838
460.5	0.057	460.5	0.721	460.5	0.788	460.5	0.837
461	0.058	461	0.722	461	0.788	461	0.836
461.5	0.057	461.5	0.723	461.5	0.785	461.5	0.834
462	0.057	462	0.722	462	0.785	462	0.834
462.5	0.056	462.5	0.723	462.5	0.784	462.5	0.833
463	0.056	463	0.724	463	0.783	463	0.833
463.5	0.054	463.5	0.726	463.5	0.782	463.5	0.83
464	0.055	464	0.722	464	0.779	464	0.826
464.5	0.054	464.5	0.719	464.5	0.779	464.5	0.825
465	0.054	465	0.718	465	0.778	465	0.823
465.5	0.051	465.5	0.718	465.5	0.779	465.5	0.823
466	0.05	466	0.717	466	0.778	466	0.823
466.5	0.05	466.5	0.717	466.5	0.776	466.5	0.823
467	0.05	467	0.714	467	0.775	467	0.821
467.5	0.049	467.5	0.713	467.5	0.773	467.5	0.821
468	0.048	468	0.711	468	0.774	468	0.821
468.5	0.048	468.5	0.712	468.5	0.771	468.5	0.82
469	0.046	469	0.712	469	0.769	469	0.817
469.5	0.044	469.5	0.712	469.5	0.767	469.5	0.816
470	0.043	470	0.71	470	0.767	470	0.813
470.5	0.045	470.5	0.709	470.5	0.768	470.5	0.814
471	0.046	471	0.708	471	0.767	471	0.811
471.5	0.047	471.5	0.709	471.5	0.767	471.5	0.811
472	0.046	472	0.707	472	0.766	472	0.808
472.5	0.044	472.5	0.705	472.5	0.764	472.5	0.807
473	0.043	473	0.703	473	0.763	473	0.808
473.5	0.043	473.5	0.703	473.5	0.761	473.5	0.806
474	0.042	474	0.702	474	0.759	474	0.806
474.5	0.042	474.5	0.703	474.5	0.756	474.5	0.801
475	0.041	475	0.702	475	0.753	475	0.799
475.5	0.04	475.5	0.7	475.5	0.751	475.5	0.796
476	0.039	476	0.699	476	0.75	476	0.795
476.5	0.041	476.5	0.697	476.5	0.753	476.5	0.794
477	0.042	477	0.696	477	0.752	477	0.796
477.5	0.041	477.5	0.694	477.5	0.75	477.5	0.795
478	0.04	478	0.693	478	0.748	478	0.794
478.5	0.039	478.5	0.695	478.5	0.748	478.5	0.793
479	0.039	479	0.696	479	0.751	479	0.792
479.5	0.039	479.5	0.696	479.5	0.75	479.5	0.789
480	0.04	480	0.695	480	0.749	480	0.786
480.5	0.039	480.5	0.695	480.5	0.747	480.5	0.785
481	0.039	481	0.693	481	0.745	481	0.786
481.5	0.037	481.5	0.691	481.5	0.743	481.5	0.782
482	0.035	482	0.687	482	0.741	482	0.78
482.5	0.034	482.5	0.685	482.5	0.739	482.5	0.777
483	0.034	483	0.686	483	0.738	483	0.779
483.5	0.034	483.5	0.685	483.5	0.736	483.5	0.777
484	0.034	484	0.685	484	0.735	484	0.775
484.5	0.033	484.5	0.683	484.5	0.734	484.5	0.773
485	0.034	485	0.682	485	0.735	485	0.77
485.5	0.034	485.5	0.68	485.5	0.733	485.5	0.77
486	0.035	486	0.679	486	0.731	486	0.765
486.5	0.035	486.5	0.678	486.5	0.729	486.5	0.765
487	0.034	487	0.68	487	0.728	487	0.765
487.5	0.033	487.5	0.682	487.5	0.726	487.5	0.765
488	0.033	488	0.682	488	0.726	488	0.766
488.5	0.033	488.5	0.68	488.5	0.725	488.5	0.763
489	0.034	489	0.678	489	0.726	489	0.762
489.5	0.035	489.5	0.676	489.5	0.726	489.5	0.761
490	0.033	490	0.675	490	0.722	490	0.759
490.5	0.031	490.5	0.674	490.5	0.717	490.5	0.756
491	0.03	491	0.672	491	0.717	491	0.755
491.5	0.031	491.5	0.671	491.5	0.719	491.5	0.756
492	0.031	492	0.67	492	0.72	492	0.752
492.5	0.031	492.5	0.67	492.5	0.718	492.5	0.749
493	0.033	493	0.669	493	0.717	493	0.746
493.5	0.034	493.5	0.669	493.5	0.715	493.5	0.747
494	0.034	494	0.669	494	0.712	494	0.747
494.5	0.033	494.5	0.668	494.5	0.708	494.5	0.746
495	0.033	495	0.668	495	0.706	495	0.743
495.5	0.033	495.5	0.665	495.5	0.706	495.5	0.742
496	0.032	496	0.661	496	0.705	496	0.739
496.5	0.03	496.5	0.659	496.5	0.705	496.5	0.737
497	0.029	497	0.658	497	0.704	497	0.736
497.5	0.029	497.5	0.659	497.5	0.703	497.5	0.735
498	0.03	498	0.658	498	0.702	498	0.736
498.5	0.031	498.5	0.66	498.5	0.701	498.5	0.734
499	0.032	499	0.66	499	0.7	499	0.733
499.5	0.031	499.5	0.658	499.5	0.699	499.5	0.729
500	0.033	500	0.656	500	0.698	500	0.727
500.5	0.031	500.5	0.654	500.5	0.698	500.5	0.724
501	0.03	501	0.654	501	0.696	501	0.725
501.5	0.028	501.5	0.653	501.5	0.692	501.5	0.722
502	0.028	502	0.652	502	0.688	502	0.721
502.5	0.028	502.5	0.651	502.5	0.686	502.5	0.718
503	0.028	503	0.65	503	0.687	503	0.717
503.5	0.028	503.5	0.65	503.5	0.69	503.5	0.718
504	0.029	504	0.649	504	0.689	504	0.716
504.5	0.029	504.5	0.648	504.5	0.687	504.5	0.715
505	0.03	505	0.647	505	0.685	505	0.713
505.5	0.029	505.5	0.645	505.5	0.685	505.5	0.714
506	0.028	506	0.645	506	0.683	506	0.71
506.5	0.027	506.5	0.644	506.5	0.679	506.5	0.709
507	0.027	507	0.641	507	0.677	507	0.706
507.5	0.028	507.5	0.639	507.5	0.677	507.5	0.706
508	0.028	508	0.639	508	0.679	508	0.703
508.5	0.027	508.5	0.639	508.5	0.677	508.5	0.701
509	0.026	509	0.638	509	0.674	509	0.701
509.5	0.026	509.5	0.637	509.5	0.672	509.5	0.698
510	0.027	510	0.637	510	0.671	510	0.696
510.5	0.027	510.5	0.635	510.5	0.67	510.5	0.693
511	0.027	511	0.633	511	0.669	511	0.692
511.5	0.027	511.5	0.632	511.5	0.667	511.5	0.689
512	0.028	512	0.632	512	0.667	512	0.687
512.5	0.027	512.5	0.63	512.5	0.665	512.5	0.685
513	0.026	513	0.628	513	0.663	513	0.683
513.5	0.025	513.5	0.628	513.5	0.66	513.5	0.681
514	0.028	514	0.627	514	0.659	514	0.68
514.5	0.03	514.5	0.626	514.5	0.66	514.5	0.681
515	0.03	515	0.626	515	0.66	515	0.68
515.5	0.029	515.5	0.626	515.5	0.657	515.5	0.677
516	0.028	516	0.625	516	0.655	516	0.676
516.5	0.027	516.5	0.623	516.5	0.653	516.5	0.676
517	0.027	517	0.622	517	0.652	517	0.675
517.5	0.025	517.5	0.62	517.5	0.65	517.5	0.67
518	0.024	518	0.618	518	0.648	518	0.665
518.5	0.025	518.5	0.616	518.5	0.647	518.5	0.662
519	0.026	519	0.616	519	0.647	519	0.662
519.5	0.027	519.5	0.615	519.5	0.646	519.5	0.661
520	0.026	520	0.613	520	0.646	520	0.661
520.5	0.025	520.5	0.61	520.5	0.643	520.5	0.659
521	0.025	521	0.609	521	0.642	521	0.658
521.5	0.025	521.5	0.608	521.5	0.64	521.5	0.653
522	0.026	522	0.608	522	0.639	522	0.648
522.5	0.026	522.5	0.607	522.5	0.637	522.5	0.648
523	0.027	523	0.607	523	0.637	523	0.649
523.5	0.027	523.5	0.606	523.5	0.635	523.5	0.651
524	0.028	524	0.606	524	0.636	524	0.649
524.5	0.028	524.5	0.603	524.5	0.634	524.5	0.647
525	0.028	525	0.604	525	0.633	525	0.644
525.5	0.027	525.5	0.602	525.5	0.631	525.5	0.643
526	0.025	526	0.602	526	0.63	526	0.641
526.5	0.025	526.5	0.6	526.5	0.63	526.5	0.641
527	0.025	527	0.598	527	0.627	527	0.639
527.5	0.027	527.5	0.599	527.5	0.626	527.5	0.637
528	0.025	528	0.597	528	0.622	528	0.631
528.5	0.025	528.5	0.598	528.5	0.622	528.5	0.629
529	0.024	529	0.597	529	0.619	529	0.629
529.5	0.023	529.5	0.596	529.5	0.619	529.5	0.629
530	0.023	530	0.594	530	0.617	530	0.63
530.5	0.023	530.5	0.594	530.5	0.618	530.5	0.63
531	0.025	531	0.594	531	0.618	531	0.63
531.5	0.026	531.5	0.592	531.5	0.616	531.5	0.627
532	0.025	532	0.589	532	0.612	532	0.622
532.5	0.024	532.5	0.587	532.5	0.611	532.5	0.618
533	0.024	533	0.587	533	0.61	533	0.616
533.5	0.024	533.5	0.585	533.5	0.609	533.5	0.616
534	0.025	534	0.583	534	0.608	534	0.616
534.5	0.025	534.5	0.582	534.5	0.606	534.5	0.614
535	0.026	535	0.58	535	0.604	535	0.609
535.5	0.024	535.5	0.577	535.5	0.601	535.5	0.605
536	0.023	536	0.577	536	0.598	536	0.604
536.5	0.023	536.5	0.576	536.5	0.596	536.5	0.604
537	0.024	537	0.578	537	0.595	537	0.603
537.5	0.023	537.5	0.575	537.5	0.595	537.5	0.601
538	0.023	538	0.575	538	0.595	538	0.601
538.5	0.023	538.5	0.576	538.5	0.595	538.5	0.601
539	0.023	539	0.574	539	0.593	539	0.599
539.5	0.023	539.5	0.574	539.5	0.59	539.5	0.596
540	0.024	540	0.571	540	0.588	540	0.591
540.5	0.024	540.5	0.571	540.5	0.587	540.5	0.59
541	0.025	541	0.569	541	0.587	541	0.589
541.5	0.023	541.5	0.569	541.5	0.586	541.5	0.587
542	0.022	542	0.567	542	0.584	542	0.585
542.5	0.022	542.5	0.566	542.5	0.582	542.5	0.583
543	0.023	543	0.567	543	0.58	543	0.582
543.5	0.023	543.5	0.568	543.5	0.58	543.5	0.58
544	0.024	544	0.567	544	0.58	544	0.579
544.5	0.024	544.5	0.564	544.5	0.581	544.5	0.578
545	0.024	545	0.563	545	0.579	545	0.576
545.5	0.023	545.5	0.56	545.5	0.575	545.5	0.573
546	0.024	546	0.558	546	0.572	546	0.571
546.5	0.023	546.5	0.557	546.5	0.569	546.5	0.57
547	0.023	547	0.559	547	0.568	547	0.568
547.5	0.022	547.5	0.56	547.5	0.569	547.5	0.566
548	0.021	548	0.558	548	0.568	548	0.564
548.5	0.022	548.5	0.555	548.5	0.568	548.5	0.562
549	0.024	549	0.552	549	0.566	549	0.56
549.5	0.026	549.5	0.553	549.5	0.565	549.5	0.561
550	0.026	550	0.554	550	0.564	550	0.561
550.5	0.026	550.5	0.555	550.5	0.562	550.5	0.559
551	0.024	551	0.553	551	0.56	551	0.556
551.5	0.024	551.5	0.551	551.5	0.558	551.5	0.554
552	0.023	552	0.549	552	0.555	552	0.551
552.5	0.023	552.5	0.547	552.5	0.554	552.5	0.548
553	0.024	553	0.546	553	0.553	553	0.545
553.5	0.023	553.5	0.545	553.5	0.553	553.5	0.544
554	0.024	554	0.544	554	0.552	554	0.544
554.5	0.024	554.5	0.544	554.5	0.551	554.5	0.542
555	0.025	555	0.543	555	0.549	555	0.54
555.5	0.024	555.5	0.542	555.5	0.547	555.5	0.539
556	0.024	556	0.541	556	0.545	556	0.538
556.5	0.024	556.5	0.541	556.5	0.543	556.5	0.537
557	0.024	557	0.539	557	0.544	557	0.535
557.5	0.024	557.5	0.537	557.5	0.543	557.5	0.533
558	0.025	558	0.535	558	0.542	558	0.53
558.5	0.025	558.5	0.536	558.5	0.541	558.5	0.529
559	0.025	559	0.535	559	0.539	559	0.526
559.5	0.025	559.5	0.533	559.5	0.539	559.5	0.525
560	0.025	560	0.532	560	0.538	560	0.524
560.5	0.025	560.5	0.532	560.5	0.536	560.5	0.523
561	0.025	561	0.533	561	0.536	561	0.52
561.5	0.025	561.5	0.532	561.5	0.532	561.5	0.518
562	0.025	562	0.531	562	0.53	562	0.516
562.5	0.024	562.5	0.529	562.5	0.528	562.5	0.516
563	0.024	563	0.528	563	0.527	563	0.513
563.5	0.023	563.5	0.527	563.5	0.525	563.5	0.512
564	0.023	564	0.526	564	0.524	564	0.51
564.5	0.023	564.5	0.525	564.5	0.524	564.5	0.509
565	0.023	565	0.524	565	0.522	565	0.508
565.5	0.021	565.5	0.523	565.5	0.522	565.5	0.505
566	0.02	566	0.521	566	0.519	566	0.503
566.5	0.021	566.5	0.521	566.5	0.518	566.5	0.502
567	0.022	567	0.52	567	0.517	567	0.501
567.5	0.022	567.5	0.519	567.5	0.514	567.5	0.499
568	0.023	568	0.518	568	0.515	568	0.497
568.5	0.024	568.5	0.516	568.5	0.513	568.5	0.494
569	0.025	569	0.514	569	0.512	569	0.493
569.5	0.025	569.5	0.513	569.5	0.511	569.5	0.492
570	0.025	570	0.514	570	0.51	570	0.49
570.5	0.025	570.5	0.515	570.5	0.508	570.5	0.489
571	0.024	571	0.514	571	0.507	571	0.488
571.5	0.024	571.5	0.512	571.5	0.505	571.5	0.487
572	0.024	572	0.51	572	0.505	572	0.486
572.5	0.023	572.5	0.508	572.5	0.501	572.5	0.483
573	0.022	573	0.507	573	0.501	573	0.48
573.5	0.022	573.5	0.506	573.5	0.5	573.5	0.478
574	0.023	574	0.506	574	0.499	574	0.477
574.5	0.025	574.5	0.506	574.5	0.497	574.5	0.477
575	0.026	575	0.505	575	0.496	575	0.475
575.5	0.026	575.5	0.505	575.5	0.495	575.5	0.472
576	0.025	576	0.504	576	0.495	576	0.469
576.5	0.023	576.5	0.505	576.5	0.492	576.5	0.467
577	0.021	577	0.503	577	0.491	577	0.466
577.5	0.021	577.5	0.502	577.5	0.491	577.5	0.465
578	0.022	578	0.498	578	0.49	578	0.464
578.5	0.023	578.5	0.497	578.5	0.488	578.5	0.463
579	0.023	579	0.496	579	0.486	579	0.462
579.5	0.024	579.5	0.496	579.5	0.485	579.5	0.461
580	0.024	580	0.497	580	0.482	580	0.459
580.5	0.023	580.5	0.495	580.5	0.479	580.5	0.456
581	0.024	581	0.495	581	0.477	581	0.456
581.5	0.024	581.5	0.493	581.5	0.478	581.5	0.456
582	0.025	582	0.493	582	0.478	582	0.454
582.5	0.024	582.5	0.492	582.5	0.476	582.5	0.451
583	0.022	583	0.491	583	0.476	583	0.447
583.5	0.022	583.5	0.491	583.5	0.475	583.5	0.445
584	0.022	584	0.49	584	0.474	584	0.444
584.5	0.022	584.5	0.488	584.5	0.47	584.5	0.445
585	0.023	585	0.486	585	0.468	585	0.444
585.5	0.023	585.5	0.485	585.5	0.468	585.5	0.441
586	0.024	586	0.486	586	0.467	586	0.439
586.5	0.025	586.5	0.486	586.5	0.466	586.5	0.438
587	0.026	587	0.485	587	0.465	587	0.438
587.5	0.025	587.5	0.485	587.5	0.465	587.5	0.436
588	0.025	588	0.482	588	0.465	588	0.434
588.5	0.024	588.5	0.48	588.5	0.462	588.5	0.432
589	0.024	589	0.479	589	0.461	589	0.432
589.5	0.023	589.5	0.478	589.5	0.459	589.5	0.431
590	0.023	590	0.478	590	0.46	590	0.429
590.5	0.023	590.5	0.477	590.5	0.459	590.5	0.427
591	0.024	591	0.479	591	0.459	591	0.425
591.5	0.024	591.5	0.478	591.5	0.459	591.5	0.424
592	0.023	592	0.477	592	0.456	592	0.422
592.5	0.024	592.5	0.475	592.5	0.454	592.5	0.42
593	0.024	593	0.473	593	0.452	593	0.418
593.5	0.026	593.5	0.472	593.5	0.452	593.5	0.418
594	0.026	594	0.471	594	0.451	594	0.417
594.5	0.026	594.5	0.471	594.5	0.45	594.5	0.414
595	0.024	595	0.47	595	0.447	595	0.411
595.5	0.023	595.5	0.469	595.5	0.446	595.5	0.408
596	0.022	596	0.47	596	0.444	596	0.408
596.5	0.022	596.5	0.469	596.5	0.442	596.5	0.409
597	0.021	597	0.467	597	0.442	597	0.408
597.5	0.021	597.5	0.465	597.5	0.441	597.5	0.407
598	0.02	598	0.465	598	0.44	598	0.405
598.5	0.021	598.5	0.465	598.5	0.437	598.5	0.405
599	0.021	599	0.463	599	0.437	599	0.402
599.5	0.023	599.5	0.462	599.5	0.437	599.5	0.4
600	0.023	600	0.461	600	0.436	600	0.399
600.5	0.023	600.5	0.461	600.5	0.434	600.5	0.397
601	0.023	601	0.461	601	0.434	601	0.397
601.5	0.024	601.5	0.462	601.5	0.433	601.5	0.395
602	0.023	602	0.459	602	0.431	602	0.393
602.5	0.022	602.5	0.458	602.5	0.428	602.5	0.391
603	0.022	603	0.457	603	0.427	603	0.39
603.5	0.023	603.5	0.458	603.5	0.428	603.5	0.389
604	0.023	604	0.459	604	0.429	604	0.389
604.5	0.023	604.5	0.456	604.5	0.428	604.5	0.387
605	0.024	605	0.456	605	0.428	605	0.387
605.5	0.023	605.5	0.454	605.5	0.427	605.5	0.386
606	0.023	606	0.453	606	0.423	606	0.384
606.5	0.022	606.5	0.452	606.5	0.421	606.5	0.382
607	0.021	607	0.45	607	0.419	607	0.38
607.5	0.021	607.5	0.45	607.5	0.42	607.5	0.378
608	0.021	608	0.449	608	0.419	608	0.376
608.5	0.022	608.5	0.45	608.5	0.419	608.5	0.376
609	0.024	609	0.452	609	0.417	609	0.377
609.5	0.023	609.5	0.452	609.5	0.416	609.5	0.375
610	0.023	610	0.451	610	0.416	610	0.372
610.5	0.023	610.5	0.45	610.5	0.416	610.5	0.37
611	0.023	611	0.447	611	0.414	611	0.37
611.5	0.023	611.5	0.447	611.5	0.414	611.5	0.37
612	0.022	612	0.445	612	0.413	612	0.37
612.5	0.023	612.5	0.446	612.5	0.415	612.5	0.369
613	0.024	613	0.444	613	0.416	613	0.368
613.5	0.024	613.5	0.444	613.5	0.414	613.5	0.366
614	0.023	614	0.442	614	0.411	614	0.365
614.5	0.021	614.5	0.441	614.5	0.409	614.5	0.362
615	0.021	615	0.439	615	0.408	615	0.361
615.5	0.022	615.5	0.44	615.5	0.407	615.5	0.359
616	0.021	616	0.442	616	0.404	616	0.357
616.5	0.02	616.5	0.441	616.5	0.402	616.5	0.355
617	0.02	617	0.439	617	0.402	617	0.354
617.5	0.02	617.5	0.438	617.5	0.402	617.5	0.353
618	0.022	618	0.438	618	0.4	618	0.352
618.5	0.02	618.5	0.436	618.5	0.398	618.5	0.351
619	0.019	619	0.435	619	0.397	619	0.35
619.5	0.019	619.5	0.435	619.5	0.397	619.5	0.348
620	0.022	620	0.434	620	0.397	620	0.348
620.5	0.024	620.5	0.433	620.5	0.396	620.5	0.347
621	0.023	621	0.433	621	0.395	621	0.346
621.5	0.022	621.5	0.432	621.5	0.394	621.5	0.344
622	0.022	622	0.431	622	0.393	622	0.343
622.5	0.021	622.5	0.429	622.5	0.391	622.5	0.341
623	0.021	623	0.428	623	0.39	623	0.341
623.5	0.021	623.5	0.427	623.5	0.388	623.5	0.338
624	0.021	624	0.429	624	0.39	624	0.337
624.5	0.021	624.5	0.431	624.5	0.389	624.5	0.337
625	0.022	625	0.431	625	0.39	625	0.338
625.5	0.024	625.5	0.431	625.5	0.389	625.5	0.338
626	0.024	626	0.428	626	0.386	626	0.337
626.5	0.023	626.5	0.427	626.5	0.384	626.5	0.336
627	0.022	627	0.426	627	0.383	627	0.333
627.5	0.023	627.5	0.426	627.5	0.384	627.5	0.33
628	0.022	628	0.423	628	0.382	628	0.326
628.5	0.022	628.5	0.421	628.5	0.381	628.5	0.325
629	0.023	629	0.42	629	0.379	629	0.327
629.5	0.024	629.5	0.422	629.5	0.381	629.5	0.327
630	0.024	630	0.421	630	0.381	630	0.327
630.5	0.023	630.5	0.421	630.5	0.381	630.5	0.326
631	0.022	631	0.418	631	0.379	631	0.325
631.5	0.022	631.5	0.418	631.5	0.378	631.5	0.324
632	0.021	632	0.417	632	0.377	632	0.322
632.5	0.02	632.5	0.42	632.5	0.376	632.5	0.323
633	0.02	633	0.421	633	0.376	633	0.323
633.5	0.021	633.5	0.419	633.5	0.376	633.5	0.322
634	0.022	634	0.417	634	0.373	634	0.319
634.5	0.023	634.5	0.416	634.5	0.371	634.5	0.316
635	0.022	635	0.418	635	0.37	635	0.315
635.5	0.022	635.5	0.417	635.5	0.37	635.5	0.314
636	0.022	636	0.416	636	0.371	636	0.313
636.5	0.022	636.5	0.414	636.5	0.37	636.5	0.312
637	0.023	637	0.415	637	0.371	637	0.313
637.5	0.022	637.5	0.414	637.5	0.37	637.5	0.313
638	0.022	638	0.415	638	0.369	638	0.312
638.5	0.022	638.5	0.414	638.5	0.369	638.5	0.309
639	0.023	639	0.414	639	0.37	639	0.309
639.5	0.024	639.5	0.413	639.5	0.37	639.5	0.309
640	0.024	640	0.413	640	0.369	640	0.309
640.5	0.024	640.5	0.41	640.5	0.367	640.5	0.307
641	0.023	641	0.408	641	0.365	641	0.306
641.5	0.023	641.5	0.407	641.5	0.364	641.5	0.304
642	0.023	642	0.411	642	0.365	642	0.303
642.5	0.024	642.5	0.413	642.5	0.368	642.5	0.301
643	0.024	643	0.414	643	0.368	643	0.301
643.5	0.025	643.5	0.413	643.5	0.365	643.5	0.301
644	0.024	644	0.411	644	0.363	644	0.301
644.5	0.024	644.5	0.41	644.5	0.363	644.5	0.3
645	0.022	645	0.407	645	0.361	645	0.299
645.5	0.023	645.5	0.408	645.5	0.362	645.5	0.299
646	0.023	646	0.405	646	0.359	646	0.298
646.5	0.023	646.5	0.402	646.5	0.359	646.5	0.297
647	0.022	647	0.401	647	0.357	647	0.295
647.5	0.022	647.5	0.401	647.5	0.356	647.5	0.294
648	0.022	648	0.403	648	0.356	648	0.292
648.5	0.022	648.5	0.403	648.5	0.355	648.5	0.289
649	0.02	649	0.404	649	0.356	649	0.29
649.5	0.02	649.5	0.402	649.5	0.356	649.5	0.289
650	0.021	650	0.401	650	0.357	650	0.289
650.5	0.022	650.5	0.401	650.5	0.354	650.5	0.287
651	0.022	651	0.402	651	0.355	651	0.286
651.5	0.022	651.5	0.404	651.5	0.354	651.5	0.285
652	0.023	652	0.404	652	0.354	652	0.287
652.5	0.021	652.5	0.4	652.5	0.349	652.5	0.286
653	0.021	653	0.399	653	0.35	653	0.287
653.5	0.021	653.5	0.397	653.5	0.351	653.5	0.285
654	0.023	654	0.4	654	0.354	654	0.284
654.5	0.024	654.5	0.399	654.5	0.354	654.5	0.284
655	0.024	655	0.399	655	0.351	655	0.284
655.5	0.023	655.5	0.398	655.5	0.35	655.5	0.284
656	0.022	656	0.397	656	0.348	656	0.281
656.5	0.022	656.5	0.397	656.5	0.348	656.5	0.281
657	0.022	657	0.397	657	0.347	657	0.28
657.5	0.023	657.5	0.397	657.5	0.348	657.5	0.28
658	0.022	658	0.396	658	0.347	658	0.277
658.5	0.022	658.5	0.396	658.5	0.346	658.5	0.277
659	0.023	659	0.394	659	0.345	659	0.277
659.5	0.023	659.5	0.393	659.5	0.344	659.5	0.277
660	0.022	660	0.393	660	0.345	660	0.276
660.5	0.021	660.5	0.391	660.5	0.344	660.5	0.275
661	0.021	661	0.389	661	0.344	661	0.275
661.5	0.021	661.5	0.387	661.5	0.342	661.5	0.273
662	0.022	662	0.388	662	0.341	662	0.275
662.5	0.022	662.5	0.389	662.5	0.342	662.5	0.274
663	0.024	663	0.389	663	0.344	663	0.274
663.5	0.025	663.5	0.392	663.5	0.345	663.5	0.273
664	0.023	664	0.393	664	0.342	664	0.272
664.5	0.022	664.5	0.394	664.5	0.341	664.5	0.271
665	0.02	665	0.393	665	0.34	665	0.269
665.5	0.021	665.5	0.39	665.5	0.342	665.5	0.27
666	0.02	666	0.388	666	0.342	666	0.269
666.5	0.021	666.5	0.386	666.5	0.34	666.5	0.271
667	0.02	667	0.387	667	0.338	667	0.269
667.5	0.021	667.5	0.389	667.5	0.339	667.5	0.27
668	0.02	668	0.389	668	0.339	668	0.267
668.5	0.02	668.5	0.387	668.5	0.338	668.5	0.265
669	0.02	669	0.383	669	0.335	669	0.262
669.5	0.022	669.5	0.382	669.5	0.336	669.5	0.26
670	0.023	670	0.382	670	0.334	670	0.259
670.5	0.023	670.5	0.384	670.5	0.336	670.5	0.26
671	0.022	671	0.384	671	0.335	671	0.262
671.5	0.023	671.5	0.386	671.5	0.338	671.5	0.264
672	0.024	672	0.386	672	0.338	672	0.263
672.5	0.024	672.5	0.387	672.5	0.336	672.5	0.262
673	0.023	673	0.385	673	0.336	673	0.26
673.5	0.021	673.5	0.382	673.5	0.333	673.5	0.259
674	0.021	674	0.38	674	0.333	674	0.258
674.5	0.021	674.5	0.379	674.5	0.33	674.5	0.257
675	0.02	675	0.38	675	0.33	675	0.256
675.5	0.019	675.5	0.381	675.5	0.33	675.5	0.256
676	0.02	676	0.381	676	0.33	676	0.257
676.5	0.022	676.5	0.381	676.5	0.331	676.5	0.259
677	0.023	677	0.381	677	0.331	677	0.26
677.5	0.024	677.5	0.383	677.5	0.332	677.5	0.26
678	0.024	678	0.382	678	0.333	678	0.257
678.5	0.025	678.5	0.381	678.5	0.332	678.5	0.255
679	0.023	679	0.379	679	0.329	679	0.253
679.5	0.02	679.5	0.379	679.5	0.328	679.5	0.252
680	0.018	680	0.378	680	0.328	680	0.251
680.5	0.018	680.5	0.378	680.5	0.33	680.5	0.252
681	0.019	681	0.378	681	0.329	681	0.254
681.5	0.019	681.5	0.379	681.5	0.329	681.5	0.252
682	0.02	682	0.38	682	0.327	682	0.249
682.5	0.023	682.5	0.38	682.5	0.328	682.5	0.248
683	0.025	683	0.378	683	0.327	683	0.249
683.5	0.025	683.5	0.377	683.5	0.327	683.5	0.249
684	0.025	684	0.377	684	0.326	684	0.249
684.5	0.023	684.5	0.378	684.5	0.327	684.5	0.247
685	0.021	685	0.375	685	0.327	685	0.246
685.5	0.021	685.5	0.374	685.5	0.328	685.5	0.248
686	0.024	686	0.376	686	0.329	686	0.248
686.5	0.027	686.5	0.377	686.5	0.331	686.5	0.249
687	0.025	687	0.377	687	0.328	687	0.247
687.5	0.026	687.5	0.377	687.5	0.327	687.5	0.247
688	0.025	688	0.376	688	0.325	688	0.246
688.5	0.024	688.5	0.375	688.5	0.325	688.5	0.247
689	0.023	689	0.375	689	0.325	689	0.248
689.5	0.021	689.5	0.375	689.5	0.323	689.5	0.246
690	0.022	690	0.375	690	0.324	690	0.245
690.5	0.021	690.5	0.377	690.5	0.323	690.5	0.243
691	0.024	691	0.378	691	0.327	691	0.245
691.5	0.024	691.5	0.378	691.5	0.328	691.5	0.246
692	0.024	692	0.375	692	0.327	692	0.245
692.5	0.024	692.5	0.377	692.5	0.326	692.5	0.244
693	0.027	693	0.374	693	0.324	693	0.24
693.5	0.028	693.5	0.373	693.5	0.325	693.5	0.241
694	0.028	694	0.37	694	0.323	694	0.238
694.5	0.026	694.5	0.371	694.5	0.324	694.5	0.239
695	0.025	695	0.37	695	0.324	695	0.239
695.5	0.023	695.5	0.367	695.5	0.323	695.5	0.241
696	0.02	696	0.368	696	0.321	696	0.24
696.5	0.021	696.5	0.371	696.5	0.319	696.5	0.24
697	0.021	697	0.372	697	0.318	697	0.24
697.5	0.023	697.5	0.372	697.5	0.318	697.5	0.24
698	0.023	698	0.37	698	0.318	698	0.239
698.5	0.025	698.5	0.372	698.5	0.319	698.5	0.24
699	0.025	699	0.373	699	0.317	699	0.241
699.5	0.026	699.5	0.373	699.5	0.316	699.5	0.241
700	0.026	700	0.371	700	0.316	700	0.238
700.5	0.025	700.5	0.37	700.5	0.321	700.5	0.238
701	0.023	701	0.369	701	0.32	701	0.236
701.5	0.022	701.5	0.369	701.5	0.321	701.5	0.238
702	0.023	702	0.367	702	0.318	702	0.236
702.5	0.025	702.5	0.368	702.5	0.321	702.5	0.237
703	0.024	703	0.368	703	0.322	703	0.234
703.5	0.026	703.5	0.367	703.5	0.322	703.5	0.235
704	0.025	704	0.368	704	0.322	704	0.236
704.5	0.025	704.5	0.367	704.5	0.32	704.5	0.236
705	0.023	705	0.368	705	0.32	705	0.235
705.5	0.021	705.5	0.364	705.5	0.316	705.5	0.233
706	0.021	706	0.365	706	0.316	706	0.234
706.5	0.022	706.5	0.363	706.5	0.315	706.5	0.233
707	0.024	707	0.366	707	0.316	707	0.236
707.5	0.027	707.5	0.364	707.5	0.317	707.5	0.235
708	0.027	708	0.366	708	0.319	708	0.235
708.5	0.026	708.5	0.364	708.5	0.319	708.5	0.233
709	0.024	709	0.366	709	0.321	709	0.233
709.5	0.023	709.5	0.364	709.5	0.32	709.5	0.233
710	0.024	710	0.365	710	0.317	710	0.233
710.5	0.023	710.5	0.364	710.5	0.313	710.5	0.232
711	0.023	711	0.365	711	0.313	711	0.231
711.5	0.022	711.5	0.365	711.5	0.315	711.5	0.23
712	0.024	712	0.365	712	0.318	712	0.231
712.5	0.025	712.5	0.366	712.5	0.319	712.5	0.234
713	0.026	713	0.366	713	0.319	713	0.236
713.5	0.025	713.5	0.361	713.5	0.317	713.5	0.234
714	0.024	714	0.358	714	0.315	714	0.23
714.5	0.024	714.5	0.358	714.5	0.315	714.5	0.228
715	0.023	715	0.362	715	0.315	715	0.227
715.5	0.023	715.5	0.362	715.5	0.314	715.5	0.229
716	0.021	716	0.36	716	0.311	716	0.227
716.5	0.021	716.5	0.359	716.5	0.313	716.5	0.227
717	0.019	717	0.358	717	0.311	717	0.226
717.5	0.023	717.5	0.36	717.5	0.313	717.5	0.229
718	0.025	718	0.359	718	0.313	718	0.225
718.5	0.026	718.5	0.359	718.5	0.314	718.5	0.227
719	0.025	719	0.358	719	0.316	719	0.225
719.5	0.023	719.5	0.359	719.5	0.315	719.5	0.227
720	0.025	720	0.362	720	0.316	720	0.226
720.5	0.023	720.5	0.363	720.5	0.313	720.5	0.226
721	0.024	721	0.361	721	0.311	721	0.225
721.5	0.024	721.5	0.359	721.5	0.314	721.5	0.226
722	0.025	722	0.361	722	0.315	722	0.227
722.5	0.027	722.5	0.364	722.5	0.315	722.5	0.23
723	0.026	723	0.362	723	0.312	723	0.229
723.5	0.024	723.5	0.359	723.5	0.309	723.5	0.229
724	0.025	724	0.357	724	0.308	724	0.227
724.5	0.026	724.5	0.359	724.5	0.309	724.5	0.228
725	0.027	725	0.357	725	0.309	725	0.23
725.5	0.026	725.5	0.359	725.5	0.31	725.5	0.23
726	0.024	726	0.355	726	0.31	726	0.226
726.5	0.024	726.5	0.357	726.5	0.311	726.5	0.224
727	0.025	727	0.355	727	0.313	727	0.224
727.5	0.028	727.5	0.358	727.5	0.312	727.5	0.227
728	0.027	728	0.356	728	0.309	728	0.227
728.5	0.025	728.5	0.357	728.5	0.31	728.5	0.227
729	0.025	729	0.358	729	0.312	729	0.226
729.5	0.027	729.5	0.359	729.5	0.315	729.5	0.226
730	0.024	730	0.355	730	0.311	730	0.224
730.5	0.024	730.5	0.353	730.5	0.307	730.5	0.223
731	0.022	731	0.35	731	0.306	731	0.22
731.5	0.022	731.5	0.351	731.5	0.307	731.5	0.22
732	0.019	732	0.349	732	0.31	732	0.219
732.5	0.021	732.5	0.349	732.5	0.312	732.5	0.224
733	0.022	733	0.351	733	0.313	733	0.225
733.5	0.024	733.5	0.353	733.5	0.314	733.5	0.226
734	0.024	734	0.356	734	0.313	734	0.223
734.5	0.024	734.5	0.354	734.5	0.313	734.5	0.222
735	0.022	735	0.353	735	0.31	735	0.219
735.5	0.02	735.5	0.35	735.5	0.31	735.5	0.219
736	0.022	736	0.352	736	0.308	736	0.219
736.5	0.024	736.5	0.352	736.5	0.31	736.5	0.222
737	0.024	737	0.352	737	0.307	737	0.224
737.5	0.023	737.5	0.352	737.5	0.305	737.5	0.222
738	0.023	738	0.353	738	0.305	738	0.219
738.5	0.021	738.5	0.351	738.5	0.304	738.5	0.216
739	0.021	739	0.35	739	0.306	739	0.217
739.5	0.022	739.5	0.348	739.5	0.306	739.5	0.219
740	0.025	740	0.35	740	0.307	740	0.225
740.5	0.028	740.5	0.347	740.5	0.306	740.5	0.224
741	0.027	741	0.349	741	0.306	741	0.223
741.5	0.027	741.5	0.35	741.5	0.308	741.5	0.22
742	0.024	742	0.353	742	0.313	742	0.224
742.5	0.023	742.5	0.354	742.5	0.313	742.5	0.224
743	0.024	743	0.352	743	0.315	743	0.223
743.5	0.022	743.5	0.348	743.5	0.309	743.5	0.215
744	0.023	744	0.348	744	0.309	744	0.216
744.5	0.022	744.5	0.35	744.5	0.305	744.5	0.218
745	0.026	745	0.349	745	0.305	745	0.223
745.5	0.026	745.5	0.348	745.5	0.307	745.5	0.221
746	0.024	746	0.351	746	0.307	746	0.219
746.5	0.025	746.5	0.355	746.5	0.309	746.5	0.218
747	0.026	747	0.354	747	0.308	747	0.218
747.5	0.026	747.5	0.35	747.5	0.307	747.5	0.218
748	0.025	748	0.349	748	0.307	748	0.222
748.5	0.024	748.5	0.348	748.5	0.304	748.5	0.223
749	0.023	749	0.346	749	0.304	749	0.224
749.5	0.022	749.5	0.349	749.5	0.306	749.5	0.218
750	0.023	750	0.35	750	0.307	750	0.216
750.5	0.024	750.5	0.35	750.5	0.309	750.5	0.215
751	0.023	751	0.347	751	0.307	751	0.219
751.5	0.024	751.5	0.348	751.5	0.308	751.5	0.222
752	0.023	752	0.349	752	0.307	752	0.221
752.5	0.022	752.5	0.351	752.5	0.307	752.5	0.221
753	0.021	753	0.348	753	0.306	753	0.218
753.5	0.021	753.5	0.349	753.5	0.305	753.5	0.216
754	0.02	754	0.343	754	0.304	754	0.211
754.5	0.02	754.5	0.345	754.5	0.307	754.5	0.212
755	0.021	755	0.342	755	0.308	755	0.215
755.5	0.025	755.5	0.347	755.5	0.311	755.5	0.217
756	0.024	756	0.347	756	0.31	756	0.218
756.5	0.024	756.5	0.351	756.5	0.309	756.5	0.217
757	0.024	757	0.349	757	0.308	757	0.217
757.5	0.026	757.5	0.347	757.5	0.305	757.5	0.215
758	0.026	758	0.343	758	0.306	758	0.216
758.5	0.025	758.5	0.341	758.5	0.302	758.5	0.216
759	0.023	759	0.338	759	0.304	759	0.217
759.5	0.022	759.5	0.341	759.5	0.302	759.5	0.219
760	0.021	760	0.346	760	0.304	760	0.219
760.5	0.018	760.5	0.348	760.5	0.304	760.5	0.215
761	0.018	761	0.349	761	0.309	761	0.215
761.5	0.02	761.5	0.345	761.5	0.308	761.5	0.216
762	0.021	762	0.344	762	0.308	762	0.216
762.5	0.026	762.5	0.347	762.5	0.307	762.5	0.216
763	0.03	763	0.353	763	0.31	763	0.22
763.5	0.036	763.5	0.357	763.5	0.312	763.5	0.225
764	0.03	764	0.349	764	0.308	764	0.22
764.5	0.024	764.5	0.341	764.5	0.302	764.5	0.217
765	0.023	765	0.34	765	0.303	765	0.216
765.5	0.025	765.5	0.342	765.5	0.308	765.5	0.219
766	0.024	766	0.345	766	0.315	766	0.219
766.5	0.024	766.5	0.346	766.5	0.313	766.5	0.218
767	0.026	767	0.345	767	0.312	767	0.218
767.5	0.031	767.5	0.345	767.5	0.306	767.5	0.216
768	0.03	768	0.343	768	0.305	768	0.213
768.5	0.028	768.5	0.344	768.5	0.304	768.5	0.213
769	0.027	769	0.343	769	0.309	769	0.215
769.5	0.024	769.5	0.341	769.5	0.306	769.5	0.22
770	0.027	770	0.341	770	0.309	770	0.219
770.5	0.024	770.5	0.338	770.5	0.309	770.5	0.216
771	0.026	771	0.341	771	0.313	771	0.222
771.5	0.026	771.5	0.345	771.5	0.309	771.5	0.223
772	0.029	772	0.347	772	0.306	772	0.223
772.5	0.031	772.5	0.346	772.5	0.31	772.5	0.216
773	0.028	773	0.345	773	0.312	773	0.215
773.5	0.027	773.5	0.346	773.5	0.313	773.5	0.217
774	0.022	774	0.347	774	0.305	774	0.218
774.5	0.026	774.5	0.347	774.5	0.305	774.5	0.219
775	0.022	775	0.347	775	0.307	775	0.221
775.5	0.023	775.5	0.346	775.5	0.31	775.5	0.219
776	0.022	776	0.345	776	0.311	776	0.221
776.5	0.024	776.5	0.343	776.5	0.306	776.5	0.216
777	0.026	777	0.34	777	0.308	777	0.217
777.5	0.027	777.5	0.336	777.5	0.308	777.5	0.215
778	0.025	778	0.335	778	0.306	778	0.216
778.5	0.027	778.5	0.341	778.5	0.31	778.5	0.218
779	0.027	779	0.346	779	0.313	779	0.219
779.5	0.03	779.5	0.347	779.5	0.319	779.5	0.22
780	0.029	780	0.344	780	0.311	780	0.215
780.5	0.021	780.5	0.335	780.5	0.301	780.5	0.21
781	0.021	781	0.337	781	0.298	781	0.211
781.5	0.023	781.5	0.342	781.5	0.3	781.5	0.214
782	0.03	782	0.346	782	0.306	782	0.215
782.5	0.028	782.5	0.345	782.5	0.305	782.5	0.218
783	0.027	783	0.337	783	0.306	783	0.216
783.5	0.026	783.5	0.338	783.5	0.305	783.5	0.218
784	0.029	784	0.34	784	0.308	784	0.214
784.5	0.023	784.5	0.34	784.5	0.304	784.5	0.212
785	0.026	785	0.344	785	0.307	785	0.209
785.5	0.025	785.5	0.34	785.5	0.306	785.5	0.208
786	0.028	786	0.343	786	0.312	786	0.212
786.5	0.024	786.5	0.337	786.5	0.304	786.5	0.212
787	0.025	787	0.336	787	0.305	787	0.216
787.5	0.023	787.5	0.332	787.5	0.299	787.5	0.218
788	0.024	788	0.336	788	0.308	788	0.223
788.5	0.022	788.5	0.333	788.5	0.307	788.5	0.219
789	0.025	789	0.336	789	0.315	789	0.216
789.5	0.026	789.5	0.335	789.5	0.309	789.5	0.212
790	0.029	790	0.339	790	0.311	790	0.214
790.5	0.029	790.5	0.339	790.5	0.31	790.5	0.219
791	0.028	791	0.335	791	0.308	791	0.219
791.5	0.027	791.5	0.331	791.5	0.304	791.5	0.216
792	0.027	792	0.332	792	0.306	792	0.213
792.5	0.033	792.5	0.34	792.5	0.311	792.5	0.216
793	0.033	793	0.342	793	0.31	793	0.217
793.5	0.025	793.5	0.337	793.5	0.301	793.5	0.218
794	0.021	794	0.335	794	0.299	794	0.222
794.5	0.022	794.5	0.333	794.5	0.3	794.5	0.224
795	0.026	795	0.337	795	0.307	795	0.226
795.5	0.026	795.5	0.335	795.5	0.308	795.5	0.22
796	0.026	796	0.342	796	0.308	796	0.22
796.5	0.029	796.5	0.345	796.5	0.302	796.5	0.218
797	0.029	797	0.345	797	0.302	797	0.22
797.5	0.031	797.5	0.342	797.5	0.302	797.5	0.216
798	0.024	798	0.338	798	0.309	798	0.213
798.5	0.025	798.5	0.341	798.5	0.311	798.5	0.213
799	0.023	799	0.339	799	0.303	799	0.215
799.5	0.024	799.5	0.34	799.5	0.299	799.5	0.216
800	0.018	800	0.336	800	0.297	800	0.213

## Sheet: Fig.2d
Fig.2d
hv	CeO2	Pt/CeO2-550	Pt/CeO2-700	Pt/CeO2-800
6.51988	41.1594	37.9614	47.3134	41.1594
6.50362	41.288	39.7153	46.7214	44.0059
6.48744	43.53	43.1031	41.8348	42.9329
6.47135	42.046	48.8469	43.7412	45.2085
6.45533	42.5088	49.6915	43.1849	40.9245
6.43939	38.5339	47.4741	46.6788	41.9648
6.42353	38.1061	43.266	44.286	39.6277
6.40774	37.447	40.3235	42.2169	40.3235
6.39204	38.0481	39.9642	42.4255	39.5612
6.37641	36.3092	42.8004	42.4673	40.9029
6.36086	37.5218	44.5228	44.0149	39.4953
6.34538	39.7822	42.5502	42.7989	40.3444
6.32998	40.6316	41.5241	43.255	40.7931
6.31465	39.9546	40.9992	40.8376	40.3548
6.2994	38.0333	42.838	42.2628	40.6405
6.28422	38.9405	43.5393	42.4679	40.2852
6.26912	38.6755	42.7544	42.6725	42.9186
6.25408	40.0579	42.3866	41.9804	39.1918
6.23912	38.6158	41.6992	40.3406	39.1605
6.22423	38.4317	40.8613	41.7413	37.435
6.20941	37.4087	39.6439	41.303	38.7885
6.19466	36.6289	38.8357	41.9854	38.1439
6.17998	35.3447	39.4241	41.7867	38.4217
6.16537	36.5065	39.6251	40.0921	37.8599
6.15083	37.3049	38.5168	39.13	37.4553
6.13636	37.6549	36.2376	38.793	35.7223
6.12195	35.7009	36.3624	40.4586	36.7325
6.10762	35.2433	37.0052	39.8056	37.602
6.09335	36.1698	38.1005	39.39	39.4665
6.07914	37.3265	37.9231	38.073	38.3736
6.065	37.0791	37.5237	38.4958	36.7107
6.05093	35.5958	37.2758	38.8436	35.1639
6.03693	33.938	36.8831	38.4391	36.7366
6.02298	33.2931	35.6982	38.4856	36.786
6.00911	32.7261	34.6087	37.4945	36.2539
5.99529	32.5074	33.6799	37.3224	33.6104
5.98154	31.9514	33.3872	35.9938	34.0821
5.96785	30.6052	33.718	34.7656	34.4147
5.95423	29.7469	33.3576	32.2662	33.6332
5.94067	29.9357	32.5247	33.6868	32.3893
5.92716	31.506	32.0406	33.6713	31.3067
5.91372	32.8375	31.9623	37.3184	32.4995
5.90034	32.3526	32.689	35.4435	32.8241
5.88702	32.2735	32.7434	35.4938	32.6761
5.87377	31.7962	32.9323	34.0198	32.6632
5.86057	31.6535	32.6504	34.6216	31.9841
5.84743	31.3151	32.9054	35.2259	32.1053
5.83434	31.5673	31.9618	34.6551	31.3709
5.82132	32.5458	31.3612	33.6848	30.8418
5.80836	31.0273	31.2217	32.5334	30.8335
5.79545	29.4256	31.6674	32.323	30.185
5.7826	29.6091	33.3048	32.9719	31.1387
5.76981	31.0011	32.365	32.8262	30.1081
5.75707	31.185	31.3138	32.3532	30.9924
5.74439	29.2812	29.4057	31.4975	30.032
5.73176	28.9673	30.2774	31.6166	30.3405
5.71919	30.2705	31.6065	32.3829	29.9567
5.70668	30.4523	32.6313	32.9582	30.1382
5.69422	28.8331	32.489	32.1007	30.3194
5.68181	28.9517	32.2185	31.4491	30.752
5.66946	29.0089	31.6944	31.1225	30.6184
5.65716	30.3609	30.7989	31.0506	30.9876
5.64492	30.0437	31.042	31.231	30.0437
5.63273	30.2849	30.658	31.6008	30.0374
5.62059	30.2781	31.1503	32.61	30.0312
5.6085	29.2312	30.4567	32.8545	30.025
5.59646	28.5052	30.6351	32.6497	29.9575
5.58448	28.205	30.2578	32.51	30.9374
5.57255	28.3214	30.4353	32.8166	31.1154
5.56067	28.8541	30.4282	33.1234	31.4801
5.54883	29.3294	30.6051	33.8163	30.4824
5.53705	29.5652	30.5977	33.2245	30.7203
5.52532	29.5601	31.0812	33.0839	31.2663
5.51364	29.675	31.0727	32.377	31.3191
5.50201	29.5499	31.003	31.8667	31.0643
5.49043	29.9642	31.3626	31.1171	30.7507
5.47889	29.7188	31.3536	31.5995	30.561
5.4674	29.8328	31.0392	31.713	31.1002
5.45597	30.6069	30.6673	33.8266	30.8488
5.44458	30.5394	31.1441	33.3702	30.5394
5.43323	30.8936	31.9903	34.1141	30.5923
5.42194	30.4652	31.6131	32.5961	30.5251
5.41069	30.518	31.5428	32.5844	30.8177
5.39949	30.0949	30.5707	32.5112	30.0357
5.38833	29.5005	31.1021	32.9312	30.0887
5.37722	29.4957	31.515	33.4143	30.6159
5.36616	30.3125	32.0503	33.6495	31.9289
5.35514	31.0773	31.7375	34.0717	32.1613
5.34416	31.6677	32.2113	34.4322	32.7596
5.33324	31.6582	32.6257	34.4791	32.2612
5.32235	31.7687	32.8578	34.4009	32.675
5.31151	31.9989	32.4815	33.642	32.3001
5.30072	31.8092	32.5912	33.9981	32.0488
5.28996	32.0386	32.7007	33.9835	32.2785
5.27926	31.6709	32.6287	34.7738	32.5684
5.26859	32.3171	33.2218	34.7575	33.3434
5.25797	32.7862	33.3911	34.6794	32.9068
5.24739	33.3175	33.6819	35.4714	32.8346
5.23685	33.2441	33.3046	35.3291	32.7029
5.22636	32.8709	34.0804	35.5606	33.0509
5.2159	32.3824	33.7015	34.1877	32.9787
5.20549	32.3716	33.8694	34.478	32.9667
5.19512	33.0143	33.7346	34.2191	33.1936
5.1848	33.2409	34.5692	34.7523	33.9622
5.17451	33.6472	34.6146	34.8586	34.1292
5.16426	33.0969	34.2355	35.0256	34.1751
5.15406	33.0254	34.1003	35.4374	33.5607
5.14389	33.2502	34.5077	36.1587	33.7265
5.13376	33.5344	34.8552	36.5111	33.1786
5.12368	33.759	34.9603	36.4296	33.2844
5.11363	33.5675	34.6425	36.2253	33.2719
5.10362	33.4362	34.1482	36.145	33.9695
5.09366	33.7186	33.7186	35.6989	34.015
5.08373	33.1175	33.8233	35.4387	34.2981
5.07384	32.8141	34.0462	35.1805	34.2241
5.06398	32.6289	34.0322	35.7672	34.2097
5.05417	32.9072	33.9593	35.6287	33.7241
5.04439	33.2438	34.5951	36.3982	34.3582
5.03466	33.0576	34.9958	36.0157	34.4617
5.02496	33.7427	35.0393	35.9976	34.5059
5.01529	33.3809	34.3145	35.9193	33.6713
5.00567	33.7744	34.535	36.4434	33.5421
4.99608	32.9532	34.6965	36.3641	33.4715
4.98652	33.5166	35.3304	35.8062	33.5744
4.97701	33.5616	35.4915	35.4323	33.9665
4.96753	33.8372	35.2974	36.0093	34.243
4.95808	33.7663	35.1046	36.0509	34.3449
4.94868	33.8107	34.6212	35.9735	34.3886
4.9393	33.7975	34.4322	35.2485	34.4901
4.92997	34.0715	34.2444	35.1738	34.0715
4.92066	34.5188	34.2303	35.0995	33.8857
4.9114	34.6197	34.5042	35.9618	33.7012
4.90217	34.7204	34.7204	35.7681	34.0306
4.89297	34.4752	34.6478	36.3384	34.3031
4.88381	34.5756	34.5182	36.1437	33.9467
4.87468	34.161	34.3893	36.7142	33.9334
4.86558	33.6374	34.6609	36.5185	33.9769
4.85652	33.0081	34.4179	36.0903	34.361
4.84749	32.6635	34.4037	35.6661	34.0634
4.8385	32.7082	34.163	35.6494	33.6558
4.82954	32.9743	34.3189	35.2302	33.3079
4.82061	33.0739	34.418	35.2717	33.1294
4.81172	33.2843	34.3475	34.8002	33.3398
4.80286	33.7172	34.3336	35.5257	33.3279
4.79403	33.9835	34.4884	35.7957	33.5934
4.78523	34.0262	34.6431	36.0082	33.8033
4.77647	33.6242	34.6849	35.477	34.1804
4.76774	33.0064	34.1112	35.0081	33.8333
4.75904	32.4509	33.7099	34.7681	33.5995
4.75037	31.7948	33.6974	34.4182	32.9297
4.74173	31.9467	33.9055	34.46	33.0823
4.73313	31.9913	34.446	34.1688	32.908
4.72455	32.25	34.3214	33.8799	32.6807
4.71601	32.4551	34.4183	33.8123	32.7783
4.70749	32.5525	33.6358	33.9642	32.4452
4.69901	32.4889	33.189	34.2257	32.3284
4.69056	32.3188	32.6395	33.7203	31.9996
4.68214	31.7791	32.9511	33.4908	31.7264
4.67375	31.1415	33.1552	33.1014	31.4553
4.66539	30.8226	32.9831	32.9831	31.1342
4.65706	30.3524	32.4927	33.133	31.075
4.64876	30.7062	31.9026	33.1219	31.2236
4.64048	30.5457	31.7892	33.0574	31.1125
4.63224	30.7447	31.5721	32.1999	30.7961
4.62403	30.6358	31.7723	32.0858	30.3804
4.61584	30.273	31.4007	31.9202	30.5275
4.60769	30.0649	31.1354	32.0679	30.9813
4.59956	29.7579	30.2618	31.5402	30.9745
4.59146	29.5034	30.105	31.4807	30.6618
4.5834	29.1518	29.9491	31.0629	29.9491
4.57535	28.951	30.4975	31.158	29.8441
4.56734	28.8497	30.5925	31.1508	29.5904
4.55936	28.6512	30.6874	31.042	29.3386
4.5514	28.3086	30.6811	30.782	29.0398
4.54347	28.3551	29.9743	30.4237	29.1346
4.53557	28.112	29.6722	30.0688	28.9356
4.52769	28.0145	29.1277	29.816	28.7381
4.51985	27.7268	28.7354	29.0756	28.3009
4.51203	27.821	28.2031	29.3161	28.299
4.50423	27.5829	28.058	29.3612	27.8199
4.49647	27.7241	28.2474	29.5037	27.2526
4.48873	27.1121	28.4846	28.821	26.7394
4.48102	26.7866	27.864	28.4824	26.7402
4.47333	25.9147	27.4395	27.8629	27.0658
4.46567	25.8715	27.0196	27.6735	27.1126
4.45804	25.7831	27.02	27.6727	26.9736
4.45043	25.876	27.0203	27.7187	26.8355
4.44285	25.9234	26.9283	27.6711	26.2866
4.43529	25.7452	26.4248	27.1132	26.016
4.42776	25.5235	26.0632	26.8374	25.7477
4.42026	24.9489	25.5263	26.382	25.3925
4.41278	24.645	25.2179	25.8871	24.9086
4.40532	24.0839	24.9124	25.755	24.344
4.3979	24.0027	24.6971	25.9362	24.5226
4.39049	23.665	24.92	26.3424	24.6141
4.38311	23.5429	24.9237	26.2539	24.4013
4.37576	23.1682	24.8838	26.2107	23.8471
4.36843	23.0906	24.9312	25.5015	23.6821
4.36112	22.8881	24.5877	24.9785	23.7303
4.35384	22.7702	24.2906	24.2906	23.7783
4.34659	22.529	23.6991	24.2953	23.6146
4.33935	22.1671	23.5361	24.2145	23.0752
4.33215	22.1343	23.2904	24.3475	22.7913
4.32496	21.8179	23.0468	24.3521	22.5512
4.3178	22.2316	22.9292	24.0592	22.3948
4.31066	22.0366	22.8534	23.6013	22.2801
4.30355	22.0447	22.7781	23.0252	22.2472
4.29646	21.7311	22.7031	23.2385	22.1335
4.28939	21.8597	22.5469	23.3275	21.9802
4.28235	21.868	22.3918	23.3337	21.5886
4.27533	21.637	22.1572	22.8876	21.399
4.26833	20.8586	21.8048	22.8127	21.054
4.26136	20.5193	21.6145	22.8603	21.1809
4.25441	20.1839	21.4258	22.6236	20.684
4.24748	20.3859	21.5133	22.2284	20.5781
4.24057	20.0909	21.365	22.0366	20.2814
4.23369	19.95	21.2566	22.2837	20.5981
4.22683	19.7724	20.9162	22.2115	20.6465
4.21999	19.7085	21.0417	22.2192	20.5032
4.21317	19.8321	21.1284	21.9496	20.5133
4.20637	19.5816	21.2538	21.8789	20.4852
4.1996	19.5186	20.9541	21.7693	20.4193
4.19285	19.1611	20.6956	21.2331	20.0146
4.18612	18.9171	20.2507	21.2035	19.9878
4.17941	18.6394	20.1858	20.7912	19.812
4.17272	18.7962	19.8601	21.3371	19.9718
4.16606	18.7362	20.0571	21.039	19.6856
4.15941	18.8928	19.7706	21.0482	19.8076
4.15279	18.5454	19.9666	20.452	19.5237
4.14619	18.737	19.9772	20.462	19.3521
4.13961	18.606	20.0249	20.4719	19.1093
4.13305	18.833	19.7405	20.5567	18.9408
4.12651	18.6307	19.5684	20.604	18.7377
4.11999	18.6429	19.6524	20.6136	18.5364
4.11349	18.4426	19.5177	20.5114	18.5133
4.10701	18.2439	18.9524	20.0771	18.5965
4.10055	18.1866	18.8216	19.758	18.6441
4.09412	17.9904	19.1547	19.8782	18.5503
4.0877	18.1423	19.3816	20.1081	18.2121
4.0813	17.8434	19.321	19.8629	18.0509
4.07493	17.9945	19.2964	19.6922	17.891
4.06857	17.698	19.4151	19.451	18.1458
4.06223	17.8483	19.4262	19.7138	18.0548
4.05591	17.5881	18.7286	19.6525	18.3097
4.04961	17.4319	18.6006	19.5915	18.1148
4.04334	17.1762	18.4734	19.246	18.1619
4.03708	17.0897	18.6596	18.7644	17.7298
4.03084	17.4722	18.5672	18.5325	17.4385
4.02462	17.3177	18.5099	18.614	17.6205
4.01842	17.5662	18.3839	18.7998	17.6674
4.01223	17.6131	18.5687	18.951	17.8496
4.00607	17.9303	18.3397	18.858	17.1585
3.99993	17.139	17.943	18.6617	17.0068
3.9938	16.8562	17.5854	18.33	17.0535
3.98769	16.5766	17.4649	18.5134	17.4316
3.98161	16.8513	17.7455	18.8006	17.6785
3.97554	16.8	17.7584	18.8468	17.658
3.96949	16.7489	17.8047	18.7894	17.141
3.96345	16.8604	17.6173	18.493	16.9255
3.95744	17.0045	17.1681	18.369	16.6797
3.95144	17.0181	17.3128	17.9767	17.1161
3.94546	16.9342	17.359	17.8223	16.9017
3.9395	16.401	18.0352	17.9016	16.5288
3.93356	16.1612	17.7149	17.8809	16.3197
3.92764	16.2706	17.8935	17.9267	16.4294
3.92173	16.5392	17.5099	17.6085	16.699
3.91584	16.6809	17.7531	17.9185	16.617
3.90997	16.5354	17.5686	17.8979	16.5354
3.90412	16.2647	17.5815	17.8773	16.4226
3.89828	16.0908	16.9784	17.5289	16.5633
3.89247	15.9805	17.024	17.1527	16.3561
3.88666	15.964	17.1338	17.0695	16.4963
3.88088	16.134	17.4051	17.1149	16.3844
3.87511	15.931	17.3212	17.1603	16.4298
3.86937	15.6074	16.9497	17.431	16.4752
3.86363	15.3788	16.8044	17.2508	16.3326
3.85792	15.3939	16.6601	17.5213	16.3154
3.85222	15.5301	16.7052	17.1809	16.1432
3.84654	15.3634	16.4369	17.0666	16.2193
3.84087	15.2581	16.1099	16.5757	16.0791
3.83522	15.2133	15.8481	16.527	15.8786
3.82959	15.4684	16.1382	16.5719	15.9236
3.82398	15.4832	16.1831	16.7416	15.999
3.81838	15.4679	16.2587	16.7551	16.0439
3.8128	15.333	16.058	16.9564	16.1805
3.80723	15.4674	16.2559	17.001	15.9807
3.80168	15.4224	16.3312	16.9515	15.7526
3.79615	15.0223	16.5606	16.4064	15.2587
3.79063	14.9494	16.3281	16.1753	15.1848
3.78513	15.1702	16.4032	16.0677	15.407
3.77964	15.5109	16.1728	15.9909	15.2146
3.77417	15.3475	15.9748	15.9446	15.2
3.76872	15.1561	15.9889	15.6889	14.9805
3.76328	14.9665	15.8228	16.0934	15.0539
3.75786	14.8943	16.1677	16.1375	15.1273
3.75245	14.7937	16.0309	16.2117	14.9094
3.74706	14.7225	15.9549	16.0449	14.9824
3.74168	14.7089	15.6417	15.939	15.1135
3.73632	14.6382	15.391	15.7448	15.1283
3.73098	14.7106	15.5523	15.4642	15.114
3.72565	14.7258	15.4786	15.5373	14.9554
3.72033	14.8553	15.5223	15.6103	14.9703
3.71503	14.8131	15.3905	15.7128	14.8417
3.70975	14.7709	15.2018	15.4924	14.5154
3.70448	14.5872	14.986	15.4193	14.5589
3.69922	14.6589	14.744	15.2598	14.4613
3.69398	14.6457	14.8158	15.2166	14.5892
3.68876	14.7739	15.1162	15.4623	14.5479
3.68355	14.8172	15.1021	15.332	14.5349
3.67835	14.7189	15.1739	15.2888	14.494
3.67317	14.5931	14.9887	14.762	14.4253
3.66801	14.3291	15.0318	14.7487	14.3291
3.66285	14.3721	14.9329	14.5113	14.3443
3.65772	14.3318	14.8346	14.6101	14.1661
3.65259	14.2365	14.7089	14.2641	14.0168
3.64749	14.1144	14.5841	14.2793	13.9232
3.64239	14.075	14.6269	14.212	13.9115
3.63731	14.1176	14.7254	14.3923	13.9269
3.63225	14.2423	14.6287	14.3522	13.8882
3.62719	14.2849	14.3398	14.2575	14.0392
3.62216	14.2452	14.3274	14.2452	13.9731
3.61713	14.1785	14.3698	14.2603	13.9074
3.61212	14.2754	14.6878	14.4122	13.708
3.60713	14.2632	14.4545	14.2904	13.777
3.60214	13.9803	14.4146	14.2782	13.7656
3.59718	13.8881	14.2932	14.1304	13.7011
3.59222	13.8499	14.2538	14.0646	13.7698
3.58728	14.2959	14.1067	13.7851	13.7053
3.58235	14.0142	13.9874	13.6412	13.6148
3.57744	13.9758	13.9491	13.6302	13.5511
3.57254	13.6193	13.9375	13.6193	13.6721
3.56765	13.6347	13.7138	13.5295	13.6874
3.56278	13.5975	13.7028	13.5712	13.4926
3.55792	13.5604	13.7708	13.6128	13.3776
3.55307	13.4191	13.9183	13.6807	13.3931
3.54823	13.3567	14.0661	13.5911	13.4346
3.54341	13.3722	13.8427	13.5803	13.3204
3.53861	13.4655	13.8052	13.5435	13.3359
3.53381	13.5068	13.6631	13.429	13.2998
3.52903	13.3411	13.7044	13.3411	13.3669
3.52426	13.305	13.5634	13.3308	13.228
3.5195	12.9126	13.4751	13.0903	13.2948
3.51476	12.9789	13.5162	13.0296	13.2334
3.51003	12.818	13.377	12.8936	13.1723
3.50531	12.7836	13.2898	12.8589	12.9093
3.50061	12.5998	13.2287	12.7994	12.9249
3.49591	12.4424	13.1679	12.6902	12.8151
3.49123	12.3845	13.2341	12.6811	12.8058
3.48657	12.278	12.9717	12.5236	12.6721
3.48191	12.1723	12.8371	12.4164	12.5641
3.47727	12.019	12.654	12.31	12.4569
3.47264	11.7477	12.6203	12.1801	12.2773
3.46802	11.6217	12.5622	12.1477	12.2204
3.46342	11.4498	12.3335	12.0433	12.2363
3.45882	11.3728	12.3008	12.0594	12.2039
3.45424	11.1573	12.2924	12.0514	12.1475
3.44967	11.0359	12.4053	12.0914	11.9956
3.44511	10.8473	12.3483	12.0117	12.1314
3.44057	10.7059	12.2916	11.8139	12.0994
3.43604	10.4543	12.1153	11.7356	12.0914
3.43152	10.1189	11.9882	11.6344	11.8697
3.42701	9.91884	11.7209	11.5339	11.7209
3.42251	9.72134	11.5734	11.4805	11.6434
3.41802	9.56858	11.4273	11.3581	11.5896
3.41355	9.20907	11.3974	11.2824	11.629
3.40909	8.93872	11.253	11.0934	11.5986
3.40464	8.67309	11.1553	11.0645	11.5221
3.4002	8.55077	11.0582	10.968	11.469
3.39577	8.44937	10.9619	11.0295	11.4852
3.39136	8.25113	10.7993	10.911	11.4553
3.38695	7.9599	10.5941	10.8603	11.3342
3.38256	7.73097	10.5008	10.7877	11.1914
3.37818	7.50596	10.4299	10.7376	11.0049
3.37381	7.32131	10.2944	10.6878	10.9988
3.36945	7.04969	10.1601	10.5286	10.9259
3.3651	6.85417	10.0484	10.3927	11.009
3.36076	6.64456	10.0225	10.2795	10.8696
3.35644	6.40472	9.91204	10.1459	10.8195
3.35212	6.18654	9.82343	10.0559	10.66
3.34782	5.95634	9.67288	9.9033	10.6108
3.34353	5.74709	9.54452	9.87792	10.4968
3.33925	5.60518	9.41734	9.87362	10.4483
3.33498	5.38771	9.29133	9.84838	10.4001
3.33072	5.20543	9.18668	9.76071	10.3736
3.32647	4.9821	9.12302	9.65297	10.3257
3.32223	4.837	8.99985	9.56664	10.2781
3.31801	4.7232	8.97697	9.60391	10.2945
3.31379	4.5543	8.83557	9.49764	10.2048
3.30958	4.34738	8.71518	9.37196	10.0946
3.30539	4.14578	8.57655	9.18721	10.09
3.30121	3.98892	8.51627	9.12404	10.0645
3.29703	3.8484	8.43719	9.10099	10.0391
3.29287	3.73616	8.37773	9.13764	9.90979
3.28872	3.60085	8.26182	9.13448	9.8435
3.28457	3.45614	8.20335	9.09167	9.79815
3.28044	3.2909	8.12652	9.06881	9.71208
3.27632	3.13012	8.08747	8.94777	9.56571
3.27221	2.99636	8.01152	8.92533	9.50133
3.26811	2.85479	7.93612	8.78634	9.45742
3.26402	2.7602	7.84296	8.72575	9.47391
3.25994	2.63559	7.75059	8.62718	9.4302
3.25587	2.52449	7.67703	8.54844	9.32695
3.25181	2.40595	7.63991	8.54614	9.30371
3.24776	2.29055	7.5672	8.48698	9.28055
3.24372	2.20708	7.51278	8.33426	9.297
3.23969	2.12536	7.37048	8.23901	9.25419
3.23567	2.06393	7.31715	8.20003	9.31006
3.23166	1.96712	7.21197	8.17972	9.26732
3.22766	1.89058	7.14228	8.15949	9.20518
3.22367	1.80707	7.10744	8.06592	9.06559
3.21969	1.75964	7.0899	8.10091	9.06259
3.21572	1.67945	7.08954	8.06267	8.94383
3.21176	1.6258	7.00393	8.0793	8.92181
3.20781	1.5571	6.98671	8.05944	8.82348
3.20387	1.49788	6.91889	8.00335	8.85894
3.19994	1.43228	6.86834	7.91155	8.78023
3.19602	1.37579	6.80141	7.83839	8.72093
3.19211	1.31324	6.75156	7.78355	8.69959
3.18821	1.26661	6.73506	7.80011	8.71595
3.18431	1.2069	6.66919	7.71018	8.71346
3.18043	1.15559	6.65293	7.70903	8.65476
3.17656	1.09886	6.58773	7.61996	8.59639
3.17269	1.05669	6.58799	7.60143	8.48283
3.16884	1.00906	6.50716	7.5481	8.48068
3.16499	0.98137	6.47526	7.56457	8.4417
3.16115	0.95413	6.44351	7.51155	8.47638
3.15733	0.92734	6.42792	7.54532	8.41919
3.15351	0.8772	6.41238	7.52708	8.32588
3.1497	0.82286	6.30166	7.47443	8.28764
3.1459	0.78145	6.25496	7.37075	8.28576
3.14211	0.74664	6.22421	7.33597	8.35639
3.13833	0.71269	6.22489	7.35232	8.33629
3.13456	0.68479	6.17873	7.31769	8.29819
3.13079	0.65245	6.11735	7.26634	8.18845
3.12704	0.63086	6.05643	7.19849	8.15096
3.1233	0.61457	6.04193	7.19801	8.0781
3.11956	0.58414	5.99689	7.19753	8.04108
3.11583	0.55455	5.93693	7.13033	7.96902
3.11211	0.53033	5.93792	7.06361	7.96757
3.10841	0.52006	5.93892	7.03029	8.00125
3.1047	0.4967	5.95505	6.96432	7.99977
3.10101	0.46967	5.91071	6.89881	7.92828
3.09733	0.44759	5.89667	6.91497	7.87465
3.09366	0.43421	5.8677	6.91484	7.90809
3.08999	0.41309	5.83886	6.96354	7.92412
3.08633	0.40031	5.78044	6.91457	7.8534
3.08269	0.38776	5.75198	6.91443	7.73164
3.07905	0.37544	5.69424	6.83357	7.6963
3.07542	0.35597	5.68082	6.76937	7.69521
3.07179	0.3335	5.66744	6.73748	7.67709
3.06818	0.32218	5.63953	6.70573	7.64207
3.06457	0.31452	5.61176	6.68998	7.6072
3.06098	0.30021	5.59859	6.62692	7.5725
3.05739	0.28955	5.59994	6.59568	7.53796
3.05381	0.27911	5.5724	6.58024	7.48686
3.05024	0.27846	5.55937	6.59616	7.45269
3.04667	0.26511	5.54639	6.58076	7.46855
3.04312	0.25212	5.50486	6.53426	7.4844
3.03957	0.23948	5.44938	6.51903	7.50022
3.03603	0.2272	5.36614	6.47293	7.39995
3.0325	0.21527	5.36771	6.45789	7.34983
3.02898	0.20643	5.35525	6.41218	7.28364
3.02547	0.2005	5.38487	6.42795	7.26675
3.02196	0.19734	5.31651	6.36723	7.18497
3.01846	0.18893	5.27644	6.33729	7.20071
3.01497	0.18072	5.26425	6.26215	7.16792
3.01149	0.16774	5.2521	6.26276	7.18362
3.00802	0.1649	5.26757	6.26336	7.18317
3.00455	0.16209	5.21419	6.29409	7.16663
3.0011	0.16172	5.2022	6.27961	7.13411
2.99765	0.15657	5.1766	6.2053	7.06981
2.9942	0.15621	5.19197	6.14644	7.05359
2.99077	0.14885	5.18007	6.13235	7.02156
2.98734	0.13944	5.14108	6.16272	7.00548
2.98393	0.12821	5.10232	6.1931	6.97369
2.98052	0.12369	5.09067	6.14936	6.89501
2.97711	0.12133	5.06564	6.09116	6.84808
2.97372	0.12105	5.0541	6.03337	6.80141
2.97033	0.11668	5.01595	5.99052	6.80141
2.96695	0.1124	5.00454	6.00595	6.80141
2.96358	0.10821	5.00643	5.99231	6.78596
2.96022	0.10797	4.98184	5.93536	6.77057
2.95686	0.10388	4.95738	5.89316	6.73986
2.95351	0.09801	4.90682	5.85121	6.67873
2.95017	0.09234	4.86965	5.85224	6.6332
2.94684	0.08858	4.84567	5.79638	6.61822
2.94351	0.08492	4.86066	5.7833	6.60329
2.94019	0.08134	4.84971	5.74205	6.60351
2.93688	0.08116	4.85172	5.7432	6.55853
2.93358	0.07767	4.81503	5.70223	6.49883
2.93028	0.07587	4.81707	5.6615	6.48423
2.92699	0.07251	4.78063	5.63489	6.43994
2.92371	0.07079	4.74441	5.65003	6.4107
2.92044	0.06908	4.70841	5.65126	6.35211
2.91717	0.0659	4.71053	5.63862	6.3526
2.91391	0.06427	4.70001	5.59842	6.38251
2.91066	0.06121	4.68953	5.57218	6.38297
2.90742	0.05964	4.66651	5.5187	6.3248
2.90418	0.05534	4.6186	5.43848	6.23797
2.90095	0.0512	4.57104	5.42639	6.18075
2.89772	0.04978	4.54852	5.40086	6.15264
2.89451	0.05229	4.56312	5.44277	6.13899
2.8913	0.05086	4.56536	5.40379	6.11109
2.8881	0.04818	4.54293	5.36503	6.11183
2.8849	0.04435	4.52061	5.3265	6.09832
2.88171	0.04305	4.4984	5.31474	6.07064
2.87853	0.04416	4.48847	5.28976	6.05724
2.87536	0.04406	4.46642	5.25172	6.01565
2.87219	0.04517	4.46872	5.22701	6.00241
2.86903	0.04267	4.43469	5.22863	5.97517
2.86588	0.0414	4.43702	5.24336	5.97605
2.86274	0.03902	4.39121	5.21877	5.96294
2.8596	0.03781	4.39357	5.16825	5.922
2.85646	0.03663	4.34814	5.13102	5.85362
2.85334	0.0344	4.32675	5.09401	5.78578
2.85022	0.03224	4.27005	5.08288	5.74578
2.84711	0.03217	4.26073	5.09747	5.74688
2.844	0.0321	4.26318	5.09919	5.74799
2.84091	0.03306	4.26562	5.07528	5.70829
2.83782	0.02899	4.24465	5.00058	5.69587
2.83473	0.02797	4.21212	4.97706	5.64302
2.83165	0.02605	4.16822	4.97889	5.61734
2.82858	0.02691	4.17073	4.96809	5.59178
2.82552	0.02594	4.17323	4.91966	5.553
2.82246	0.02588	4.15269	4.90902	5.54099
2.81941	0.02493	4.1552	4.88594	5.51576
2.81636	0.02487	4.15771	4.86296	5.50386
2.81332	0.02308	4.1717	4.84009	5.4525
2.81029	0.02389	4.11697	4.79268	5.38844
2.80727	0.02298	4.07404	4.78236	5.36384
2.80425	0.02293	4.05399	4.75984	5.32639
2.80124	0.02041	4.04528	4.76184	5.31495
2.79823	0.01958	4.02537	4.73944	5.30355
2.79523	0.01953	4.01674	4.705	5.29219
2.79224	0.01949	3.97468	4.68284	5.25523
2.78925	0.01868	3.95508	4.64874	5.244
2.78627	0.01789	3.92452	4.65082	5.2328
2.7833	0.01785	3.92717	4.60499	5.20892
2.78033	0.01636	3.9188	4.57137	5.15986
2.77737	0.01493	3.91046	4.53794	5.13628
2.77442	0.01423	3.88025	4.52829	5.08774
2.77147	0.01555	3.86111	4.53046	5.08943
2.76853	0.01622	3.84206	4.50908	5.04126
2.76559	0.0169	3.84475	4.49952	5.03057
2.76266	0.01615	3.815	4.4783	4.98285
2.75974	0.01474	3.78542	4.44552	4.96001
2.75682	0.01405	3.75602	4.42452	4.9618
2.75391	0.01402	3.74809	4.39206	4.92685
2.751	0.01335	3.72955	4.3598	4.91646
2.74811	0.01332	3.73231	4.31629	4.84542
2.74521	0.01267	3.71387	4.27309	4.81111
2.74233	0.01203	3.68497	4.24149	4.76502
2.73945	0.01141	3.66674	4.22132	4.74307
2.73657	0.01259	3.63814	4.24623	4.72122
2.7337	0.01318	3.6201	4.22608	4.73509
2.73084	0.01254	3.59179	4.19484	4.71332
2.72798	0.01191	3.57396	4.16377	4.69164
2.72513	0.0113	3.58711	4.15507	4.67005
2.72229	0.01127	3.58994	4.17973	4.64856
2.71945	0.01125	3.58245	4.15992	4.6038
2.71662	0.01181	3.56473	4.14019	4.55934
2.71379	0.0112	3.55731	4.10954	4.53828
2.71097	0.01118	3.52952	4.07907	4.5404
2.70815	0.01004	3.50189	4.04878	4.48498
2.70534	0.00897	3.45429	4.01866	4.45281
2.70254	0.00844	3.42709	3.98872	4.40947
2.69974	0.00843	3.42999	3.9697	4.42303
2.69695	0.00841	3.41293	3.94005	4.39125
2.69417	0.00839	3.40588	3.92124	4.35965
2.69138	0.00789	3.37904	3.90251	4.32823
2.68861	0.00836	3.36221	3.90508	4.28585
2.68584	0.00834	3.33564	3.87587	4.27703
2.68308	0.00882	3.31899	3.84682	4.21298
2.68032	0.0088	3.30242	3.81794	4.20433
2.67757	0.00829	3.31512	3.79965	4.1957
2.67482	0.00779	3.32781	3.77106	4.1871
2.67208	0.00778	3.321	3.76333	4.18945
2.66935	0.00776	3.29479	3.7453	4.14819
2.66662	0.00822	3.26874	3.74796	4.12887
2.66389	0.00869	3.24285	3.74031	4.10963
2.66118	0.00771	3.22667	3.69166	4.07972
2.65846	0.00679	3.21056	3.63329	4.03929
2.65576	0.00635	3.18504	3.62589	4.02041
2.65305	0.00676	3.16911	3.63873	4.02287
2.65036	0.00675	3.15325	3.64145	3.97232
2.64767	0.00674	3.14685	3.6139	3.9327
2.64498	0.00762	3.1311	3.59653	3.89335
2.6423	0.00807	3.12476	3.56925	3.89588
2.63963	0.00805	3.11844	3.5322	3.888
2.63696	0.00757	3.10284	3.48556	3.86976
2.63429	0.00756	3.09658	3.4589	3.83095
2.63164	0.00754	3.06263	3.45192	3.81294
2.62898	0.00708	3.0198	3.43522	3.77455
2.62634	0.00621	2.99552	3.4283	3.74659
2.62369	0.00579	2.98043	3.41171	3.72891
2.62106	0.00578	2.98349	3.39519	3.71131
2.61843	0.00617	2.96847	3.37874	3.71395
2.6158	0.00658	2.98055	3.36237	3.68639
2.61318	0.00699	2.97458	3.34606	3.66899
2.61056	0.00655	2.95067	3.32983	3.62179
2.60795	0.00741	2.92689	3.31368	3.59474
2.60535	0.00652	2.90326	3.30706	3.55802
2.60275	0.0061	2.89747	3.28157	3.56074
2.60015	0.0053	2.88286	3.2375	3.52429
2.59756	0.00529	2.86832	3.19381	3.50754
2.59498	0.00528	2.85384	3.16895	3.47149
2.5924	0.00527	2.83942	3.17188	3.45495
2.58982	0.00526	2.83379	3.19329	3.45771
2.58725	0.00563	2.81947	3.17773	3.43166
2.58469	0.00562	2.80522	3.15305	3.4153
2.58213	0.006	2.79103	3.12851	3.3895
2.57958	0.0056	2.76832	3.12232	3.39229
2.57703	0.00521	2.76285	3.09799	3.34776
2.57448	0.00483	2.74886	3.05576	3.33175
2.57194	0.00482	2.71794	3.0318	3.2971
2.56941	0.00518	2.69568	3.02583	3.29061
2.56688	0.00517	2.69038	3.03775	3.25629
2.56436	0.00479	2.68509	3.01394	3.23142
2.56184	0.00444	2.67144	2.98142	3.22507
2.55932	0.00443	2.65785	2.95794	3.19126
2.55682	0.00477	2.65264	2.94336	3.16678
2.55431	0.00476	2.63084	2.92885	3.13339
2.55181	0.00475	2.60918	2.9144	3.11824
2.54932	0.00474	2.59586	2.89134	3.08522
2.54683	0.00509	2.5908	2.8857	3.06135
2.54434	0.00472	2.56941	2.86282	3.03761
2.54186	0.00437	2.54814	2.84009	3.01402
2.53939	0.00403	2.54318	2.80896	2.99056
2.53692	0.00505	2.53016	2.79501	2.97599
2.53445	0.00578	2.5172	2.79806	2.97895
2.53199	0.00577	2.51231	2.79263	2.96444
2.52954	0.00538	2.50744	2.76193	2.93264
2.52709	0.00501	2.49459	2.73982	2.91832
2.52464	0.00465	2.47386	2.71785	2.91267
2.5222	0.00464	2.46115	2.70429	2.89845
2.51976	0.00397	2.44063	2.68253	2.85015
2.51733	0.00365	2.42023	2.66091	2.80235
2.5149	0.00395	2.39996	2.64759	2.77177
2.51248	0.00427	2.39533	2.64249	2.76644
2.51006	0.00459	2.38297	2.62926	2.75278
2.50765	0.00425	2.36294	2.6242	2.74749
2.50524	0.00392	2.33538	2.59489	2.72564
2.50283	0.00392	2.32326	2.58187	2.71216
2.50043	0.00391	2.3112	2.56089	2.66598
2.49804	0.00422	2.30678	2.548	2.62028
2.49565	0.00421	2.2948	2.52723	2.61527
2.49326	0.00453	2.29041	2.5224	2.61834
2.49088	0.00452	2.27851	2.5018	2.62947
2.4885	0.00486	2.27416	2.5049	2.60835
2.48613	0.00485	2.24741	2.48443	2.58736
2.48376	0.00484	2.25058	2.47188	2.55854
2.4814	0.00449	2.23145	2.45162	2.54575
2.47904	0.00384	2.22721	2.43921	2.52513
2.47669	0.00383	2.20823	2.43458	2.52034
2.47434	0.00383	2.18938	2.40687	2.49988
2.47199	0.00445	2.19254	2.39465	2.47955
2.46965	0.00381	2.1738	2.35967	2.42846
2.46732	0.0038	2.17697	2.35521	2.40852
2.46498	0.0035	2.16559	2.32814	2.40397
2.46266	0.00321	2.15427	2.32375	2.39943
2.46033	0.0032	2.1358	2.3044	2.40253
2.45801	0.0032	2.13177	2.30752	2.398
2.4557	0.00377	2.12776	2.30318	2.39349
2.45339	0.00407	2.10948	2.28399	2.36629
2.45108	0.00375	2.08423	2.25019	2.32432
2.44878	0.00345	2.06622	2.23863	2.29022
2.44648	0.00345	2.06234	2.22712	2.27115
2.44419	0.00344	2.04448	2.21567	2.2669
2.4419	0.00373	2.02672	2.20427	2.26265
2.43962	0.00372	2.016	2.18569	2.24378
2.43734	0.00402	1.99842	2.16723	2.20326
2.43506	0.00342	1.97411	2.14175	2.17036
2.43279	0.00313	1.97043	2.11647	2.15915
2.43052	0.00313	1.95995	2.09842	2.15513
2.42826	0.0034	1.96991	2.08749	2.144
2.426	0.00311	1.94589	2.08361	2.12584
2.42375	0.00311	1.94227	2.07974	2.12189
2.4215	0.0031	1.94542	2.07588	2.11796
2.41925	0.0031	1.92835	2.05812	2.09998
2.41701	0.00309	1.92478	2.03358	2.07515
2.41477	0.00336	1.90118	2.01607	2.0367
2.41254	0.00335	1.89767	2.00551	2.02606
2.41031	0.00363	1.88092	2.0018	2.01547
2.40808	0.00307	1.87744	1.9913	1.99811
2.40586	0.0028	1.86083	1.97409	1.98085
2.40364	0.0028	1.85086	1.95698	1.96371
2.40143	0.00305	1.85398	1.93997	1.95337
2.39922	0.00305	1.85711	1.9364	1.9364
2.39701	0.00331	1.84717	1.93285	1.92619
2.39481	0.0033	1.82432	1.93596	1.91602
2.39262	0.0033	1.81453	1.91913	1.89929
2.39042	0.00302	1.79195	1.88923	1.87611
2.38823	0.00329	1.77592	1.86615	1.85963
2.38605	0.00301	1.76632	1.84325	1.84973
2.38387	0.00301	1.77578	1.83342	1.83342
2.38169	0.00275	1.77888	1.83652	1.8172
2.37952	0.0025	1.76298	1.82673	1.80109
2.37735	0.00274	1.74089	1.8234	1.78508
2.37518	0.00325	1.71899	1.80729	1.76917
2.37302	0.00381	1.72208	1.79763	1.77227
2.37087	0.0038	1.72518	1.78802	1.76905
2.36871	0.00379	1.72827	1.77214	1.75327
2.36656	0.00323	1.71272	1.75635	1.73135
2.36442	0.00322	1.69727	1.74067	1.7158
2.36228	0.00295	1.68192	1.71889	1.6942
2.36014	0.00295	1.66667	1.7096	1.67277
2.358	0.0032	1.65758	1.70035	1.65151
2.35587	0.00294	1.64853	1.69728	1.64249
2.35375	0.00319	1.63952	1.6881	1.63952
2.35162	0.00319	1.63657	1.67896	1.62456
2.34951	0.00345	1.62762	1.66379	1.60968
2.34739	0.00317	1.61871	1.64872	1.60084
2.34528	0.00317	1.60985	1.63374	1.59204
2.34317	0.00316	1.60695	1.61886	1.58328
2.34107	0.00316	1.59223	1.62191	1.56869
2.33897	0.00315	1.5776	1.61305	1.55419
2.33687	0.00341	1.56307	1.60424	1.53399
2.33478	0.00341	1.56611	1.59547	1.52547
2.33269	0.0034	1.55748	1.58086	1.50552
2.33061	0.00339	1.5431	1.57803	1.49712
2.32853	0.00339	1.53457	1.56938	1.48876
2.32645	0.00338	1.53183	1.55495	1.48044
2.32438	0.00338	1.53486	1.55218	1.4609
2.32231	0.00337	1.52638	1.52638	1.4471
2.32024	0.00336	1.51794	1.51223	1.4334
2.31818	0.0031	1.50385	1.49817	1.43085
2.31612	0.00309	1.49551	1.48985	1.41175
2.31407	0.00283	1.48721	1.47594	1.40375
2.31201	0.00283	1.47895	1.46772	1.39034
2.30997	0.00282	1.47072	1.46512	1.38244
2.30792	0.00282	1.46253	1.45139	1.37458
2.30588	0.00234	1.45438	1.44882	1.35599
2.30384	0.00212	1.44073	1.42969	1.3429
2.30181	0.00234	1.43819	1.42167	1.3352
2.29978	0.00256	1.43014	1.41369	1.32754
2.29776	0.00256	1.42214	1.39487	1.31465
2.29573	0.00279	1.41417	1.39784	1.30183
2.29371	0.00303	1.4008	1.38456	1.2839
2.2917	0.00328	1.38753	1.37675	1.27646
2.28969	0.00328	1.37971	1.36897	1.26906
2.28768	0.00327	1.38266	1.36122	1.25656
2.28567	0.00327	1.38561	1.3482	1.24924
2.28367	0.003	1.37782	1.34055	1.24196
2.28167	0.003	1.36473	1.32767	1.23471
2.27968	0.00299	1.35172	1.32535	1.22749
2.27769	0.00274	1.3388	1.30216	1.21027
2.2757	0.00251	1.33121	1.29989	1.1932
2.27372	0.0025	1.32365	1.29245	1.18121
2.27174	0.00273	1.32135	1.28504	1.17423
2.26976	0.00322	1.31905	1.27254	1.17218
2.26778	0.00348	1.31155	1.26522	1.16035
2.26581	0.00347	1.30928	1.25794	1.14375
2.26385	0.0032	1.30183	1.25575	1.1273
2.26188	0.00271	1.30474	1.23843	1.11577
2.25992	0.00225	1.29218	1.23126	1.10907
2.25797	0.00225	1.28482	1.22913	1.1024
2.25601	0.00246	1.26224	1.22201	1.09577
2.25406	0.00269	1.255	1.20996	1.08917
2.25212	0.00268	1.2478	1.19799	1.0826
2.25017	0.00292	1.24565	1.19101	1.07605
2.24823	0.00291	1.24852	1.1743	1.0649
2.2463	0.00267	1.23636	1.15773	1.04921
2.24436	0.0029	1.23423	1.1461	1.04741
2.24244	0.0029	1.22218	1.14894	1.04561
2.24051	0.00314	1.22008	1.14696	1.03468
2.23859	0.00289	1.21305	1.13543	1.0193
2.23667	0.00242	1.20605	1.13349	0.99958
2.23475	0.00242	1.20398	1.12679	0.98896
2.23284	0.00241	1.19703	1.12013	0.98283
2.23093	0.00241	1.18525	1.09943	0.98558
2.22902	0.00263	1.17355	1.08823	0.97948
2.22712	0.00262	1.16673	1.08637	0.96463
2.22522	0.00285	1.16954	1.07989	0.95427
2.22332	0.00309	1.16755	1.07343	0.94831
2.22142	0.00334	1.16077	1.06701	0.9467
2.21953	0.00308	1.1588	1.0652	0.93648
2.21765	0.00307	1.14256	1.06338	0.92633
2.21576	0.00283	1.13117	1.04793	0.91625
2.21388	0.00282	1.12455	1.04162	0.91469
2.212	0.00259	1.11796	1.03085	0.90892
2.21013	0.00258	1.11607	1.0336	0.89898
2.20826	0.00258	1.10952	1.02737	0.88911
2.20639	0.0028	1.11695	1.02563	0.87931
2.20452	0.0028	1.11042	1.02389	0.8737
2.20266	0.00257	1.10391	1.00885	0.86401
2.2008	0.00279	1.09282	0.99833	0.8544
2.19895	0.00279	1.08181	0.98789	0.84486
2.1971	0.00326	1.07543	0.98622	0.84343
2.19525	0.00326	1.06907	0.98021	0.83799
2.1934	0.00325	1.06728	0.97423	0.82459
2.19156	0.00277	1.06096	0.95967	0.81131
2.18972	0.00254	1.05468	0.95377	0.79817
2.18788	0.00232	1.05741	0.94365	0.79683
2.18605	0.00231	1.05115	0.9336	0.7994
2.18421	0.0021	1.04046	0.93204	0.79417
2.18239	0.0021	1.02984	0.92628	0.78895
2.18056	0.0019	1.02812	0.92054	0.77991
2.17874	0.00209	1.0264	0.90651	0.77861
2.17692	0.00209	1.01589	0.905	0.76584
2.17511	0.0025	1.00982	0.90349	0.75697
2.17329	0.0025	1.00378	0.89786	0.75194
2.17148	0.00249	1.00211	0.88816	0.74318
2.16968	0.00249	1.00044	0.88669	0.74194
2.16787	0.00271	1.00312	0.88114	0.73327
2.16607	0.00248	0.98849	0.87157	0.72466
2.16428	0.00227	0.98255	0.85805	0.71611
2.16248	0.00226	0.97665	0.85263	0.71127
2.16069	0.00247	0.9793	0.85521	0.70645
2.1589	0.00247	0.98195	0.85779	0.70528
2.15712	0.00246	0.96756	0.85238	0.6969
2.15533	0.00268	0.96596	0.85097	0.69575
2.15355	0.00245	0.95592	0.8456	0.69101
2.15178	0.00245	0.95015	0.82847	0.68274
2.15	0.00224	0.9444	0.8193	0.67453
2.14823	0.00204	0.93452	0.8102	0.66639
2.14646	0.00203	0.93298	0.81273	0.65831
2.1447	0.00203	0.92731	0.80753	0.65029
2.14294	0.00222	0.92991	0.80621	0.64922
2.14118	0.00264	0.93666	0.79722	0.65161
2.13942	0.00242	0.93512	0.7921	0.64366
2.13767	0.00242	0.92946	0.7908	0.63236
2.13591	0.00241	0.92383	0.7895	0.62456
2.13417	0.00241	0.91006	0.78065	0.62353
2.13242	0.00241	0.90858	0.77938	0.62251
2.13068	0.0022	0.89899	0.77435	0.6215
2.12894	0.0024	0.90156	0.78059	0.61713
2.1272	0.00261	0.89204	0.78308	0.61279
2.12547	0.0026	0.89059	0.7743	0.60516
2.12374	0.00239	0.88114	0.76188	0.60088
2.12201	0.00199	0.87573	0.75326	0.59008
2.12029	0.00198	0.8664	0.74836	0.58587
2.11856	0.00217	0.86894	0.74348	0.57846
2.11684	0.00198	0.87543	0.73138	0.5711
2.11513	0.00179	0.87006	0.72298	0.56381
2.11341	0.00179	0.86079	0.72181	0.55973
2.1117	0.00178	0.85549	0.72064	0.55567
2.10999	0.00215	0.8541	0.71233	0.55163
2.10829	0.00178	0.84495	0.70409	0.54761
2.10658	0.0016	0.83972	0.69942	0.54362
2.10488	0.0016	0.83837	0.69829	0.53656
2.10319	0.00214	0.83317	0.69717	0.53569
2.10149	0.00254	0.828	0.69254	0.53176
2.0998	0.00233	0.82667	0.68794	0.52785
2.09811	0.00213	0.82153	0.68336	0.52092
2.09642	0.00213	0.81642	0.6788	0.51707
2.09474	0.00194	0.80756	0.67083	0.51023
2.09306	0.00193	0.80251	0.66633	0.50942
2.09138	0.00193	0.79748	0.65846	0.49969
2.08971	0.00193	0.80368	0.6642	0.49594
2.08803	0.00192	0.8099	0.65974	0.49515
2.08636	0.00211	0.8086	0.66208	0.49729
2.08469	0.0025	0.80731	0.65763	0.4965
2.08303	0.0025	0.79484	0.64649	0.49278
2.08137	0.00229	0.78986	0.63879	0.48908
2.07971	0.00209	0.78492	0.63446	0.47961
2.07805	0.00228	0.78367	0.63676	0.47026
2.07639	0.00209	0.77144	0.62914	0.4582
2.07474	0.00208	0.76294	0.62485	0.45467
2.07309	0.00227	0.75812	0.61733	0.45955
2.07145	0.00247	0.76414	0.62287	0.45882
2.0698	0.00247	0.75932	0.62188	0.45809
2.06816	0.00226	0.75811	0.6209	0.45457
2.06652	0.00207	0.74616	0.61342	0.45107
2.06489	0.00206	0.74498	0.60922	0.44759
2.06325	0.00188	0.74025	0.60505	0.44138
2.06162	0.0017	0.74975	0.60089	0.44343
2.05999	0.0017	0.75214	0.59994	0.44273
2.05837	0.00187	0.74383	0.59899	0.4393
2.05674	0.00205	0.73558	0.58854	0.43047
2.05512	0.00223	0.73091	0.58133	0.42175
2.05351	0.00204	0.73679	0.57729	0.41842
2.05189	0.00204	0.73212	0.57638	0.41511
2.05028	0.00203	0.72746	0.57859	0.41183
2.04867	0.00203	0.71935	0.57457	0.40856
2.04706	0.00222	0.7217	0.57678	0.41053
2.04545	0.00202	0.7171	0.57277	0.40989
2.04385	0.00202	0.71944	0.56879	0.40664
2.04225	0.00202	0.71486	0.5679	0.39823
2.04065	0.0022	0.71374	0.57009	0.39761
2.03906	0.00239	0.70918	0.5692	0.39699
2.03746	0.00239	0.70808	0.56524	0.39637
2.03587	0.00239	0.69674	0.55826	0.39064
2.03428	0.00219	0.68888	0.55133	0.38749
2.0327	0.00219	0.68444	0.54746	0.38185
2.03112	0.00218	0.69687	0.54961	0.37875
2.02953	0.00237	0.70258	0.55781	0.37319
2.02796	0.00237	0.70488	0.55695	0.37261
2.02638	0.00257	0.70039	0.54705	0.37203
2.02481	0.00236	0.69255	0.54023	0.37145
2.02324	0.00236	0.68812	0.53939	0.36841
2.02167	0.00198	0.67703	0.53264	0.36539
2.0201	0.00216	0.67931	0.53477	0.36483
2.01854	0.00216	0.66832	0.52513	0.36183
2.01698	0.00215	0.65744	0.52431	0.35885
2.01542	0.00197	0.65316	0.51769	0.35349
2.01386	0.00196	0.65215	0.514	0.35055
2.01231	0.00196	0.65766	0.5132	0.34527
2.01076	0.00196	0.65664	0.50954	0.33769
2.00921	0.00161	0.65889	0.51162	0.3395
2.00766	0.00161	0.65138	0.51084	0.33665
2.00612	0.00177	0.64714	0.51292	0.33613
2.00457	0.00194	0.64615	0.50356	0.33099
2.00304	0.00194	0.64838	0.50563	0.32818
2.0015	0.00194	0.65384	0.50202	0.32539
1.99996	0.00212	0.65284	0.50125	0.32946
1.99843	0.00176	0.639	0.48644	0.32667
1.9969	0.00176	0.63483	0.48848	0.32846
1.99537	0.00176	0.62752	0.49053	0.3234
1.99385	0.0021	0.63607	0.49818	0.32064
1.99232	0.00229	0.63193	0.49742	0.32015
1.9908	0.00228	0.63096	0.48828	0.31966
1.98928	0.00209	0.62684	0.48476	0.31918
1.98777	0.00191	0.62275	0.47851	0.31199
1.98625	0.00191	0.6218	0.47778	0.31152
1.98474	0.00191	0.62085	0.47432	0.30883
1.98323	0.00208	0.61991	0.47633	0.30836
1.98173	0.0019	0.61585	0.47288	0.30133
1.98022	0.0019	0.61492	0.46944	0.30088
1.97872	0.00207	0.6078	0.46602	0.30042
1.97722	0.00207	0.6038	0.46262	0.29996
1.97572	0.00189	0.60289	0.46461	0.29735
1.97423	0.00172	0.59586	0.46122	0.29475
1.97273	0.00172	0.58889	0.46052	0.29431
1.97124	0.00171	0.58197	0.4545	0.2896
1.96975	0.00188	0.5841	0.45116	0.29342
1.96827	0.00188	0.58623	0.45313	0.29085
1.96678	0.00223	0.58534	0.45775	0.29041
1.9653	0.00241	0.59351	0.45972	0.28786
1.96382	0.00204	0.59565	0.45108	0.28533
1.96234	0.00186	0.59778	0.44777	0.28281
1.96087	0.00154	0.59386	0.44448	0.27823
1.95939	0.00169	0.58395	0.44905	0.27988
1.95792	0.00153	0.5771	0.44838	0.27739
1.95645	0.00169	0.57031	0.44248	0.28111
1.95499	0.00153	0.57241	0.43664	0.27656
1.95352	0.00168	0.57748	0.43857	0.2782
1.95206	0.00152	0.57661	0.43791	0.27165
1.9506	0.00152	0.56985	0.43468	0.26719
1.94914	0.00152	0.55729	0.42636	0.26079
1.94769	0.00184	0.55356	0.42827	0.25644
1.94623	0.002	0.55273	0.42255	0.25409
1.94478	0.002	0.5577	0.42699	0.25568
1.94333	0.00183	0.55687	0.42382	0.25924
1.94189	0.00199	0.56185	0.4308	0.26282
1.94044	0.00217	0.56102	0.43016	0.26044
1.939	0.00217	0.56309	0.42446	0.25808
1.93756	0.00199	0.55646	0.42383	0.25378
1.93612	0.00165	0.547	0.41567	0.25146
1.93468	0.00165	0.54049	0.41506	0.24915
1.93325	0.00165	0.53685	0.40701	0.24685
1.93182	0.00149	0.53889	0.40641	0.24457
1.93039	0.00135	0.54093	0.4058	0.24421
1.92896	0.00149	0.54013	0.4052	0.24576
1.92753	0.0018	0.53933	0.40706	0.24923
1.92611	0.00196	0.53853	0.40646	0.25079
1.92469	0.00213	0.5434	0.40832	0.25042
1.92327	0.00213	0.53977	0.41017	0.24431
1.92185	0.00231	0.53615	0.40711	0.24017
1.92044	0.00195	0.52976	0.3992	0.23607
1.91902	0.00147	0.52898	0.39619	0.23386
1.91761	0.00119	0.52542	0.39561	0.23167
1.9162	0.00119	0.52465	0.39986	0.23318
1.9148	0.00132	0.52388	0.39686	0.23654
1.91339	0.00132	0.52588	0.39628	0.23249
1.91199	0.00146	0.52788	0.3909	0.22666
1.91059	0.00193	0.52711	0.39272	0.22451
1.90919	0.00228	0.52081	0.38976	0.22599
1.90779	0.00227	0.5173	0.38919	0.22566
1.9064	0.00227	0.51655	0.38624	0.22533
1.90501	0.00192	0.51853	0.38805	0.2214
1.90361	0.0016	0.50959	0.38748	0.21929
1.90223	0.0016	0.50614	0.38929	0.22255
1.90084	0.00208	0.51082	0.3911	0.22223
1.89946	0.00263	0.51279	0.39529	0.2237
1.89807	0.00225	0.51205	0.38759	0.2198
1.89669	0.00243	0.5113	0.38467	0.21948
1.89531	0.00225	0.50785	0.37943	0.21739
1.89394	0.00207	0.50442	0.37888	0.21884
1.89256	0.00189	0.50369	0.37833	0.22029
1.89119	0.00158	0.50296	0.37314	0.21644
1.88982	0.00173	0.50223	0.37491	0.21437
1.88845	0.00157	0.50687	0.37206	0.21058
1.88709	0.00205	0.50882	0.38078	0.21375
1.88572	0.00205	0.50809	0.38256	0.21519
1.88436	0.00205	0.49933	0.37968	0.21314
1.883	0.00204	0.50394	0.37682	0.2111
1.88164	0.00258	0.49524	0.37167	0.20394
1.88028	0.00277	0.49189	0.37343	0.20534
1.87893	0.00277	0.48331	0.36832	0.19997
1.87758	0.00238	0.48522	0.37007	0.20137
1.87622	0.0022	0.48192	0.36954	0.20108
1.87488	0.00186	0.47345	0.36673	0.20416
1.87353	0.0014	0.47535	0.36169	0.20218
1.87218	0.00155	0.48244	0.35668	0.20189
1.87084	0.00154	0.48435	0.35394	0.2016
1.8695	0.00185	0.48366	0.35343	0.20131
1.86816	0.00185	0.47778	0.35293	0.19935
1.86682	0.00218	0.48227	0.35464	0.20074
1.86549	0.00218	0.48418	0.34971	0.20212
1.86415	0.00235	0.48348	0.34701	0.20184
1.86282	0.00235	0.47763	0.34651	0.19656
1.86149	0.00217	0.47438	0.35705	0.19628
1.86017	0.00183	0.47115	0.35433	0.19272
1.85884	0.00167	0.47048	0.35604	0.19572
1.85752	0.00183	0.46473	0.34891	0.19217
1.85619	0.00215	0.4666	0.35502	0.19353
1.85487	0.00198	0.46593	0.35673	0.18839
1.85356	0.00232	0.46275	0.35622	0.18973
1.85224	0.00214	0.46461	0.35572	0.19108
1.85092	0.00214	0.46143	0.35081	0.19081
1.84961	0.00181	0.46329	0.35032	0.18893
1.8483	0.00151	0.45263	0.34113	0.18546
1.84699	0.0015	0.45448	0.34065	0.18679
1.84568	0.00165	0.44888	0.33802	0.18494
1.84438	0.00196	0.45568	0.33968	0.18946
1.84308	0.00248	0.45008	0.34135	0.1876
1.84177	0.00247	0.4544	0.34519	0.18733
1.84047	0.00229	0.44881	0.3447	0.1839
1.83918	0.00195	0.45312	0.34854	0.18364
1.83788	0.00179	0.44755	0.34589	0.18338
1.83659	0.00194	0.44937	0.33895	0.18312
1.83529	0.00178	0.44629	0.32999	0.1813
1.834	0.00178	0.44811	0.32953	0.17948
1.83271	0.00163	0.44748	0.33328	0.17768
1.83143	0.00193	0.44685	0.33918	0.17898
1.83014	0.00209	0.44867	0.34084	0.1834
1.82886	0.00226	0.44805	0.34036	0.18629
1.82758	0.00209	0.43528	0.33564	0.18289
1.8263	0.00192	0.42747	0.33095	0.17644
1.82502	0.00192	0.42688	0.33049	0.17314
1.82374	0.00176	0.43586	0.33003	0.17139
1.82247	0.00176	0.43525	0.32748	0.17418
1.8212	0.00146	0.42985	0.3208	0.17091
1.81992	0.00146	0.42687	0.32449	0.17067
1.81866	0.00119	0.4239	0.31991	0.16893
1.81739	0.00175	0.42806	0.32358	0.17321
1.81612	0.00206	0.42509	0.32313	0.16698
1.81486	0.00223	0.4245	0.32475	0.16972
1.8136	0.00206	0.42155	0.32844	0.16651
1.81234	0.00174	0.42332	0.32591	0.16925
1.81108	0.00205	0.42982	0.32753	0.16753
1.80982	0.00173	0.4316	0.32089	0.1673
1.80857	0.00188	0.42627	0.31637	0.16559
1.80731	0.00188	0.42097	0.32205	0.16683
1.80606	0.00204	0.42509	0.32366	0.16808
1.80481	0.00237	0.43158	0.32321	0.17231
1.80356	0.0022	0.42627	0.31664	0.17058
1.80232	0.00187	0.41865	0.31016	0.17035
1.80107	0.00203	0.41343	0.30773	0.16715
1.79983	0.00219	0.4175	0.3093	0.1684
1.79859	0.00236	0.41229	0.30887	0.17113
1.79735	0.00218	0.41634	0.31045	0.17089
1.79611	0.00186	0.40656	0.31002	0.16477
1.79487	0.00186	0.41059	0.31159	0.16165
1.79364	0.00201	0.40544	0.31518	0.16142
1.79241	0.00252	0.41176	0.31274	0.16555
1.79118	0.00234	0.40661	0.30633	0.16532
1.78995	0.002	0.40833	0.3079	0.16509
1.78872	0.002	0.41006	0.31145	0.16342
1.78749	0.00233	0.41179	0.31704	0.16319
1.78627	0.00184	0.40211	0.30861	0.1601
1.78505	0.00184	0.39705	0.30031	0.15846
1.78382	0.00154	0.3898	0.29795	0.15401
1.78261	0.00154	0.39149	0.29949	0.1538
1.78139	0.00115	0.38652	0.30496	0.1522
1.78017	0.0014	0.38599	0.30848	0.15901
1.77896	0.00153	0.38989	0.31004	0.16021
1.77775	0.00182	0.39381	0.3116	0.16142
1.77653	0.00182	0.39999	0.3092	0.15695
1.77532	0.00182	0.39497	0.30878	0.15533
1.77412	0.00152	0.39221	0.30247	0.15096
1.77291	0.00126	0.38504	0.30206	0.15075
1.77171	0.00152	0.38893	0.29777	0.15055
1.7705	0.00181	0.3884	0.30124	0.15449
1.7693	0.0018	0.38787	0.29504	0.15707
1.7681	0.00165	0.38735	0.29081	0.15407
1.76691	0.00165	0.38902	0.29042	0.14973
1.76571	0.00137	0.38411	0.28813	0.14546
1.76451	0.00137	0.38141	0.29154	0.14661
1.76332	0.0015	0.37655	0.29114	0.14913
1.76213	0.00194	0.38037	0.29265	0.1572
1.76094	0.00243	0.37338	0.29036	0.15559
1.75975	0.00226	0.37718	0.28997	0.154
1.75857	0.00225	0.37884	0.29337	0.14968
1.75738	0.00178	0.38484	0.30257	0.15496
1.7562	0.00163	0.3865	0.30216	0.15475
1.75501	0.00177	0.38163	0.30562	0.15317
1.75383	0.00149	0.37251	0.29369	0.14219
1.75266	0.00162	0.37201	0.2933	0.14332
1.75148	0.00148	0.37579	0.28537	0.14579
1.7503	0.00207	0.37314	0.28499	0.15235
1.74913	0.00207	0.37051	0.28835	0.14943
1.74796	0.00176	0.37642	0.28796	0.14654
1.74679	0.00191	0.38454	0.29134	0.14501
1.74562	0.00206	0.38186	0.28907	0.14481
1.74445	0.00206	0.37278	0.28681	0.14462
1.74328	0.0019	0.37016	0.28643	0.14978
1.74212	0.00175	0.36755	0.28048	0.15093
1.74096	0.0016	0.36285	0.28011	0.15208
1.73979	0.00147	0.36868	0.28343	0.14385
1.73863	0.0016	0.3703	0.2849	0.14103
1.73748	0.00174	0.36981	0.28824	0.13955
1.73632	0.00159	0.36301	0.28414	0.14459
1.73516	0.00173	0.36462	0.28562	0.14838
1.73401	0.00159	0.36623	0.28339	0.14685
1.73286	0.00145	0.36995	0.28301	0.14666
1.73171	0.00132	0.36317	0.2808	0.14252
1.73056	0.00132	0.36477	0.27859	0.13973
1.72941	0.0012	0.35187	0.2764	0.13316
1.72827	0.00119	0.35552	0.28151	0.13424
1.72712	0.00132	0.3489	0.28297	0.13789
1.72598	0.00186	0.3587	0.28813	0.14028
1.72484	0.00171	0.35822	0.2859	0.14139
1.7237	0.00171	0.36605	0.28369	0.13991
1.72256	0.00171	0.36141	0.28148	0.13972
1.72142	0.002	0.35681	0.27566	0.13698
1.72028	0.002	0.34817	0.2771	0.13807
1.71915	0.00185	0.34367	0.26955	0.13789
1.71802	0.00156	0.3372	0.27277	0.13899
1.71689	0.00143	0.34276	0.26884	0.14137
1.71576	0.0013	0.35242	0.27206	0.14119
1.71463	0.000952546	0.35604	0.2717	0.1359
1.7135	0.000951294	0.35762	0.28034	0.13572
1.71238	0.00117	0.34901	0.27816	0.13681
1.71125	0.00129	0.34653	0.2778	0.13663
1.71013	0.00198	0.35214	0.27564	0.13645
1.70901	0.00263	0.36395	0.28068	0.14136
1.70789	0.00378	0.37176	0.28394	0.14767
1.70677	0.00262	0.35482	0.27635	0.14099
1.70566	0.00168	0.33829	0.26534	0.13699
1.70454	0.00154	0.33587	0.26675	0.13556
1.70343	0.00181	0.33939	0.27526	0.13917
1.70232	0.00167	0.34492	0.28754	0.13899
1.70121	0.00167	0.34647	0.28353	0.13754
1.7001	0.00195	0.34402	0.28136	0.13736
1.69899	0.00277	0.34357	0.27029	0.13468
1.69789	0.00259	0.33916	0.26817	0.13079
1.69678	0.00226	0.3407	0.26607	0.13062
1.69568	0.0021	0.33828	0.27454	0.13291
1.69458	0.00165	0.33391	0.26888	0.13898
1.69348	0.00209	0.33348	0.27383	0.13755
1.69238	0.00165	0.32721	0.27347	0.13363
1.69128	0.00193	0.33261	0.28023	0.14097
1.69018	0.00193	0.34002	0.27276	0.14206
1.68909	0.0024	0.34353	0.26715	0.14188
1.68799	0.00274	0.34111	0.27382	0.13294
1.6869	0.00223	0.3387	0.27701	0.13154
1.68581	0.00207	0.34023	0.27842	0.13383
1.68472	0.00137	0.34176	0.26403	0.13489
1.68364	0.00192	0.34131	0.26369	0.13595
1.68255	0.00137	0.34087	0.26682	0.13827
1.68146	0.0015	0.33848	0.27171	0.1356
1.68038	0.00137	0.33609	0.27311	0.13791
1.6793	0.00162	0.33178	0.26406	0.13157
1.67822	0.0019	0.32558	0.26718	0.13262
1.67714	0.00205	0.31755	0.26683	0.13002
1.67606	0.00176	0.31526	0.26304	0.13107
1.67499	0.00205	0.32624	0.26962	0.13333
1.67391	0.00204	0.33544	0.27451	0.13439
1.67284	0.00252	0.33695	0.28477	0.13544
1.67176	0.00235	0.33072	0.27032	0.12919
1.67069	0.00123	0.31324	0.25289	0.12309
1.66962	0.00123	0.31659	0.24755	0.12411
1.66856	0.00147	0.32564	0.25057	0.1275
1.66749	0.0025	0.33287	0.26036	0.12853
1.66642	0.00218	0.33053	0.25833	0.13197
1.66536	0.00202	0.31497	0.25969	0.1294
1.6643	0.00187	0.31644	0.25767	0.13164
1.66323	0.00233	0.31979	0.26243	0.12669
1.66217	0.00146	0.31938	0.25533	0.12417
1.66112	0.00187	0.32653	0.26006	0.12053
1.66006	0.00172	0.31857	0.25804	0.11923
1.659	0.00216	0.3238	0.26792	0.1237
1.65795	0.00158	0.31218	0.25403	0.12354
1.65689	0.00172	0.30993	0.25538	0.12808
1.65584	0.00145	0.30221	0.24512	0.1303
1.65479	0.00158	0.30915	0.25977	0.13617
1.65374	0.00132	0.30327	0.25776	0.13117
1.65269	0.00171	0.30836	0.27102	0.12744
1.65165	0.00184	0.30614	0.26047	0.1226
1.6506	0.00229	0.3131	0.26352	0.12477
1.64956	0.00229	0.31271	0.26149	0.1305
1.64852	0.00213	0.30498	0.2578	0.13034
1.64747	0.00198	0.29737	0.25083	0.12663
1.64643	0.00198	0.29879	0.25382	0.12298
1.6454	0.00295	0.31297	0.26186	0.12631
1.64436	0.00294	0.31626	0.25985	0.12732
1.64332	0.00169	0.30669	0.24467	0.12834
1.64229	0.00119	0.30268	0.24112	0.13292
1.64125	0.0013	0.2987	0.24243	0.13516
1.64022	0.00182	0.30554	0.25356	0.13741
1.63919	0.00182	0.30154	0.25489	0.13005
1.63816	0.00181	0.31388	0.25457	0.12988
1.63713	0.00225	0.31901	0.24445	0.12737
1.63611	0.00225	0.31861	0.24414	0.12956
1.63508	0.00257	0.3127	0.24383	0.12473
1.63406	0.00154	0.30505	0.25495	0.12114
1.63303	0.00167	0.3101	0.25793	0.12099
1.63201	0.00141	0.30609	0.24453	0.12312
1.63099	0.00153	0.30751	0.23782	0.12411
1.62997	0.000860804	0.29994	0.23435	0.12054

## Sheet: Fig.3c
Fig.3c
2theta	25°C	55°C	85°C	115°C	145°C	175°C	205°C	235°C	266°C	296°C	326°C	356°C	386°C	416°C	446°C	476°C	506°C	536°C	550°C	550°C	550°C	550°C	550°C	550°C	550°C	550°C	550°C	520°C	490°C	460°C	430°C	400°C	370°C	339°C	309°C	279°C	249°C	219°C	189°C	159°C	129°C	99°C	69°C	38°C
25	4168.37	4159.86	4221.09	4107.14	3938.78	4091.84	4037.41	3874.15	4110.54	3977.89	3993.2	4027.21	3982.99	4023.81	3943.88	3801.02	3955.78	3760.2	4037.41	3947.28	3710.88	3836.73	3865.65	3874.15	4020.41	3821.43	4032.31	3778.91	3812.93	3877.55	3843.54	3831.63	4159.86	3685.37	4059.52	4030.61	4113.95	4130.95	4095.24	3908.16	3984.69	4207.48	4074.83	4040.82
25.0196	4039.12	4202.38	3994.9	4164.97	4098.64	4079.93	4027.21	4120.75	3899.66	4045.92	3986.39	4023.81	3965.99	3845.24	4005.1	3923.47	3964.29	3845.24	3925.17	3767.01	3988.1	3795.92	3857.14	3957.48	3967.69	3836.73	3804.42	3804.42	3971.09	3833.33	3875.85	3931.97	3940.48	4071.43	4035.71	3959.18	3947.28	3862.24	3906.46	3993.2	4085.03	4107.14	4083.33	4037.41
25.0392	4244.9	4096.94	4124.15	4198.98	4127.55	4096.94	4028.91	3977.89	4045.92	4054.42	4095.24	3772.11	3937.07	3874.15	3841.84	3955.78	3858.84	4083.33	3935.37	3807.82	3942.18	3727.89	3945.58	3971.09	3933.67	3879.25	3850.34	3814.63	3903.06	3870.75	4023.81	3911.56	4034.01	3991.5	4017.01	4001.7	3972.79	3945.58	3913.27	4159.86	4074.83	4161.56	4185.37	4333.33
25.0588	4057.82	4204.08	4054.42	3984.69	4125.85	3989.8	4071.43	4054.42	4085.03	3920.07	4000	3835.03	3945.58	3981.29	4107.14	3920.07	3899.66	3860.54	3914.97	3982.99	3824.83	3852.04	3892.86	3886.05	3877.55	3869.05	3913.27	3746.6	4076.53	3948.98	3887.76	3897.96	3969.39	3848.64	3930.27	4039.12	4008.5	4125.85	4003.4	3996.6	4139.46	4061.22	3967.69	4187.07
25.0784	4127.55	4117.35	4083.33	4108.84	4147.96	4005.1	3923.47	4136.05	4147.96	4057.82	4051.02	3829.93	3855.44	3877.55	3974.49	4020.41	3782.31	4005.1	3984.69	3892.86	3991.5	3954.08	3977.89	3882.65	3877.55	3981.29	3782.31	3761.9	3957.48	3959.18	3908.16	3914.97	3891.16	3933.67	3874.15	3989.8	4095.24	4215.99	4023.81	4032.31	4037.41	4117.35	4198.98	4129.25
25.098	4107.14	4227.89	4124.15	4110.54	4102.04	3969.39	4010.2	4054.42	3943.88	3872.45	4035.71	3971.09	3795.92	3965.99	3804.42	4047.62	3969.39	3930.27	3950.68	3836.73	3743.2	3940.48	3950.68	3738.1	3763.61	3964.29	3880.95	4028.91	3891.16	3870.75	3948.98	3897.96	3950.68	3869.05	3865.65	3943.88	3991.5	3937.07	3979.59	3954.08	4146.26	4057.82	4221.09	4159.86
25.1176	4137.76	4168.37	4144.56	4193.88	4061.22	4057.82	4124.15	4003.4	3899.66	3875.85	4034.01	3819.73	3918.37	3896.26	3940.48	3838.44	3775.51	3855.44	3967.69	3751.7	3875.85	3801.02	3828.23	3828.23	3816.33	3807.82	3892.86	3823.13	3751.7	3850.34	3756.8	3952.38	3914.97	4112.24	3918.37	4028.91	3921.77	4141.16	4001.7	4035.71	4219.39	3979.59	4086.73	4159.86
25.1372	4144.56	4290.82	4076.53	4008.5	4079.93	4061.22	3996.6	4034.01	3984.69	4210.88	3937.07	4037.41	3959.18	3989.8	3981.29	3955.78	3937.07	3732.99	3933.67	3988.1	3872.45	3862.24	4056.12	3821.43	3870.75	3811.22	3802.72	3797.62	3794.22	3823.13	3972.79	3928.57	3931.97	3916.67	3989.8	3933.67	3845.24	4183.67	3972.79	3994.9	4107.14	4190.48	4066.33	4192.18
25.1568	4163.27	4258.5	4132.65	4066.33	4083.33	4141.16	3935.37	3889.46	3828.23	4142.86	3916.67	3938.78	3886.05	3894.56	3814.63	3794.22	3829.93	3897.96	3722.79	3904.76	3824.83	3899.66	3775.51	3840.14	3901.36	3826.53	3892.86	3955.78	3826.53	3831.63	3931.97	3906.46	3976.19	3931.97	3982.99	3889.46	3897.96	4074.83	3998.3	4017.01	4209.18	3884.35	4040.82	4154.76
25.1764	4188.78	4062.93	4096.94	3901.36	3965.99	3967.69	4134.35	3840.14	3986.39	3799.32	3823.13	3896.26	3928.57	3863.95	3852.04	3765.31	3926.87	3886.05	3780.61	3889.46	3950.68	3971.09	3789.12	3863.95	3802.72	3857.14	3877.55	3884.35	3843.54	4049.32	3835.03	3886.05	3894.56	3884.35	4018.71	3870.75	3852.04	4074.83	4017.01	4056.12	4078.23	4040.82	4076.53	4102.04
25.196	4003.4	4139.46	4005.1	4163.27	3969.39	4086.73	3937.07	3938.78	4052.72	4017.01	3933.67	4040.82	3828.23	3867.35	4051.02	3860.54	3812.93	3721.09	3704.08	3880.95	3801.02	3926.87	3797.62	3860.54	3761.9	3896.26	3819.73	3897.96	3869.05	3863.95	3899.66	3812.93	3782.31	3852.04	3892.86	4034.01	3879.25	4061.22	4091.84	4093.54	4064.63	3933.67	4017.01	4217.69
25.2156	4030.61	4192.18	4180.27	4153.06	3923.47	4093.54	3988.1	3903.06	4008.5	3840.14	3884.35	3959.18	3943.88	3984.69	3852.04	3843.54	3715.99	3863.95	3785.71	3860.54	3734.69	3908.16	3743.2	3833.33	3838.44	3801.02	3937.07	3938.78	3789.12	3865.65	3865.65	3935.37	3998.3	3926.87	3937.07	3996.6	4027.21	3994.9	4034.01	4095.24	4187.07	4030.61	4040.82	4040.82
25.2352	4178.57	4017.01	4001.7	3993.2	4154.76	4003.4	3950.68	3950.68	3852.04	3981.29	3952.38	3891.16	3976.19	3913.27	3899.66	3897.96	3976.19	3886.05	3862.24	3947.28	3926.87	3908.16	3923.47	3870.75	3926.87	3778.91	3719.39	4034.01	3935.37	3909.86	3921.77	3872.45	3916.67	3906.46	3923.47	3852.04	3971.09	4037.41	3950.68	4215.99	4124.15	4023.81	4074.83	4130.95
25.2548	3964.29	4112.24	4137.76	4069.73	4006.8	4005.1	3923.47	3897.96	4034.01	3913.27	3942.18	3989.8	3812.93	3792.52	3884.35	3841.84	3869.05	3869.05	3882.65	3812.93	3964.29	3789.12	3780.61	3821.43	3843.54	3892.86	3897.96	3904.76	3959.18	3955.78	4008.5	3853.74	4049.32	4035.71	3892.86	3913.27	3940.48	3875.85	3879.25	3977.89	4088.44	4032.31	4091.84	4156.46
25.2744	4141.16	4217.69	3935.37	4127.55	3869.05	3938.78	3886.05	3778.91	3962.59	3965.99	3913.27	3877.55	3879.25	3930.27	3850.34	3874.15	3765.31	3852.04	3778.91	3852.04	3828.23	3867.35	3884.35	4027.21	3831.63	3755.1	3857.14	3802.72	3661.56	3840.14	3882.65	3899.66	4030.61	3882.65	3835.03	4000	3996.6	4039.12	3993.2	3959.18	4166.67	4047.62	4127.55	3991.5
25.294	4180.27	4037.41	4054.42	4142.86	3889.46	4025.51	3887.76	4034.01	4071.43	3877.55	3947.28	3942.18	3816.33	3833.33	3828.23	3784.01	3785.71	3870.75	3761.9	3863.95	3797.62	3789.12	3785.71	3860.54	3945.58	3802.72	3770.41	3826.53	3903.06	3814.63	3857.14	3906.46	3967.69	3969.39	3906.46	3928.57	3875.85	4006.8	3993.2	3920.07	4061.22	4005.1	4146.26	4187.07
25.3136	4064.63	4052.72	4045.92	4125.85	4100.34	4219.39	4018.71	4049.32	3882.65	3829.93	4028.91	4013.61	3872.45	3877.55	3792.52	3891.16	3858.84	3899.66	3918.37	3843.54	3971.09	3772.11	3887.76	3806.12	3952.38	3807.82	3835.03	3947.28	3875.85	3697.28	3882.65	3911.56	3802.72	3848.64	3884.35	3862.24	3981.29	3887.76	3863.95	4042.52	4003.4	4088.44	4027.21	4229.59
25.3332	4113.95	4005.1	4147.96	4078.23	3972.79	3984.69	3989.8	4039.12	4010.2	4025.51	3848.64	3896.26	3964.29	3933.67	4030.61	3826.53	4054.42	3846.94	3845.24	3826.53	3869.05	3872.45	3843.54	3767.01	3722.79	3823.13	3787.41	3836.73	3802.72	3988.1	3869.05	3994.9	3971.09	4001.7	3996.6	4008.5	3829.93	4064.63	4032.31	3979.59	4246.6	4005.1	4030.61	4192.18
25.3528	4117.35	4136.05	4039.12	3996.6	4122.45	4064.63	3886.05	3977.89	3991.5	3862.24	3986.39	3933.67	3930.27	3789.12	3948.98	3843.54	3710.88	3852.04	3811.22	3763.61	3799.32	3773.81	3823.13	3891.16	3823.13	3736.39	3829.93	3931.97	3739.8	3879.25	3867.35	3855.44	3940.48	4022.11	3925.17	3860.54	4042.52	3921.77	4001.7	3981.29	4015.31	4113.95	4010.2	4088.44
25.3724	4159.86	4239.8	4076.53	4020.41	4025.51	4166.67	3938.78	4091.84	3911.56	3818.03	3770.41	3879.25	3835.03	3948.98	3831.63	3926.87	3880.95	3717.69	3828.23	3857.14	3833.33	3852.04	3809.52	3719.39	3908.16	3712.59	3780.61	3904.76	3840.14	3736.39	3952.38	3926.87	3860.54	3923.47	3879.25	3862.24	4015.31	4013.61	3884.35	4086.73	4015.31	4064.63	3952.38	4051.02
25.392	4064.63	4224.49	4044.22	4113.95	3993.2	3906.46	4003.4	3925.17	3904.76	3882.65	3860.54	3911.56	3874.15	3914.97	3761.9	3811.22	3731.29	3804.42	3785.71	3869.05	3935.37	3838.44	3765.31	3877.55	3925.17	3823.13	3775.51	3867.35	3812.93	3807.82	3821.43	3909.86	3710.88	3840.14	3923.47	3914.97	4062.93	3942.18	4039.12	4119.05	3993.2	3906.46	4010.2	4105.44
25.4116	4100.34	4066.33	3989.8	4185.37	4054.42	4034.01	3991.5	3838.44	3945.58	3976.19	3926.87	3937.07	3948.98	3838.44	3886.05	3959.18	3976.19	3784.01	3913.27	3882.65	3809.52	3821.43	3807.82	3756.8	3812.93	3661.56	3816.33	3872.45	3894.56	3700.68	3884.35	3892.86	3984.69	3892.86	3836.73	4061.22	3952.38	3938.78	4064.63	4003.4	4064.63	4120.75	4035.71	4117.35
25.4312	4061.22	4272.11	4187.07	4127.55	4037.41	3920.07	3882.65	4102.04	3947.28	3971.09	3923.47	3981.29	3906.46	3908.16	3811.22	3799.32	3794.22	3821.43	3821.43	3877.55	3746.6	3901.36	3870.75	3875.85	3870.75	3811.22	3882.65	3833.33	3943.88	3826.53	3869.05	3906.46	3892.86	4010.2	3901.36	3768.71	3965.99	4005.1	3918.37	3918.37	4017.01	3986.39	4074.83	3984.69
25.4508	4255.1	4008.5	4076.53	4119.05	4020.41	4040.82	3991.5	3964.29	3977.89	4008.5	3850.34	3920.07	3909.86	3865.65	3763.61	3863.95	3787.41	3795.92	3715.99	3967.69	3794.22	3782.31	3836.73	3828.23	3680.27	3857.14	3690.48	3838.44	3964.29	4018.71	3880.95	3894.56	3761.9	3780.61	3870.75	3862.24	3976.19	3962.59	3945.58	3911.56	4115.65	3996.6	4170.07	4117.35
25.4704	4137.76	3935.37	4108.84	4059.52	3870.75	4054.42	3884.35	3988.1	3988.1	3935.37	3840.14	4047.62	3732.99	3799.32	3897.96	3930.27	3823.13	3812.93	3642.86	3666.67	3903.06	3836.73	3826.53	3673.47	3909.86	3821.43	3811.22	3855.44	3909.86	3782.31	3848.64	3914.97	3831.63	3938.78	3824.83	4028.91	3846.94	3969.39	3969.39	4081.63	3972.79	4108.84	3989.8	3937.07
25.49	4139.46	4190.48	4040.82	4056.12	3904.76	4151.36	4095.24	4011.9	3887.76	3777.21	3845.24	3896.26	3744.9	3775.51	3807.82	4011.9	3903.06	3923.47	3785.71	3948.98	3862.24	3784.01	3780.61	3889.46	3792.52	3775.51	3862.24	3875.85	3909.86	3901.36	3814.63	3829.93	3882.65	3884.35	3875.85	3913.27	3991.5	3976.19	4018.71	4139.46	4027.21	4085.03	4037.41	4039.12
25.5096	4093.54	4081.63	4069.73	4119.05	4022.11	4166.67	3948.98	3933.67	3969.39	3903.06	3877.55	3918.37	3981.29	3913.27	3760.2	3761.9	3887.76	3731.29	3887.76	3806.12	3756.8	3767.01	3729.59	3891.16	3889.46	3829.93	3697.28	3841.84	3886.05	3760.2	3789.12	3833.33	3666.67	3862.24	3717.69	3870.75	3828.23	3921.77	4028.91	3928.57	3950.68	4074.83	4079.93	3948.98
25.5292	4034.01	3930.27	3994.9	4096.94	3955.78	3984.69	3928.57	4062.93	3943.88	3858.84	3906.46	3869.05	3799.32	3869.05	3889.46	3710.88	3794.22	3894.56	3831.63	3753.4	3879.25	3789.12	3862.24	3869.05	3879.25	3833.33	3926.87	3828.23	3903.06	3935.37	3853.74	3823.13	3794.22	3835.03	3945.58	4005.1	4120.75	3988.1	4010.2	3807.82	3952.38	4018.71	4054.42	4035.71
25.5488	3884.35	4100.34	4102.04	4100.34	4045.92	4081.63	4120.75	3914.97	3891.16	4056.12	3882.65	3903.06	3908.16	3897.96	3727.89	3772.11	3869.05	3914.97	3872.45	3641.16	3835.03	3666.67	3758.5	3787.41	3869.05	3828.23	3976.19	3925.17	3841.84	3787.41	3841.84	3988.1	3926.87	3857.14	3897.96	3784.01	3931.97	3972.79	4023.81	3967.69	4141.16	4069.73	4017.01	4083.33
25.5684	3976.19	3954.08	3965.99	4010.2	4023.81	4052.72	4030.61	4039.12	3933.67	3846.94	3943.88	3937.07	4005.1	3964.29	3773.81	3797.62	3775.51	3867.35	3768.71	3928.57	3743.2	3933.67	3794.22	3727.89	3899.66	3840.14	3853.74	3775.51	3913.27	3831.63	3971.09	3901.36	3921.77	4015.31	4086.73	3857.14	3831.63	3998.3	3989.8	3901.36	3913.27	4039.12	4180.27	4117.35
25.588	4129.25	4122.45	3965.99	3930.27	3965.99	3972.79	3967.69	3901.36	3967.69	3940.48	3887.76	3991.5	3872.45	3884.35	3710.88	3683.67	3899.66	3874.15	3835.03	3862.24	3778.91	3799.32	3673.47	3784.01	3785.71	3761.9	3852.04	3785.71	3843.54	3984.69	3760.2	3874.15	3811.22	3828.23	3904.76	3969.39	3916.67	3850.34	3950.68	3971.09	4061.22	4010.2	4113.95	4081.63
25.6076	4124.15	4119.05	4088.44	3998.3	4096.94	3964.29	3994.9	3976.19	3892.86	4040.82	3925.17	3923.47	3972.79	3860.54	3874.15	3804.42	3624.15	3715.99	3867.35	3894.56	3760.2	3809.52	3785.71	3646.26	3748.3	3809.52	3913.27	3787.41	3889.46	3746.6	4017.01	4015.31	3874.15	3875.85	3925.17	3867.35	3923.47	4028.91	3971.09	3945.58	3954.08	4008.5	4188.78	3954.08
25.6272	4112.24	4108.84	4100.34	4102.04	3785.71	3942.18	3867.35	4096.94	3935.37	3869.05	3921.77	3981.29	3802.72	3751.7	3897.96	3814.63	3748.3	3789.12	3748.3	3715.99	3840.14	3908.16	3947.28	3855.44	3841.84	3801.02	3761.9	3807.82	3943.88	3755.1	3935.37	3874.15	3814.63	3933.67	3806.12	4022.11	3717.69	3982.99	3865.65	4047.62	3886.05	4042.52	4027.21	4008.5
25.6468	4156.46	3993.2	4047.62	4017.01	3935.37	3972.79	3914.97	3969.39	3943.88	3901.36	3891.16	3867.35	3841.84	3833.33	3763.61	3743.2	3750	3795.92	3782.31	3812.93	3967.69	3710.88	3819.73	3845.24	3761.9	3948.98	3874.15	3950.68	3715.99	3860.54	3884.35	3695.58	3869.05	3920.07	3940.48	4163.27	3894.56	4005.1	3928.57	3899.66	4034.01	4017.01	4025.51	4100.34
25.6664	4103.74	4020.41	3938.78	3991.5	3967.69	3947.28	4013.61	3994.9	4034.01	3717.69	3755.1	3841.84	3933.67	3819.73	3629.25	3903.06	3870.75	3687.07	3719.39	3821.43	3914.97	3734.69	3806.12	3644.56	3896.26	3647.96	3765.31	3794.22	3755.1	3930.27	3767.01	3903.06	3935.37	3923.47	3950.68	3892.86	3872.45	3964.29	3918.37	3957.48	4045.92	4136.05	3989.8	4027.21
25.686	4068.03	4074.83	3998.3	4115.65	4008.5	4103.74	3979.59	3874.15	3904.76	3775.51	3918.37	3823.13	3875.85	3765.31	3882.65	3809.52	3843.54	3736.39	3770.41	3770.41	3843.54	3855.44	3630.95	3704.08	3814.63	3860.54	3801.02	3897.96	3768.71	3799.32	3928.57	3823.13	3777.21	3722.79	3942.18	3952.38	3923.47	3921.77	4047.62	3940.48	4078.23	3954.08	4011.9	4190.48
25.7056	3955.78	4044.22	4066.33	3991.5	4032.31	3988.1	3872.45	4011.9	3838.44	3914.97	3916.67	3705.78	3772.11	3870.75	3743.2	3797.62	3744.9	3969.39	3812.93	3695.58	3848.64	3828.23	3748.3	3812.93	3777.21	3867.35	3826.53	3877.55	3853.74	3870.75	3814.63	3826.53	3756.8	3969.39	3904.76	3879.25	3982.99	3926.87	3943.88	3965.99	4127.55	3889.46	4102.04	3971.09
25.7252	4147.96	4073.13	3998.3	3938.78	3908.16	3921.77	3955.78	3909.86	3928.57	3831.63	4119.05	3889.46	3763.61	3782.31	3906.46	3697.28	3828.23	3870.75	3732.99	3610.54	3877.55	3836.73	3729.59	3858.84	3862.24	3724.49	3760.2	3884.35	3690.48	3841.84	3913.27	3853.74	3777.21	3852.04	3702.38	3858.84	4032.31	3930.27	3971.09	3988.1	3986.39	4045.92	3972.79	4142.86
25.7448	4224.49	3957.48	4096.94	3948.98	3806.12	3909.86	3979.59	3972.79	3933.67	3913.27	3977.89	3761.9	3785.71	3857.14	3739.8	3746.6	3904.76	3768.71	3772.11	3761.9	3903.06	3727.89	3739.8	3790.82	3904.76	3819.73	3840.14	3846.94	3860.54	3858.84	3897.96	3996.6	3955.78	3807.82	3763.61	3930.27	3945.58	3954.08	3998.3	4045.92	3967.69	4229.59	3976.19	4176.87
25.7644	4066.33	3967.69	4034.01	4051.02	3996.6	3916.67	4030.61	4052.72	3957.48	3891.16	3850.34	3920.07	3906.46	3729.59	3877.55	3928.57	3894.56	3653.06	3750	3751.7	3809.52	3886.05	3826.53	3770.41	3782.31	3894.56	3843.54	3860.54	3700.68	3828.23	3828.23	3782.31	3841.84	3880.95	4030.61	3877.55	3892.86	3862.24	3954.08	4042.52	3977.89	4039.12	4103.74	3899.66
25.784	4091.84	4028.91	3952.38	3925.17	4076.53	3920.07	3892.86	3855.44	3977.89	3921.77	3763.61	3908.16	3954.08	3726.19	3872.45	3787.41	3624.15	3835.03	3744.9	3739.8	3828.23	3855.44	3998.3	3794.22	3622.45	3826.53	3687.07	3828.23	3760.2	3787.41	3831.63	3897.96	3773.81	3877.55	3923.47	3819.73	3823.13	3954.08	3833.33	4049.32	4020.41	4017.01	4035.71	4064.63
25.8036	4045.92	4159.86	4170.07	4085.03	3896.26	4042.52	3903.06	3926.87	3845.24	3840.14	3857.14	4035.71	3795.92	3702.38	3918.37	3726.19	3727.89	3833.33	3761.9	3806.12	3738.1	3727.89	3729.59	3729.59	3772.11	3784.01	3863.95	3913.27	3707.48	3767.01	3755.1	3906.46	3676.87	3845.24	3977.89	4051.02	3807.82	3908.16	3928.57	3996.6	3989.8	3971.09	3886.05	4064.63
25.8232	4049.32	3904.76	3964.29	3899.66	3921.77	3989.8	3775.51	3920.07	3991.5	3899.66	3887.76	3841.84	3773.81	3872.45	3911.56	3673.47	3770.41	3855.44	3799.32	3794.22	3583.33	3767.01	3702.38	3630.95	3829.93	3695.58	3562.93	3738.1	3775.51	3831.63	3923.47	3836.73	3899.66	3812.93	3918.37	3964.29	3794.22	3824.83	3874.15	4074.83	3836.73	3965.99	4000	4098.64
25.8428	3914.97	4100.34	4010.2	4045.92	3938.78	3943.88	3809.52	3976.19	3892.86	3818.03	3884.35	3836.73	3750	3828.23	3709.18	3734.69	3761.9	3738.1	3748.3	3719.39	3581.63	3670.07	3654.76	3787.41	3673.47	3698.98	3824.83	3744.9	3826.53	3642.86	3954.08	3746.6	3858.84	3836.73	3814.63	3976.19	3824.83	3848.64	3971.09	3943.88	3862.24	4001.7	4076.53	4045.92
25.8624	4052.72	4132.65	4142.86	4095.24	3863.95	4040.82	3904.76	4125.85	3789.12	4034.01	3947.28	3812.93	3867.35	3778.91	3761.9	3704.08	3658.16	3750	3722.79	3608.84	3710.88	3700.68	3841.84	3846.94	3615.65	3632.65	3727.89	3908.16	3794.22	3746.6	3772.11	3807.82	3765.31	3852.04	3821.43	3802.72	3824.83	4005.1	4064.63	4001.7	3857.14	4086.73	3989.8	4051.02
25.882	4083.33	3935.37	3886.05	4059.52	4001.7	3982.99	3836.73	4022.11	3790.82	3819.73	3879.25	3739.8	3831.63	3852.04	3688.78	3634.35	3693.88	3867.35	3719.39	3688.78	3763.61	3758.5	3683.67	3743.2	3819.73	3785.71	3617.35	3778.91	3867.35	3811.22	3874.15	3828.23	3899.66	3974.49	3814.63	3914.97	3865.65	3857.14	4027.21	4045.92	4134.35	3904.76	4027.21	3928.57
25.9016	4056.12	4057.82	3947.28	3971.09	4030.61	4000	3938.78	3870.75	3801.02	3836.73	3695.58	3852.04	3823.13	3799.32	3709.18	3702.38	3637.76	3647.96	3828.23	3751.7	3654.76	3709.18	3670.07	3850.34	3685.37	3731.29	3857.14	3872.45	3734.69	3775.51	3755.1	3746.6	3848.64	3855.44	3865.65	3785.71	3755.1	3937.07	4074.83	3931.97	3906.46	3841.84	4042.52	4064.63
25.9212	4142.86	3954.08	4040.82	3950.68	4023.81	3889.46	3899.66	4015.31	3782.31	3763.61	3887.76	3727.89	3884.35	3852.04	3828.23	3792.52	3823.13	3875.85	3772.11	3687.07	3780.61	3750	3738.1	3770.41	3755.1	3680.27	3734.69	3916.67	3841.84	3886.05	3969.39	3780.61	3739.8	3887.76	3775.51	3870.75	3651.36	3925.17	3962.59	3937.07	3923.47	3952.38	4076.53	4020.41
25.9408	3967.69	4081.63	3974.49	4015.31	3969.39	3977.89	3840.14	3916.67	3920.07	3954.08	3748.3	3702.38	3768.71	3972.79	3707.48	3797.62	3680.27	3785.71	3625.85	3843.54	3770.41	3542.52	3750	3775.51	3753.4	3675.17	3700.68	3627.55	3818.03	3853.74	3765.31	3692.18	3780.61	3801.02	3948.98	3841.84	4017.01	3889.46	3852.04	3889.46	3916.67	3938.78	3959.18	4130.95
25.9604	4132.65	3841.84	3914.97	3894.56	3965.99	3914.97	3712.59	3809.52	3768.71	3865.65	3858.84	3818.03	3897.96	3870.75	3799.32	3634.35	3751.7	3775.51	3828.23	3700.68	3784.01	3692.18	3811.22	3814.63	3693.88	3736.39	3748.3	3835.03	3870.75	3930.27	3891.16	3693.88	3829.93	3795.92	3894.56	3857.14	3760.2	3877.55	3835.03	3952.38	4030.61	4017.01	3981.29	4003.4
25.98	4144.56	4008.5	3768.71	3967.69	4066.33	4022.11	3880.95	3930.27	3933.67	3860.54	3860.54	3945.58	3697.28	3683.67	3744.9	3780.61	3726.19	3668.37	3838.44	3806.12	3692.18	3811.22	3666.67	3712.59	3692.18	3732.99	3811.22	3724.49	3843.54	3795.92	3719.39	3727.89	3833.33	3818.03	3816.33	3792.52	3770.41	3816.33	3989.8	3865.65	3869.05	3899.66	3867.35	4047.62
25.9996	3979.59	3948.98	3974.49	4069.73	3991.5	3976.19	3908.16	3806.12	3863.95	3789.12	3782.31	3858.84	4003.4	3828.23	3732.99	3846.94	3681.97	3989.8	3746.6	3809.52	3649.66	3719.39	3683.67	3714.29	3891.16	3590.14	3654.76	3750	3874.15	3768.71	3799.32	3663.27	3863.95	3886.05	3848.64	3775.51	3722.79	3877.55	3848.64	3828.23	3797.62	3874.15	3869.05	4032.31
26.0192	3976.19	4061.22	4040.82	4000	4003.4	3816.33	3831.63	3833.33	3811.22	3976.19	3877.55	3789.12	3835.03	3816.33	3806.12	3702.38	3792.52	3700.68	3852.04	3683.67	3744.9	3795.92	3785.71	3717.69	3831.63	3782.31	3751.7	3600.34	3801.02	3814.63	3693.88	3897.96	3829.93	3855.44	3811.22	3765.31	3826.53	3816.33	3896.26	3926.87	3964.29	3989.8	4130.95	3947.28
26.0388	4103.74	4039.12	3826.53	4100.34	3826.53	3981.29	3801.02	3875.85	3784.01	3896.26	3775.51	3785.71	3772.11	3760.2	3772.11	3811.22	3617.35	3801.02	3797.62	3680.27	3799.32	3712.59	3727.89	3690.48	3697.28	3739.8	3802.72	3746.6	3763.61	3687.07	3629.25	3901.36	3945.58	3727.89	3680.27	3794.22	3777.21	3986.39	3920.07	3721.09	4018.71	3880.95	4005.1	4023.81
26.0584	3875.85	3981.29	3948.98	3967.69	3996.6	3909.86	3862.24	3678.57	3892.86	3836.73	3634.35	3938.78	3797.62	3828.23	3778.91	3795.92	3613.95	3676.87	3732.99	3663.27	3802.72	3748.3	3681.97	3636.05	3804.42	3690.48	3809.52	3758.5	3843.54	3705.78	3758.5	3826.53	3892.86	3751.7	3882.65	3702.38	3965.99	3840.14	3875.85	3882.65	3909.86	3989.8	4108.84	3984.69
26.078	4022.11	3897.96	3959.18	4013.61	3877.55	3909.86	3911.56	3908.16	3843.54	3685.37	3658.16	3897.96	3802.72	3836.73	3714.29	3801.02	3685.37	3758.5	3768.71	3727.89	3773.81	3636.05	3695.58	3624.15	3724.49	3532.31	3676.87	3671.77	3780.61	3755.1	3845.24	3852.04	3896.26	3903.06	3821.43	3867.35	3933.67	3896.26	3982.99	3799.32	3872.45	4018.71	3879.25	3945.58
26.0976	4068.03	3965.99	4062.93	4000	3903.06	3848.64	3799.32	3763.61	3943.88	3785.71	3867.35	3821.43	3756.8	3767.01	3787.41	3807.82	3712.59	3673.47	3595.24	3710.88	3767.01	3801.02	3824.83	3574.83	3765.31	3705.78	3692.18	3773.81	3756.8	3702.38	3634.35	3836.73	3947.28	3918.37	3821.43	3954.08	3901.36	3826.53	3894.56	4027.21	3872.45	3981.29	3782.31	4027.21
26.1172	3964.29	4023.81	4054.42	3976.19	3867.35	3947.28	3819.73	3938.78	4039.12	3882.65	3991.5	3693.88	3802.72	3792.52	3704.08	3630.95	3629.25	3632.65	3850.34	3702.38	3714.29	3818.03	3559.52	3681.97	3729.59	3658.16	3818.03	3797.62	3807.82	3654.76	3698.98	3641.16	3799.32	3867.35	3989.8	3724.49	3782.31	3862.24	3879.25	4044.22	3886.05	3880.95	3988.1	3981.29
26.1368	3955.78	4071.43	4061.22	3981.29	3855.44	3848.64	4001.7	3770.41	3845.24	3634.35	3819.73	3712.59	3721.09	3894.56	3828.23	3841.84	3491.5	3732.99	3615.65	3889.46	3852.04	3666.67	3770.41	3596.94	3765.31	3698.98	3714.29	3804.42	3841.84	3664.97	3775.51	3761.9	3841.84	3768.71	3758.5	3824.83	3795.92	3911.56	3770.41	3773.81	3892.86	3852.04	3884.35	3943.88
26.1564	3889.46	4061.22	3758.5	3943.88	3920.07	3860.54	3908.16	3891.16	3773.81	3884.35	3789.12	3678.57	3697.28	3693.88	3758.5	3746.6	3794.22	3598.64	3746.6	3767.01	3731.29	3671.77	3622.45	3719.39	3807.82	3654.76	3729.59	3797.62	3804.42	3719.39	3790.82	3773.81	3811.22	3979.59	3840.14	3700.68	3852.04	3887.76	3991.5	3908.16	3804.42	4027.21	3957.48	4059.52
26.176	3947.28	4000	3870.75	3952.38	3894.56	3926.87	3835.03	3863.95	3760.2	3734.69	3816.33	3598.64	3678.57	3685.37	3908.16	3731.29	3683.67	3595.24	3801.02	3767.01	3744.9	3656.46	3761.9	3661.56	3896.26	3636.05	3768.71	3758.5	3704.08	3613.95	3698.98	3634.35	3715.99	3746.6	3940.48	3732.99	3945.58	3894.56	3836.73	3892.86	3950.68	4001.7	3993.2	3994.9
26.1956	3891.16	4042.52	3833.33	3909.86	3911.56	3943.88	3814.63	3840.14	3882.65	3782.31	3799.32	3797.62	3705.78	3787.41	3705.78	3931.97	3823.13	3850.34	3658.16	3693.88	3600.34	3897.96	3676.87	3714.29	3850.34	3695.58	3812.93	3736.39	3746.6	3838.44	3710.88	3797.62	3821.43	3775.51	3772.11	3979.59	3904.76	3896.26	3886.05	3814.63	3986.39	3920.07	4030.61	3911.56
26.2152	3923.47	4102.04	4102.04	4001.7	3921.77	3933.67	3750	3877.55	3882.65	3806.12	3899.66	3760.2	3806.12	3750	3826.53	3721.09	3802.72	3756.8	3647.96	3833.33	3530.61	3778.91	3602.04	3615.65	3586.73	3607.14	3756.8	3763.61	3901.36	3838.44	3642.86	3782.31	3790.82	3925.17	3845.24	3758.5	3681.97	3778.91	3852.04	4032.31	3880.95	3673.47	4069.73	4054.42
26.2348	4018.71	3977.89	4030.61	3940.48	3874.15	3918.37	3857.14	3850.34	3828.23	3887.76	3644.56	3778.91	3758.5	3790.82	3840.14	3792.52	3921.77	3755.1	3811.22	3778.91	3743.2	3784.01	3761.9	3736.39	3690.48	3719.39	3767.01	3675.17	3772.11	3826.53	3624.15	3809.52	3921.77	3778.91	3802.72	3853.74	3897.96	3743.2	3976.19	3857.14	3870.75	3804.42	3896.26	3947.28
26.2544	4006.8	3993.2	3913.27	3931.97	3806.12	4030.61	3877.55	3892.86	3772.11	3850.34	3690.48	3860.54	3896.26	3826.53	3794.22	3709.18	3688.78	3724.49	3843.54	3668.37	3751.7	3818.03	3736.39	3612.24	3673.47	3831.63	3641.16	3717.69	3622.45	3624.15	3732.99	3729.59	3831.63	3821.43	3792.52	3816.33	3721.09	3891.16	3828.23	3838.44	3909.86	4010.2	3950.68	3955.78
26.274	4158.16	3993.2	4103.74	4066.33	3947.28	3727.89	3884.35	3843.54	3979.59	3872.45	3848.64	3918.37	3659.86	3707.48	3726.19	3692.18	3731.29	3709.18	3676.87	3807.82	3726.19	3750	3751.7	3693.88	3629.25	3678.57	3714.29	3702.38	3782.31	3797.62	3668.37	3761.9	3724.49	3608.84	3831.63	3765.31	3874.15	3879.25	3736.39	3816.33	3959.18	4018.71	3908.16	4115.65
26.2936	3928.57	4044.22	3986.39	3870.75	3989.8	3845.24	3887.76	4051.02	3880.95	3843.54	3906.46	3899.66	3743.2	3824.83	3804.42	3629.25	3964.29	3527.21	3785.71	3632.65	3801.02	3715.99	3744.9	3784.01	3692.18	3967.69	3748.3	3722.79	3799.32	3819.73	3743.2	3823.13	3773.81	3836.73	3738.1	3886.05	3889.46	3920.07	3831.63	3889.46	3930.27	3921.77	3804.42	3904.76
26.3132	3913.27	3920.07	4017.01	3874.15	4027.21	4000	4017.01	4003.4	3821.43	3909.86	3789.12	3838.44	3835.03	3763.61	3875.85	3756.8	3794.22	3702.38	3967.69	3707.48	3799.32	3697.28	3802.72	3865.65	3760.2	3678.57	3688.78	3557.82	3765.31	3729.59	3857.14	3867.35	3750	3802.72	3829.93	3693.88	3688.78	3814.63	3654.76	3957.48	3998.3	3986.39	3845.24	4074.83
26.3328	4044.22	3921.77	3794.22	3909.86	3943.88	3903.06	3937.07	3904.76	3778.91	3777.21	3877.55	3772.11	3707.48	3778.91	3831.63	3732.99	3823.13	3731.29	3727.89	3877.55	3802.72	3743.2	3795.92	3678.57	3671.77	3675.17	3714.29	3712.59	3704.08	3828.23	3836.73	3828.23	3901.36	4000	3647.96	3704.08	3773.81	3916.67	3914.97	3989.8	3894.56	3869.05	4035.71	3971.09
26.3524	3945.58	3976.19	3914.97	4011.9	3977.89	3806.12	3964.29	3746.6	3879.25	3823.13	3807.82	3731.29	3897.96	3794.22	3778.91	3765.31	3743.2	3891.16	3836.73	3935.37	3726.19	3697.28	3722.79	3760.2	3697.28	3727.89	3610.54	3704.08	3875.85	3721.09	3829.93	3862.24	3780.61	3833.33	3709.18	3801.02	3869.05	3772.11	3855.44	3758.5	3899.66	3986.39	4040.82	3892.86
26.372	4015.31	4108.84	4008.5	4081.63	4001.7	3957.48	3763.61	3850.34	3758.5	3840.14	3874.15	3845.24	3678.57	3857.14	3792.52	3695.58	3784.01	3670.07	3948.98	3782.31	3819.73	3641.16	3697.28	3804.42	3768.71	3734.69	3704.08	3765.31	3775.51	3855.44	3687.07	3712.59	3804.42	3933.67	3666.67	3942.18	3887.76	3955.78	3909.86	3994.9	3875.85	3969.39	3916.67	3874.15
26.3916	3877.55	3972.79	3819.73	3937.07	4056.12	3833.33	3991.5	3814.63	3899.66	3863.95	3688.78	3743.2	3778.91	3746.6	3840.14	3892.86	3777.21	3697.28	3753.4	3750	3824.83	3670.07	3763.61	3675.17	3636.05	3738.1	3739.8	3738.1	3772.11	3722.79	3784.01	3751.7	3852.04	3909.86	3784.01	3685.37	3811.22	3920.07	3833.33	3782.31	3877.55	3994.9	3943.88	3928.57
26.4112	3954.08	4069.73	3930.27	3863.95	3954.08	3994.9	3848.64	3848.64	4000	3908.16	3755.1	3797.62	3858.84	4030.61	3690.48	3806.12	3797.62	3710.88	3809.52	3775.51	3625.85	3738.1	3709.18	3763.61	3933.67	3857.14	3770.41	3676.87	3717.69	3855.44	3869.05	3772.11	3787.41	3874.15	3775.51	3892.86	3835.03	3965.99	3785.71	3874.15	3909.86	3760.2	3761.9	3848.64
26.4308	4056.12	4010.2	3887.76	4022.11	3765.31	3925.17	3863.95	3920.07	3789.12	3880.95	3860.54	3814.63	3886.05	3880.95	3802.72	3698.98	3761.9	3743.2	3852.04	3848.64	3840.14	3795.92	3974.49	3671.77	3680.27	3668.37	3802.72	3710.88	3858.84	3784.01	3795.92	3989.8	3833.33	3717.69	3743.2	3909.86	3816.33	3823.13	3892.86	3942.18	3969.39	3930.27	3814.63	3823.13
26.4504	3996.6	4086.73	3998.3	3988.1	3935.37	3857.14	3845.24	3926.87	4049.32	3838.44	3712.59	3884.35	3811.22	3823.13	3726.19	3731.29	3785.71	3698.98	3698.98	3804.42	3748.3	3821.43	3858.84	3874.15	3732.99	3750	3772.11	3804.42	3705.78	3874.15	3807.82	3814.63	3787.41	3784.01	3637.76	3656.46	3692.18	3840.14	3829.93	3836.73	3848.64	4023.81	3954.08	3892.86
26.47	3863.95	3976.19	4068.03	3965.99	3826.53	3831.63	3860.54	3965.99	3998.3	3792.52	3814.63	3858.84	3845.24	3630.95	3780.61	3698.98	3773.81	3579.93	3789.12	3714.29	3892.86	3602.04	3726.19	3700.68	3767.01	3721.09	3947.28	3809.52	3879.25	3731.29	3731.29	3761.9	3831.63	3897.96	3748.3	3976.19	3789.12	3848.64	3971.09	3843.54	3872.45	3875.85	4051.02	3945.58
26.4896	3930.27	4008.5	4006.8	4028.91	4000	4000	3870.75	3954.08	3819.73	3880.95	3921.77	3758.5	3940.48	3722.79	3782.31	3804.42	3705.78	3644.56	3687.07	3738.1	3772.11	3840.14	3617.35	3714.29	3748.3	3785.71	3761.9	3722.79	3799.32	3739.8	3787.41	3812.93	3812.93	3920.07	3804.42	3807.82	3959.18	4008.5	3903.06	3920.07	3862.24	3930.27	4040.82	4100.34
26.5092	3994.9	3972.79	3996.6	3918.37	3962.59	3991.5	3863.95	3785.71	3877.55	3894.56	3826.53	3787.41	3773.81	3838.44	3909.86	3780.61	3790.82	3913.27	3879.25	3773.81	3782.31	3746.6	3653.06	3598.64	3738.1	3804.42	3721.09	3794.22	3852.04	3727.89	3724.49	3732.99	3797.62	3877.55	3846.94	3867.35	3926.87	3860.54	3914.97	3872.45	4000	3904.76	3819.73	3829.93
26.5288	4044.22	3931.97	3986.39	3889.46	3916.67	3840.14	3879.25	3814.63	3846.94	3882.65	3780.61	3828.23	3772.11	3722.79	3913.27	3823.13	3836.73	3862.24	3778.91	3727.89	3824.83	3753.4	3855.44	3889.46	3799.32	3739.8	3889.46	3744.9	3789.12	3887.76	3865.65	3756.8	3799.32	3887.76	3755.1	3750	3913.27	3780.61	3863.95	3957.48	4023.81	3964.29	3872.45	4039.12
26.5484	4030.61	4008.5	4017.01	3974.49	4042.52	3894.56	4005.1	3947.28	4032.31	4059.52	3812.93	3865.65	3789.12	3940.48	3869.05	3663.27	3624.15	3727.89	3777.21	3685.37	3823.13	3882.65	3692.18	3659.86	3887.76	3681.97	3829.93	3823.13	3874.15	3843.54	3869.05	3819.73	3756.8	3717.69	3836.73	3812.93	3794.22	3918.37	3877.55	3797.62	3869.05	3984.69	4073.13	3925.17
26.568	4008.5	4035.71	4015.31	4074.83	3899.66	4062.93	3991.5	3982.99	3758.5	3943.88	3882.65	4011.9	3750	3761.9	3926.87	3710.88	3705.78	3714.29	3646.26	3833.33	3772.11	3675.17	3755.1	3722.79	3846.94	3700.68	3853.74	3756.8	3814.63	3821.43	3789.12	3794.22	3641.16	3904.76	3870.75	3656.46	3926.87	3836.73	3835.03	3994.9	3967.69	3853.74	3965.99	3976.19
26.5876	4061.22	4217.69	4057.82	4025.51	3869.05	3945.58	3930.27	4022.11	3738.1	3773.81	3857.14	3819.73	3950.68	3872.45	3748.3	3833.33	3933.67	3829.93	3802.72	3761.9	3663.27	3777.21	3794.22	3753.4	3809.52	3785.71	3920.07	3654.76	3896.26	3758.5	3865.65	3818.03	3789.12	3746.6	3695.58	3738.1	3937.07	3901.36	4000	3872.45	4045.92	4139.46	4049.32	4091.84
26.6072	4086.73	4057.82	3988.1	3886.05	3908.16	3955.78	4040.82	3948.98	3865.65	3896.26	3831.63	3818.03	3921.77	3841.84	3886.05	3705.78	3780.61	3823.13	3773.81	3857.14	3884.35	3683.67	3794.22	3714.29	3923.47	3792.52	3811.22	3857.14	3790.82	3843.54	3925.17	3918.37	3802.72	3850.34	3756.8	3943.88	4076.53	3976.19	3933.67	3950.68	3880.95	4057.82	4090.14	4049.32
26.6268	4210.88	4086.73	3962.59	4057.82	3835.03	4068.03	4052.72	3843.54	3979.59	3843.54	3948.98	3920.07	3906.46	3802.72	3826.53	3670.07	3739.8	3792.52	3904.76	3877.55	3809.52	3778.91	3598.64	3683.67	3767.01	3717.69	3816.33	3758.5	3729.59	3770.41	3829.93	3933.67	3753.4	3743.2	3828.23	3897.96	3816.33	3977.89	4085.03	3935.37	3840.14	3972.79	3892.86	3954.08
26.6464	3998.3	4124.15	4124.15	4057.82	4059.52	3943.88	4008.5	3921.77	3981.29	3814.63	3962.59	3914.97	3816.33	3845.24	3748.3	3954.08	3802.72	3705.78	3756.8	3751.7	3811.22	3835.03	3838.44	3688.78	3801.02	3875.85	3911.56	3911.56	3753.4	3964.29	3683.67	3816.33	3835.03	3875.85	3719.39	3875.85	4006.8	3909.86	4013.61	3928.57	3931.97	4052.72	3967.69	4011.9
26.666	4061.22	4010.2	4039.12	4193.88	3998.3	4083.33	4013.61	3959.18	3940.48	3899.66	3863.95	3806.12	3906.46	3897.96	3826.53	3918.37	3846.94	3787.41	3681.97	3801.02	3765.31	3707.48	3727.89	3765.31	3761.9	3654.76	3750	3903.06	3872.45	3784.01	3685.37	3880.95	3857.14	3724.49	3908.16	3989.8	3911.56	3945.58	3945.58	3938.78	3923.47	4044.22	4059.52	4071.43
26.6856	4056.12	4071.43	3993.2	4163.27	3976.19	4001.7	3938.78	3865.65	4018.71	3887.76	3908.16	3671.77	3918.37	3913.27	3765.31	3809.52	3862.24	3704.08	3670.07	3804.42	3778.91	3712.59	3685.37	3697.28	3828.23	3739.8	3778.91	3964.29	3821.43	3692.18	3739.8	3984.69	3931.97	3753.4	3967.69	3940.48	4017.01	3894.56	3857.14	3959.18	4001.7	3955.78	3896.26	3984.69
26.7052	4130.95	3962.59	4129.25	3996.6	4018.71	3913.27	3931.97	3901.36	4064.63	3884.35	3931.97	3761.9	3955.78	3794.22	3897.96	3845.24	3814.63	4011.9	3802.72	3918.37	3867.35	3773.81	3715.99	3704.08	3763.61	3821.43	3824.83	3795.92	3824.83	3925.17	3930.27	3874.15	3831.63	3904.76	3971.09	3943.88	3892.86	3784.01	3903.06	4032.31	4017.01	3947.28	3972.79	3998.3
26.7248	4125.85	4127.55	3974.49	4146.26	3889.46	3928.57	3891.16	3976.19	3886.05	3850.34	3913.27	3782.31	3870.75	3870.75	3688.78	3909.86	3943.88	3775.51	3799.32	3874.15	3811.22	3824.83	3863.95	3802.72	3892.86	3894.56	3838.44	3850.34	3887.76	3889.46	3948.98	3892.86	3829.93	3884.35	3801.02	3931.97	3862.24	3840.14	4158.16	4023.81	3882.65	3950.68	3971.09	4003.4
26.7444	3909.86	4154.76	4176.87	4093.54	4081.63	3972.79	3899.66	3965.99	3875.85	3972.79	3957.48	3782.31	3906.46	4028.91	3773.81	3784.01	4052.72	3982.99	3901.36	3784.01	3906.46	3826.53	3761.9	3884.35	3998.3	3979.59	3833.33	3889.46	3913.27	3904.76	3908.16	3938.78	3935.37	3874.15	3933.67	3860.54	3787.41	3931.97	4045.92	3945.58	4042.52	3937.07	3974.49	4176.87
26.764	4197.28	3969.39	4079.93	4086.73	3948.98	3904.76	3831.63	3945.58	3853.74	3988.1	4008.5	3826.53	3903.06	3846.94	3841.84	3829.93	3835.03	3836.73	3911.56	3790.82	4030.61	3802.72	3773.81	3930.27	3855.44	3916.67	3925.17	3795.92	3821.43	3743.2	3816.33	3903.06	3928.57	3801.02	3926.87	3777.21	3835.03	3993.2	3920.07	3947.28	3887.76	3948.98	3935.37	4057.82
26.7836	4095.24	4103.74	4073.13	4163.27	4003.4	4054.42	3894.56	4011.9	4028.91	4030.61	3979.59	3870.75	3955.78	3955.78	3920.07	3879.25	3942.18	3845.24	3845.24	3738.1	3886.05	3828.23	3821.43	4076.53	3901.36	3807.82	3790.82	4028.91	3889.46	3777.21	3852.04	3892.86	3872.45	3867.35	3925.17	3976.19	3948.98	4035.71	4010.2	4076.53	4062.93	4005.1	4083.33	4059.52
26.8032	3931.97	3952.38	4057.82	4011.9	4057.82	4001.7	4030.61	3950.68	3920.07	3954.08	4028.91	3981.29	4054.42	3797.62	3982.99	3846.94	4095.24	3906.46	3889.46	3812.93	3981.29	3838.44	3875.85	3933.67	3972.79	3971.09	3880.95	3925.17	3746.6	3809.52	4022.11	3858.84	3835.03	3904.76	3976.19	3931.97	3938.78	3836.73	3806.12	3858.84	4078.23	4052.72	4069.73	4018.71
26.8228	4074.83	4232.99	4045.92	4129.25	3947.28	3874.15	3940.48	3923.47	3784.01	3755.1	3959.18	3853.74	3809.52	3964.29	3811.22	3918.37	3896.26	3875.85	3806.12	3913.27	4028.91	4061.22	3804.42	3862.24	3930.27	3974.49	3799.32	3957.48	3942.18	3850.34	3875.85	3942.18	3908.16	4062.93	3904.76	3952.38	3880.95	4102.04	3732.99	4003.4	4015.31	3906.46	3981.29	4006.8
26.8424	4113.95	4127.55	4146.26	4202.38	4107.14	4034.01	3984.69	3996.6	3969.39	3920.07	4028.91	3870.75	3852.04	3955.78	3938.78	3761.9	3836.73	3794.22	3875.85	3772.11	3801.02	3872.45	3768.71	4017.01	3972.79	3778.91	3829.93	3921.77	3777.21	3899.66	3964.29	3896.26	4035.71	3753.4	3852.04	3897.96	3952.38	3918.37	4003.4	4158.16	4032.31	3998.3	3903.06	3972.79
26.862	4154.76	4044.22	3994.9	4061.22	4074.83	4056.12	4010.2	4047.62	3886.05	3955.78	3870.75	3879.25	3906.46	3962.59	3938.78	3914.97	3850.34	3794.22	3931.97	3894.56	4023.81	3836.73	3945.58	3976.19	4020.41	3862.24	3875.85	4061.22	3913.27	3875.85	4017.01	3848.64	3928.57	3920.07	4095.24	4086.73	3858.84	3947.28	3971.09	4035.71	4064.63	4015.31	3899.66	3938.78
26.8816	4193.88	4115.65	4054.42	4015.31	4056.12	3988.1	4149.66	3833.33	3916.67	3911.56	4006.8	3899.66	3998.3	3870.75	3933.67	3903.06	3819.73	3872.45	3816.33	3852.04	3794.22	3755.1	3908.16	3858.84	3787.41	3943.88	3870.75	3841.84	3811.22	4219.39	3933.67	3840.14	3904.76	4000	3976.19	3996.6	4039.12	3877.55	3897.96	3979.59	3998.3	4018.71	4034.01	4003.4
26.9012	4130.95	4064.63	4096.94	4027.21	4056.12	3899.66	4032.31	4105.44	3974.49	4049.32	3955.78	3967.69	4032.31	4027.21	3945.58	3889.46	3877.55	3935.37	3964.29	4122.45	3738.1	3784.01	3772.11	3875.85	3979.59	3789.12	3991.5	4045.92	3930.27	3947.28	3938.78	3896.26	3935.37	3937.07	3989.8	4088.44	3909.86	4062.93	3899.66	3950.68	3937.07	4013.61	4093.54	4005.1
26.9208	4270.41	4115.65	4120.75	4056.12	4098.64	3950.68	3926.87	4034.01	3831.63	3993.2	4027.21	3914.97	3971.09	3867.35	3998.3	3948.98	3955.78	4011.9	3879.25	4018.71	3889.46	3982.99	3870.75	3948.98	3965.99	4020.41	4013.61	3906.46	3875.85	3928.57	3857.14	3964.29	4185.37	4149.66	4035.71	3880.95	4005.1	3937.07	3860.54	3911.56	3962.59	3998.3	4185.37	4113.95
26.9404	4232.99	4096.94	4093.54	4100.34	4132.65	4081.63	3914.97	3988.1	4129.25	4059.52	4112.24	3947.28	4005.1	4013.61	3930.27	3954.08	4003.4	3867.35	3921.77	3857.14	3940.48	4045.92	3945.58	3959.18	3950.68	4008.5	4022.11	3911.56	3982.99	3882.65	3916.67	4032.31	3965.99	3933.67	4027.21	4018.71	3933.67	3863.95	4037.41	4073.13	4086.73	4066.33	4057.82	3948.98
26.96	4311.22	4086.73	4008.5	4166.67	4086.73	4059.52	4003.4	3937.07	3952.38	4100.34	3967.69	4049.32	3984.69	4054.42	3959.18	3952.38	3841.84	3879.25	3892.86	3947.28	3943.88	4061.22	4051.02	3845.24	3785.71	4035.71	4088.44	3952.38	3977.89	3937.07	3906.46	3947.28	3784.01	3974.49	3884.35	4090.14	3991.5	3976.19	4079.93	3957.48	4044.22	4190.48	4085.03	3986.39
26.9796	4231.29	4192.18	4267.01	4125.85	4054.42	4076.53	4028.91	4057.82	4134.35	3977.89	3989.8	4034.01	3935.37	4066.33	4027.21	4059.52	3921.77	3988.1	4035.71	3965.99	3886.05	3921.77	3940.48	3877.55	3952.38	3892.86	3889.46	3911.56	3989.8	3971.09	3996.6	3911.56	3969.39	4044.22	4147.96	3993.2	3920.07	4018.71	4010.2	3896.26	3974.49	4175.17	3998.3	3976.19
26.9992	4251.7	4159.86	4329.93	4129.25	4151.36	4204.08	3965.99	4107.14	3976.19	3865.65	3959.18	4013.61	3981.29	4001.7	3952.38	4013.61	3909.86	4175.17	3940.48	3950.68	3957.48	3812.93	4003.4	4000	3977.89	3925.17	3824.83	3824.83	3986.39	4054.42	4071.43	3889.46	4117.35	4061.22	4059.52	4005.1	4091.84	3971.09	4008.5	4039.12	4035.71	4090.14	4090.14	4006.8
27.0188	4193.88	4149.66	4136.05	4183.67	4192.18	3988.1	4020.41	3930.27	4073.13	3989.8	4052.72	3988.1	3964.29	3993.2	3904.76	4102.04	3957.48	3804.42	4018.71	4091.84	3858.84	3965.99	3982.99	4006.8	3926.87	3899.66	3914.97	4011.9	4051.02	3846.94	4175.17	4039.12	4045.92	4103.74	3981.29	3931.97	4081.63	4020.41	4045.92	3989.8	4198.98	4042.52	4091.84	4154.76
27.0384	4195.58	4346.94	4042.52	4090.14	4122.45	4086.73	4112.24	4117.35	3940.48	4045.92	4119.05	4096.94	4020.41	4164.97	3954.08	4040.82	3996.6	3948.98	3935.37	3945.58	4013.61	4037.41	4185.37	3874.15	3937.07	3989.8	3945.58	4006.8	4005.1	3957.48	3942.18	3904.76	3991.5	4034.01	3986.39	4088.44	3894.56	3991.5	4059.52	4180.27	4034.01	4035.71	4146.26	4044.22
27.058	4222.79	4178.57	4217.69	4173.47	4095.24	4122.45	4137.76	3916.67	4076.53	4129.25	4069.73	4112.24	4071.43	3976.19	4057.82	3903.06	4056.12	3767.01	3954.08	3994.9	3909.86	3965.99	4042.52	3926.87	4074.83	3971.09	4006.8	3921.77	3964.29	3901.36	3846.94	4022.11	3989.8	4108.84	4117.35	3921.77	3918.37	4027.21	4137.76	4042.52	3993.2	3959.18	4215.99	4093.54
27.0776	4333.33	4219.39	4217.69	3989.8	4047.62	4068.03	4040.82	4052.72	4149.66	4044.22	4047.62	4147.96	4056.12	4119.05	4037.41	4022.11	3994.9	4040.82	3991.5	3979.59	4022.11	3908.16	4176.87	3926.87	3918.37	3935.37	4110.54	4045.92	4064.63	4018.71	3967.69	4003.4	3872.45	4025.51	3986.39	4139.46	4015.31	4091.84	4139.46	3984.69	4159.86	3950.68	4125.85	4057.82
27.0972	4243.2	4078.23	4314.63	4198.98	4124.15	4277.21	4129.25	4244.9	3974.49	3967.69	4008.5	4047.62	4066.33	4117.35	3940.48	4000	4056.12	4035.71	3928.57	4032.31	3954.08	4039.12	4040.82	3925.17	3891.16	3928.57	4008.5	3942.18	4039.12	4034.01	3870.75	3916.67	4115.65	4141.16	3928.57	3977.89	3981.29	4127.55	4144.56	4095.24	3993.2	4139.46	4141.16	4176.87
27.1168	4261.9	4295.92	4326.53	4045.92	4248.3	4151.36	4287.41	4051.02	4088.44	4086.73	4120.75	4112.24	4068.03	3952.38	4100.34	3957.48	4085.03	4030.61	4057.82	3942.18	3989.8	4108.84	4054.42	4086.73	4025.51	3989.8	4132.65	3977.89	4078.23	4052.72	4110.54	4037.41	4086.73	3867.35	3872.45	4035.71	4025.51	4040.82	3986.39	4244.9	4035.71	4085.03	4215.99	4147.96
27.1364	4423.47	4321.43	4018.71	4085.03	4086.73	4117.35	4147.96	3955.78	4251.7	4006.8	4185.37	4095.24	3925.17	4022.11	4025.51	4083.33	4022.11	4085.03	4117.35	4170.07	4005.1	4013.61	4040.82	4164.97	3994.9	4088.44	4147.96	4098.64	4105.44	4107.14	4134.35	4027.21	4258.5	4105.44	3981.29	4139.46	4042.52	4107.14	3993.2	4139.46	3943.88	4290.82	4158.16	4166.67
27.156	4195.58	4246.6	4132.65	4068.03	4241.5	4204.08	4112.24	4149.66	4154.76	4015.31	3948.98	4202.38	4037.41	4215.99	4010.2	3982.99	4085.03	4117.35	4068.03	4193.88	4117.35	4120.75	4171.77	4066.33	4005.1	4130.95	4074.83	4243.2	4187.07	4088.44	3933.67	4129.25	4217.69	4188.78	4015.31	4093.54	3981.29	4062.93	4139.46	4078.23	4081.63	4017.01	4277.21	4265.31
27.1756	4341.84	4386.05	4214.29	4178.57	4204.08	4210.88	4151.36	4010.2	4102.04	4190.48	4069.73	4098.64	4085.03	4187.07	4151.36	4253.4	4017.01	4176.87	4078.23	4217.69	4105.44	4040.82	4102.04	4112.24	3996.6	4120.75	4042.52	4113.95	4176.87	3948.98	4117.35	4085.03	4093.54	4268.71	4122.45	4020.41	4130.95	4066.33	4137.76	4243.2	3977.89	4127.55	4102.04	4205.78
27.1952	4215.99	4363.95	4255.1	4304.42	4193.88	4130.95	4098.64	4040.82	4363.95	4017.01	4000	4000	4256.8	4056.12	4244.9	4100.34	4195.58	4149.66	4185.37	4093.54	4158.16	4027.21	4085.03	3965.99	4127.55	4190.48	4168.37	4127.55	4244.9	4141.16	3991.5	3984.69	4144.56	4154.76	4198.98	4159.86	4156.46	4132.65	4124.15	4100.34	4171.77	4209.18	4142.86	4146.26
27.2148	4209.18	4231.29	4251.7	4416.67	4284.01	4290.82	4064.63	4221.09	4110.54	4085.03	4175.17	4222.79	4105.44	4263.61	4273.81	4149.66	4073.13	4176.87	4134.35	4149.66	4304.42	4231.29	4040.82	4083.33	4134.35	4205.78	4307.82	4139.46	3988.1	4127.55	4163.27	4132.65	4263.61	4086.73	4110.54	4178.57	4163.27	4185.37	4183.67	4108.84	4040.82	4205.78	4173.47	4195.58
27.2344	4205.78	4125.85	4195.58	4212.59	4292.52	4171.77	4318.03	4251.7	4231.29	4090.14	4261.9	4117.35	4158.16	4079.93	4062.93	4278.91	4232.99	4253.4	4125.85	4159.86	4248.3	4137.76	4149.66	4372.45	4209.18	4115.65	4071.43	4265.31	4095.24	3989.8	4137.76	4156.46	4168.37	4188.78	4209.18	4248.3	4119.05	4159.86	4120.75	4214.29	4061.22	4141.16	4137.76	4190.48
27.254	4360.54	4309.52	4192.18	4187.07	4277.21	4192.18	4120.75	4139.46	4270.41	4122.45	4212.59	4180.27	4202.38	4212.59	4193.88	4258.5	4190.48	4107.14	4238.1	4306.12	4069.73	4151.36	4125.85	4297.62	4265.31	4136.05	4406.46	4091.84	4193.88	4176.87	4156.46	4280.61	4197.28	4345.24	4198.98	4229.59	4180.27	4185.37	4049.32	4153.06	4321.43	4061.22	4180.27	4161.56
27.2736	4314.63	4348.64	4224.49	4319.73	4357.14	4246.6	4236.39	4302.72	4312.93	4198.98	4389.46	4258.5	4215.99	4187.07	4318.03	4267.01	4171.77	4267.01	4377.55	4192.18	4215.99	4341.84	4251.7	4173.47	4248.3	4222.79	4367.35	4112.24	4028.91	4125.85	4110.54	4159.86	4244.9	4227.89	4241.5	4144.56	4221.09	4020.41	4207.48	4200.68	4258.5	4175.17	4375.85	4272.11
27.2932	4377.55	4404.76	4471.09	4260.2	4357.14	4443.88	4215.99	4340.14	4387.76	4142.86	4154.76	4168.37	4350.34	4119.05	4168.37	4285.71	4348.64	4154.76	4238.1	4205.78	4333.33	4355.44	4168.37	4198.98	4277.21	4188.78	4306.12	4187.07	4190.48	4226.19	4256.8	4193.88	4236.39	4198.98	4168.37	4280.61	4156.46	4164.97	4244.9	4297.62	4316.33	4273.81	4569.73	4258.5
27.3128	4389.46	4299.32	4363.95	4370.75	4294.22	4207.48	4198.98	4353.74	4078.23	4173.47	4331.63	4217.69	4241.5	4292.52	4227.89	4404.76	4277.21	4280.61	4433.67	4292.52	4404.76	4319.73	4277.21	4294.22	4234.69	4045.92	4380.95	4350.34	4180.27	4232.99	4130.95	4287.41	4316.33	4248.3	4120.75	4204.08	4226.19	4219.39	4301.02	4188.78	4299.32	4171.77	4292.52	4418.37
27.3324	4309.52	4372.45	4346.94	4331.63	4460.88	4494.9	4329.93	4396.26	4307.82	4268.71	4437.07	4229.59	4394.56	4355.44	4129.25	4515.31	4357.14	4397.96	4420.07	4477.89	4275.51	4336.73	4404.76	4408.16	4270.41	4275.51	4324.83	4331.63	4311.22	4260.2	4239.8	4147.96	4355.44	4488.1	4340.14	4299.32	4159.86	4241.5	4285.71	4273.81	4290.82	4260.2	4280.61	4219.39
27.352	4455.78	4418.37	4491.5	4326.53	4573.13	4549.32	4460.88	4336.73	4357.14	4336.73	4328.23	4294.22	4340.14	4345.24	4392.86	4387.76	4391.16	4413.27	4399.66	4471.09	4336.73	4295.92	4377.55	4437.07	4326.53	4304.42	4448.98	4319.73	4428.57	4263.61	4248.3	4341.84	4360.54	4387.76	4367.35	4360.54	4340.14	4236.39	4484.69	4345.24	4367.35	4479.59	4263.61	4284.01
27.3716	4445.58	4568.03	4404.76	4397.96	4360.54	4525.51	4362.24	4331.63	4460.88	4312.93	4345.24	4341.84	4389.46	4457.48	4471.09	4414.97	4474.49	4493.2	4431.97	4450.68	4554.42	4482.99	4425.17	4365.65	4348.64	4511.9	4408.16	4326.53	4304.42	4333.33	4430.27	4380.95	4294.22	4411.56	4392.86	4309.52	4447.28	4256.8	4329.93	4273.81	4423.47	4304.42	4307.82	4576.53
27.3912	4484.69	4428.57	4506.8	4431.97	4562.93	4394.56	4335.03	4241.5	4340.14	4489.8	4348.64	4506.8	4581.63	4369.05	4518.71	4425.17	4425.17	4413.27	4486.39	4445.58	4406.46	4559.52	4414.97	4408.16	4469.39	4353.74	4469.39	4542.52	4396.26	4384.35	4392.86	4166.67	4294.22	4438.78	4469.39	4290.82	4156.46	4318.03	4263.61	4312.93	4358.84	4496.6	4420.07	4551.02
27.4108	4561.22	4568.03	4598.64	4603.74	4525.51	4321.43	4413.27	4440.48	4532.31	4445.58	4505.1	4498.3	4406.46	4357.14	4520.41	4343.54	4409.86	4540.82	4496.6	4585.03	4583.33	4578.23	4588.44	4505.1	4523.81	4413.27	4525.51	4658.16	4426.87	4403.06	4374.15	4530.61	4540.82	4418.37	4494.9	4411.56	4255.1	4365.65	4396.26	4263.61	4331.63	4573.13	4365.65	4559.52
27.4304	4440.48	4646.26	4578.23	4627.55	4666.67	4326.53	4365.65	4430.27	4583.33	4367.35	4442.18	4578.23	4440.48	4493.2	4668.37	4486.39	4581.63	4518.71	4493.2	4581.63	4632.65	4590.14	4496.6	4443.88	4442.18	4693.88	4505.1	4632.65	4433.67	4651.36	4343.54	4469.39	4668.37	4574.83	4425.17	4464.29	4500	4457.48	4326.53	4511.9	4358.84	4482.99	4646.26	4440.48
27.45	4608.84	4518.71	4693.88	4472.79	4610.54	4471.09	4382.65	4459.18	4503.4	4408.16	4399.66	4397.96	4554.42	4530.61	4681.97	4554.42	4705.78	4477.89	4620.75	4571.43	4653.06	4547.62	4634.35	4571.43	4505.1	4530.61	4586.73	4620.75	4632.65	4608.84	4542.52	4472.79	4515.31	4482.99	4459.18	4523.81	4481.29	4515.31	4503.4	4404.76	4522.11	4459.18	4518.71	4505.1
27.4696	4586.73	4666.67	4649.66	4647.96	4535.71	4690.48	4539.12	4693.88	4481.29	4503.4	4588.44	4690.48	4569.73	4649.66	4647.96	4664.97	4598.64	4569.73	4627.55	4675.17	4578.23	4651.36	4602.04	4653.06	4644.56	4647.96	4591.84	4603.74	4721.09	4554.42	4595.24	4562.93	4537.41	4396.26	4430.27	4472.79	4494.9	4693.88	4486.39	4528.91	4467.69	4518.71	4416.67	4343.54
27.4892	4697.28	4530.61	4595.24	4607.14	4692.18	4714.29	4525.51	4687.07	4346.94	4744.9	4646.26	4947.28	4736.39	4632.65	4649.66	4715.99	4840.14	4761.9	4573.13	4559.52	4811.22	4566.33	4595.24	4673.47	4731.29	4675.17	4767.01	4605.44	4396.26	4433.67	4528.91	4625.85	4539.12	4518.71	4702.38	4620.75	4421.77	4646.26	4488.1	4607.14	4642.86	4430.27	4576.53	4448.98
27.5088	4724.49	4627.55	4826.53	4568.03	4714.29	4756.8	4753.4	4697.28	4593.54	4642.86	4680.27	4707.48	4503.4	4591.84	4801.02	4734.69	4673.47	4658.16	4761.9	4772.11	4928.57	4658.16	4700.68	4692.18	4802.72	4717.69	4763.61	4835.03	4848.64	4812.93	4683.67	4581.63	4671.77	4619.05	4569.73	4612.24	4625.85	4566.33	4588.44	4603.74	4486.39	4653.06	4647.96	4675.17
27.5284	4780.61	4681.97	4778.91	4746.6	4676.87	4693.88	4683.67	4704.08	4807.82	4738.1	4731.29	4605.44	4598.64	4644.56	4722.79	4874.15	4789.12	4763.61	4875.85	4801.02	4904.76	4976.19	4811.22	4901.36	4904.76	4651.36	4921.77	4685.37	4833.33	4634.35	4767.01	4668.37	4767.01	4661.56	4809.52	4743.2	4761.9	4639.46	4755.1	4568.03	4632.65	4511.9	4644.56	4605.44
27.548	4671.77	4836.73	4731.29	4811.22	4636.05	4780.61	4785.71	4831.63	4816.33	4738.1	4585.03	4802.72	4782.31	4664.97	4760.2	4916.67	4940.48	4869.05	4709.18	4925.17	4821.43	4835.03	4811.22	5032.31	4801.02	4908.16	4860.54	4824.83	4715.99	4845.24	4717.69	4869.05	4702.38	4821.43	4806.12	4804.42	4697.28	4574.83	4591.84	4673.47	4653.06	4542.52	4811.22	4673.47
27.5676	4821.43	4818.03	4899.66	4761.9	4887.76	4795.92	4789.12	4816.33	4855.44	4848.64	4882.65	4855.44	5032.31	4996.6	4853.74	4831.63	4920.07	4880.95	4948.98	4897.96	5069.73	4950.68	4899.66	5057.82	4938.78	4840.14	4986.39	4887.76	4741.5	4909.86	4848.64	4930.27	4690.48	4824.83	4653.06	4756.8	4680.27	4668.37	4741.5	4671.77	4734.69	4695.58	4848.64	4780.61
27.5872	4857.14	4926.87	5022.11	4959.18	4758.5	4918.37	4908.16	4931.97	4914.97	4931.97	4772.11	4828.23	5006.8	4962.59	4918.37	5066.33	5008.5	4998.3	4998.3	5086.73	4846.94	4909.86	4976.19	5144.56	5011.9	4836.73	4942.18	4889.46	4962.59	5090.14	4940.48	4852.04	4957.48	5032.31	4846.94	5028.91	4925.17	4761.9	4731.29	4828.23	4802.72	4848.64	4989.8	4765.31
27.6068	5025.51	5000	4959.18	5085.03	5078.23	4931.97	4816.33	5069.73	4938.78	5000	4862.24	4889.46	4857.14	4930.27	4943.88	5068.03	5105.44	5224.49	5103.74	5015.31	5015.31	5020.41	5102.04	5103.74	5042.52	5069.73	5006.8	5085.03	5000	5068.03	4909.86	5091.84	4897.96	4882.65	4950.68	4977.89	4937.07	5105.44	4937.07	4690.48	4913.27	4767.01	4787.41	4784.01
27.6264	4906.46	5027.21	5081.63	4845.24	4972.79	4811.22	4877.55	4957.48	4891.16	5161.56	4870.75	5086.73	5136.05	5197.28	5069.73	4972.79	5151.36	5010.2	5246.6	5151.36	5129.25	5272.11	5183.67	5093.54	5294.22	5358.84	5190.48	5102.04	5241.5	5040.82	5042.52	5085.03	5023.81	4931.97	4976.19	4865.65	4863.95	4850.34	4869.05	4799.32	4916.67	4901.36	5001.7	4816.33
27.646	5039.12	5120.75	5108.84	5042.52	4948.98	5119.05	5051.02	5142.86	5091.84	5289.12	5136.05	5149.66	5222.79	5154.76	5170.07	5340.14	5227.89	5040.82	5241.5	5226.19	5250	5263.61	5158.16	5224.49	5397.96	5217.69	5379.25	5222.79	5103.74	5340.14	5134.35	5107.14	4937.07	4993.2	4943.88	5044.22	4904.76	5008.5	5015.31	4923.47	5035.71	4835.03	4986.39	4954.08
27.6656	5122.45	5020.41	5051.02	5226.19	5102.04	5037.41	5153.06	5142.86	4974.49	5088.44	5188.78	5185.37	5278.91	5212.59	5166.67	5268.71	5302.72	5345.24	5221.09	5348.64	5238.1	5457.48	5229.59	5602.04	5355.44	5363.95	5234.69	5307.82	5270.41	5171.77	5297.62	5057.82	5260.2	5190.48	5217.69	5008.5	5081.63	5108.84	4894.56	5044.22	4998.3	5040.82	5010.2	4831.63
27.6852	5127.55	5137.76	5384.35	5202.38	5032.31	5314.63	5287.41	5285.71	5164.97	5306.12	5212.59	5304.42	5431.97	5389.46	5232.99	5226.19	5574.83	5574.83	5455.78	5372.45	5355.44	5433.67	5443.88	5632.65	5428.57	5452.38	5324.83	5409.86	5321.43	5219.39	5397.96	5328.23	5153.06	5205.78	5200.68	5095.24	5051.02	5068.03	5176.87	4916.67	5001.7	5164.97	5202.38	5153.06
27.7048	5236.39	5403.06	5231.29	5226.19	5333.33	5214.29	5272.11	5372.45	5198.98	5379.25	5302.72	5362.24	5421.77	5374.15	5319.73	5664.97	5551.02	5571.43	5508.5	5534.01	5790.82	5430.27	5683.67	5726.19	5715.99	5632.65	5627.55	5510.2	5406.46	5379.25	5397.96	5355.44	5198.98	5316.33	5166.67	5226.19	5164.97	5125.85	5054.42	5158.16	5175.17	5020.41	5163.27	4914.97
27.7244	5460.88	5314.63	5411.56	5278.91	5414.97	5285.71	5292.52	5295.92	5137.76	5688.78	5357.14	5637.76	5360.54	5664.97	5547.62	5712.59	5673.47	5780.61	5828.23	5761.9	5846.94	5717.69	5670.07	5698.98	5792.52	5670.07	5619.05	5687.07	5421.77	5486.39	5670.07	5479.59	5450.68	5486.39	5460.88	5229.59	5227.89	5117.35	5205.78	5263.61	5073.13	5212.59	5207.48	5032.31
27.744	5465.99	5489.8	5389.46	5574.83	5302.72	5414.97	5530.61	5530.61	5338.44	5583.33	5477.89	5673.47	5715.99	5687.07	5750	5806.12	5857.14	5894.56	5962.59	5865.65	5928.57	5889.46	5889.46	6001.7	5792.52	5750	5724.49	5729.59	5795.92	5593.54	5738.1	5656.46	5629.25	5528.91	5350.34	5442.18	5297.62	5414.97	5207.48	5406.46	5210.88	5117.35	5307.82	5025.51
27.7636	5539.12	5559.52	5435.37	5554.42	5438.78	5508.5	5576.53	5566.33	5573.13	5605.44	5576.53	5670.07	5704.08	5608.84	5916.67	5948.98	6005.1	6034.01	5894.56	5962.59	5819.73	6000	6197.28	5998.3	6105.44	6018.71	5731.29	5926.87	5693.88	5545.92	5773.81	5778.91	5826.53	5578.23	5520.41	5503.4	5496.6	5348.64	5505.1	5244.9	5323.13	5426.87	5294.22	5294.22
27.7832	5481.29	5578.23	5489.8	5625.85	5545.92	5568.03	5709.18	5568.03	5619.05	5698.98	5862.24	5823.13	5920.07	5872.45	6061.22	6040.82	6168.37	6156.46	6267.01	6146.26	5967.69	6159.86	6164.97	6202.38	6272.11	6153.06	6147.96	6146.26	5874.15	5996.6	5882.65	5802.72	5790.82	5615.65	5778.91	5549.32	5687.07	5491.5	5528.91	5435.37	5469.39	5573.13	5413.27	5345.24
27.8028	5600.34	5717.69	5714.29	5705.78	5903.06	5914.97	5719.39	5889.46	5962.59	5906.46	6001.7	5889.46	5889.46	6020.41	6180.27	6280.61	6367.35	6386.05	6467.69	6460.88	6261.9	6387.76	6340.14	6375.85	6591.84	6401.36	6535.71	6149.66	6219.39	6170.07	6008.5	6195.58	5998.3	5921.77	5685.37	5814.63	5692.18	5564.63	5680.27	5680.27	5755.1	5545.92	5705.78	5523.81
27.8224	5829.93	5875.85	5801.02	5937.07	5964.29	5850.34	6066.33	6074.83	5938.78	5994.9	6250	6112.24	6278.91	6205.78	6357.14	6312.93	6506.8	6663.27	6598.64	6428.57	6710.88	6630.95	6639.46	6719.39	6664.97	6653.06	6545.92	6596.94	6397.96	6263.61	6341.84	6273.81	6107.14	6054.42	5969.39	5816.33	5816.33	5760.2	5835.03	5799.32	5736.39	5603.74	5625.85	5673.47
27.842	5829.93	5899.66	5925.17	5853.74	6161.56	5804.42	6100.34	6164.97	6289.12	6144.56	6367.35	6435.37	6324.83	6433.67	6704.08	6687.07	6736.39	6795.92	6789.12	6886.05	6824.83	6644.56	6836.73	6845.24	6882.65	6938.78	6855.44	6901.36	6564.63	6409.86	6515.31	6185.37	6324.83	6267.01	6113.95	6093.54	5882.65	5865.65	5760.2	5875.85	5909.86	5656.46	5598.64	5715.99
27.8616	5945.58	6122.45	6120.75	6057.82	6059.52	6312.93	6319.73	6319.73	6355.44	6535.71	6505.1	6528.91	6578.23	6787.41	6715.99	6937.07	7049.32	7176.87	7079.93	7261.9	7212.59	7178.57	7096.94	6971.09	7108.84	7130.95	6937.07	7074.83	6940.48	6882.65	6755.1	6647.96	6333.33	6445.58	6391.16	6168.37	6117.35	5984.69	6221.09	5926.87	5870.75	5911.56	5993.2	5748.3
27.8812	6292.52	6231.29	6192.18	6355.44	6421.77	6498.3	6440.48	6420.07	6690.48	6493.2	6763.61	6678.57	6731.29	6942.18	7238.1	7323.13	7362.24	7348.64	7518.71	7380.95	7651.36	7532.31	7309.52	7270.41	7578.23	7445.58	7450.68	7387.76	7124.15	7044.22	6991.5	6702.38	6811.22	6574.83	6517.01	6476.19	6292.52	6209.18	6238.1	6374.15	6183.67	6117.35	6102.04	6042.52
27.9008	6588.44	6360.54	6670.07	6508.5	6510.2	6639.46	6556.12	6647.96	6760.2	6867.35	6795.92	7076.53	7350.34	7192.18	7285.71	7455.78	7540.82	7637.76	7778.91	7794.22	7732.99	7639.46	7676.87	7814.63	7823.13	7875.85	7678.57	7688.78	7372.45	7307.82	7170.07	7069.73	6986.39	6695.58	6748.3	6656.46	6755.1	6442.18	6256.8	6396.26	6326.53	6173.47	6159.86	6117.35
27.9204	6644.56	6695.58	6738.1	6969.39	6814.63	6765.31	7051.02	7059.52	7205.78	7134.35	7102.04	7302.72	7370.75	7511.9	7857.14	7794.22	7816.33	8192.18	8125.85	8141.16	8083.33	8105.44	8173.47	8260.2	7942.18	8144.56	8205.78	7969.39	7734.69	7673.47	7421.77	7321.43	7260.2	7115.65	7091.84	6925.17	6727.89	6681.97	6528.91	6663.27	6554.42	6304.42	6477.89	6328.23
27.94	6816.33	6821.43	6875.85	6926.87	7085.03	7149.66	7261.9	6984.69	7513.61	7554.42	7380.95	7440.48	7688.78	7899.66	8042.52	8275.51	8511.9	8448.98	8455.78	8705.78	8692.18	8729.59	8705.78	8664.97	8522.11	8287.42	8471.09	8290.82	8183.67	7894.56	7908.16	7729.59	7658.16	7573.13	7348.64	7221.09	7035.71	7051.02	6670.07	6763.61	6517.01	6619.05	6607.14	6336.73
27.9596	7081.63	6937.07	7231.29	7328.23	7307.82	7346.94	7409.86	7494.9	7792.52	7850.34	7835.03	7816.33	8079.93	8421.77	8430.27	8523.81	9061.22	8948.98	9022.11	9059.52	9049.32	9151.36	9030.61	9207.48	8981.29	8976.19	8792.52	8666.67	8517.01	8202.38	8379.25	7960.88	7777.21	7627.55	7476.19	7464.29	7350.34	7197.28	7052.72	6773.81	6991.5	6634.35	6702.38	6545.92
27.9792	7321.43	7517.01	7496.6	7576.53	7784.01	7945.58	7700.68	7867.35	7977.89	8027.21	8175.17	8096.94	8523.81	9008.5	9025.51	9071.43	9333.33	9246.6	9488.1	9552.72	9559.52	9460.88	9625.85	9406.46	9408.16	9304.42	9688.78	9333.33	8989.8	8702.38	8632.65	8617.35	8222.79	8098.64	8074.83	7942.18	7683.67	7501.7	7370.75	7360.54	7284.01	7068.03	7154.76	7005.1
27.9988	7736.39	7622.45	7957.48	7763.61	8035.71	8069.73	8202.38	8151.36	8375.85	8608.84	8557.82	8721.09	9011.9	8957.48	9420.07	9559.52	9874.15	9994.9	9959.18	10238.1	10013.6	10272.1	10119	10000	10246.6	10061.2	10199	9920.07	9585.03	9324.83	9027.21	8777.21	8659.86	8608.84	8448.98	8069.73	8001.7	7937.07	7872.45	7488.1	7579.93	7294.22	7227.89	7222.79
28.0184	8005.1	8090.14	8465.99	8277.21	8527.21	8562.93	8588.44	8937.07	8974.49	9120.75	9137.76	8965.99	9551.02	9647.96	10030.6	10025.5	10450.7	10671.8	10639.5	10391.2	10411.6	10631	10659.9	10763.6	10875.9	10581.6	10649.7	10391.2	10178.6	9982.99	9607.14	9311.22	9062.93	8914.97	8838.44	8445.58	8396.26	8232.99	8059.52	7845.24	7835.03	7772.11	7571.43	7610.54
28.038	8246.6	8413.27	8535.71	8656.46	9027.21	8959.18	9093.54	9243.2	9294.22	9389.46	9579.93	9928.57	10010.2	10318	10238.1	10561.2	11078.2	11295.9	11491.5	11387.8	11476.2	11513.6	11437.1	11421.8	11401.4	11459.2	11158.2	11241.5	10598.6	10471.1	10108.8	9925.17	9545.92	9500	9180.27	9119.05	8753.4	8739.8	8374.15	8329.93	7967.69	8074.83	8059.52	7739.8
28.0576	9168.37	9076.53	9047.62	9307.82	9389.46	9455.78	9726.19	9681.97	9909.86	9962.58	10180.3	10401.4	10596.9	10829.9	11013.6	11505.1	11466	12188.8	12284	12287.4	12423.5	12079.9	12231.3	12340.1	12204.1	12341.8	12163.3	11843.5	11331.6	11301	11066.3	10663.3	10127.6	10017	9721.09	9474.49	9130.95	9015.31	8863.95	8695.58	8542.52	8229.59	8027.21	8044.22
28.0772	9311.22	9430.27	9819.73	9700.68	9931.97	10042.5	10193.9	10466	10496.6	10993.2	10962.6	10981.3	11384.4	11574.8	12083.3	12238.1	12687.1	13148	12925.2	13161.6	12969.4	13003.4	13083.3	13224.5	13236.4	13153.1	12935.4	12777.2	12226.2	11802.7	11545.9	11284	10884.4	10899.7	10295.9	9954.08	9630.95	9673.47	9632.65	9282.31	8974.49	8819.73	8678.57	8481.29
28.0968	9977.89	10091.8	10338.4	10518.7	10596.9	10812.9	10937.1	11027.2	11246.6	11398	11564.6	11702.4	12052.7	12513.6	13231.3	13217.7	13590.1	13974.5	14088.4	13807.8	13921.8	13964.3	13986.4	14408.2	14023.8	13877.6	14511.9	13489.8	13295.9	12671.8	12585	11967.7	11683.7	11403.1	10976.2	10692.2	10352	10255.1	10030.6	9732.99	9751.7	9197.28	9119.05	9149.66
28.1164	10476.2	10649.7	10751.7	11139.5	11348.6	11812.9	11744.9	11960.9	12165	12428.6	12474.5	12772.1	12852	13238.1	13843.5	14318	14613.9	14705.8	15379.3	15282.3	15270.4	15363.9	15316.3	15622.4	15340.1	15335	14972.8	14493.2	14253.4	13821.4	13423.5	12949	12750	12083.3	11661.6	11416.7	11251.7	11134.4	10649.7	10486.4	9976.19	10102	9809.52	9534.01
28.136	11006.8	11170.1	11585	12010.2	12433.7	12284	12483	12957.5	12916.7	13105.4	13500	13678.6	14100.3	14392.9	14559.5	15406.5	15654.8	16265.3	16760.2	16576.5	16489.8	16680.3	16472.8	16476.2	16535.7	16341.8	16452.4	16064.6	15241.5	14795.9	14396.3	14022.1	13501.7	13076.5	12554.4	12285.7	11778.9	11539.1	11238.1	10886.1	10704.1	10472.8	10353.7	9787.42
28.1556	11915	12319.7	12642.9	12758.5	12921.8	13190.5	13739.8	13607.1	13717.7	14357.1	14268.7	14772.1	15193.9	15481.3	16076.5	16612.2	17144.6	17481.3	17637.8	17943.9	17989.8	17971.1	17773.8	17806.1	17894.6	17423.5	17631	16881	16199	15661.6	15556.1	15079.9	14443.9	13705.8	13466	13190.5	12843.5	12217.7	11964.3	11738.1	11425.2	11216	10918.4	10636.1
28.1752	12642.9	13056.1	13595.2	13824.8	14022.1	14421.8	14573.1	14976.2	15039.1	15384.4	15549.3	15734.7	16532.3	16785.7	17566.3	17836.7	18139.5	19224.5	19416.7	19204.1	19396.3	19229.6	19166.7	19120.7	19469.4	19299.3	19030.6	18535.7	17889.5	16923.5	16699	15993.2	15464.3	15214.3	14551	14306.1	13797.6	13057.8	12695.6	12318	12151.4	11506.8	11472.8	11120.7
28.1948	13794.2	13964.3	14394.6	14852	14717.7	15787.4	15625.9	15933.7	16324.8	16534	16685.4	17144.6	17687.1	18124.1	18807.8	19284	19816.3	20488.1	21005.1	20712.6	20955.8	20702.4	20583.3	20806.1	20736.4	20806.1	20780.6	19921.8	19035.7	18324.8	18005.1	17396.3	16734.7	16119	15865.6	14981.3	14646.3	14377.6	13692.2	13659.9	13095.2	12479.6	12528.9	12199
28.2144	14790.8	15489.8	15670.1	16168.4	16250	16554.4	16960.9	17719.4	17624.1	17699	18096.9	18294.2	18933.7	19481.3	20331.6	20746.6	21256.8	22323.1	22268.7	22318	22212.6	22353.7	22551	22350.3	22142.9	22620.7	22358.8	21261.9	20964.3	20049.3	19268.7	18807.8	18175.2	17459.2	16960.9	16367.3	15891.2	15428.6	15039.1	14554.4	13915	13505.1	13363.9	13091.8
28.234	15915	16416.7	16981.3	17525.5	17950.7	17855.4	18333.3	18755.1	19142.9	19573.1	19579.9	19709.2	20151.4	21068	21472.8	22471.1	22925.2	24086.7	23872.4	24535.7	24170.1	24285.7	24188.8	24562.9	23920.1	24432	24185.4	23341.8	22464.3	21568	21059.5	20199	19564.6	19018.7	18175.2	17853.7	16943.9	16595.2	15869	15522.1	15005.1	14843.5	14406.5	13943.9
28.2536	17360.5	18068	18511.9	18557.8	19340.1	20117.3	19974.5	20537.4	20603.7	21083.3	21141.2	21442.2	22052.7	22908.2	23224.5	24214.3	24801	25843.5	25705.8	26163.3	25702.4	25848.6	26319.7	26032.3	25654.8	26131	26171.8	24950.7	24382.7	23666.7	22935.4	21710.9	20983	20304.4	20013.6	19372.4	18778.9	17680.3	17233	16901.4	16328.2	15996.6	15433.7	15127.6
28.2732	18178.6	19408.2	19544.2	20256.8	21253.4	21517	21525.5	21751.7	22387.8	22435.4	22750	23229.6	23913.3	24644.6	25333.3	25695.6	26814.6	27552.7	27767	27314.6	27517	27700.7	27853.7	28107.1	27430.3	27520.4	27566.3	26828.2	26528.9	24920.1	24432	23778.9	23122.4	22168.4	21229.6	20812.9	19899.7	18966	18724.5	18086.7	17627.6	17131	16746.6	16375.9
28.2928	20112.2	20731.3	21467.7	22042.5	22865.6	23013.6	23382.7	23450.7	24295.9	24182	24028.9	24966	25537.4	26389.5	27078.2	27884.4	28573.1	29107.1	29113.9	29435.4	29449	29362.2	29323.1	29569.7	29532.3	29551	29450.7	29073.1	27850.3	27056.1	26059.5	25520.4	24661.6	23734.7	22996.6	22520.4	21886.1	20733	20491.5	19437.1	18755.1	18227.9	18153.1	17404.8
28.3124	21466	22624.1	23146.3	23722.8	24415	25091.8	25413.3	26091.8	26285.7	25971.1	26394.6	26596.9	27333.3	28248.3	28778.9	29297.6	30360.5	30896.3	31071.4	31294.2	31221.1	31142.9	30891.2	31006.8	30967.7	30943.9	31090.1	29915	29394.6	28658.2	28233	27261.9	26442.2	25336.7	25056.1	23704.1	23556.1	22850.3	22107.1	21278.9	20882.7	19756.8	19494.9	18855.4
28.332	23721.1	24159.9	25392.9	26047.6	26292.5	26945.6	26818	27142.9	27727.9	28088.4	28141.2	28569.7	29142.9	30153.1	30460.9	30976.2	31525.5	32268.7	32607.1	32556.1	32532.3	31986.4	33102	32636.1	32396.3	32139.5	31952.4	31952.4	31173.5	29977.9	29938.8	28867.3	27960.9	27540.8	26809.5	25663.3	25131	24054.4	23780.6	22845.2	22132.7	21438.8	20591.8	20292.5
28.3516	25656.5	26277.2	26717.7	27716	27928.6	28505.1	28794.2	29908.2	30131	29753.4	29748.3	30182	30540.8	31744.9	31954.1	32639.5	32474.5	32955.8	33365.6	33233	33261.9	33108.8	33156.5	33277.2	33090.1	33180.3	32984.7	32881	32583.3	31807.8	31471.1	30699	29799.3	29324.8	28768.7	27845.2	26790.8	26221.1	25115.6	24802.7	23648	23556.1	22568	21828.2
28.3712	27377.6	27952.4	28823.1	29445.6	30045.9	30627.6	30477.9	30959.2	31449	31466	31275.5	31960.9	32197.3	32426.9	33125.9	33357.1	33268.7	33631	33700.7	33777.2	33687.1	33573.1	33641.2	33734.7	33916.7	33955.8	33688.8	33363.9	33455.8	33090.1	32644.6	32161.6	31212.6	30981.3	30182	29396.3	28778.9	27867.3	26615.6	26710.9	25758.5	25341.8	24246.6	23846.9
28.3908	28967.7	29831.6	30841.8	31102	31605.4	31644.6	32234.7	32421.8	32848.6	32557.8	32848.6	33248.3	33180.3	33631	33329.9	33510.2	33755.1	33816.3	33420.1	33959.2	33790.8	33824.8	33882.7	34035.7	33651.4	33840.1	34176.9	33886.1	33937.1	33498.3	33348.6	33328.2	32605.4	32284	31682	30881	30682	29751.7	29261.9	27814.6	27523.8	26955.8	26093.5	25906.5
28.4104	30719.4	31806.1	31938.8	32814.6	33051	33122.4	33511.9	33845.2	33608.8	33229.6	33648	33697.3	33539.1	33693.9	33950.7	33613.9	33517	33540.8	33794.2	33843.5	33171.8	33454.1	33324.8	33227.9	33566.3	33659.9	33506.8	33772.1	33545.9	33937.1	33955.8	33505.1	33032.3	33363.9	32617.3	32977.9	31719.4	31423.5	30585	29576.5	29704.1	28607.1	27692.2	27282.3
28.43	32290.8	32945.6	33275.5	33862.2	34081.6	34399.7	34110.5	34244.9	33971.1	33846.9	33915	34062.9	33705.8	33994.9	33949	33705.8	33195.6	32704.1	32784	32391.2	32858.8	32709.2	33079.9	32826.5	32712.6	32362.2	32812.9	33200.7	33377.6	33418.4	33882.7	34122.4	33358.8	33527.2	33707.5	33389.5	32763.6	32562.9	32299.3	31017	30544.2	30658.2	29778.9	29183.7
28.4496	33624.1	33481.3	34051	34442.2	34583.3	34631	34530.6	34392.9	34205.8	34358.8	34423.5	33896.3	33513.6	33712.6	32872.4	32794.2	31989.8	31445.6	31668.4	31559.5	31520.4	31307.8	31554.4	31714.3	31695.6	31937.1	32083.3	32415	32943.9	33304.4	33744.9	33716	33811.2	33823.1	33603.7	33971.1	33889.5	33462.6	32960.9	32673.5	32442.2	31974.5	31144.6	30270.4
28.4692	34069.7	34408.2	34884.4	34455.8	34700.7	34765.3	34566.3	34306.1	33942.2	33816.3	33676.9	33221.1	32903.1	32513.6	31918.4	31719.4	30996.6	30433.7	30389.5	30341.8	30403.1	30261.9	30525.5	29967.7	30498.3	30539.1	30595.2	31187.1	31784	32207.5	32901.4	32799.3	33250	33460.9	33733	34195.6	34307.8	33794.2	33710.9	33590.1	33362.2	32707.5	32615.6	32051
28.4888	34280.6	34709.2	34607.1	34517	34360.5	34352	34484.7	33789.1	33613.9	33156.5	32908.2	32540.8	32088.4	31802.7	30824.8	30226.2	29867.3	28869	28596.9	28620.7	29168.4	29017	28928.6	28739.8	28775.5	28624.1	29108.8	29489.8	30462.6	30841.8	31716	32081.6	32233	32945.6	33333.3	33335	33586.7	34202.4	34081.6	33697.3	33295.9	33556.1	33653.1	32928.6
28.5084	34887.8	34443.9	34091.8	33729.6	33658.2	33006.8	33318	32503.4	32506.8	32241.5	31780.6	31460.9	30676.9	30064.6	29335	28731.3	28510.2	27443.9	26835	27015.3	27295.9	26925.2	27299.3	26801	27023.8	27107.1	27377.6	27627.6	28960.9	29459.2	29892.9	31093.5	31639.5	32234.7	32629.3	32670.1	33401.4	33767	33850.3	33853.7	33416.7	34078.2	33741.5	33765.3
28.528	34253.4	33585	33148	33008.5	32289.1	31801	32030.6	31124.1	30960.9	30727.9	30748.3	29991.5	29277.2	28415	27704.1	26933.7	26375.9	25382.7	25602	25250	25416.7	25722.8	25318	25168.4	25454.1	25848.6	25631	26530.6	27438.8	27984.7	28358.8	29343.5	30231.3	30498.3	31588.4	32124.1	32408.2	33214.3	33321.4	33632.7	33727.9	33831.6	33716	34392.9
28.5476	33061.2	32386.1	31892.9	31345.2	31061.2	30477.9	30382.7	29840.1	29372.4	29216	28765.3	28124.1	27542.5	26811.2	26187.1	25588.4	24682	24008.5	23403.1	23625.9	23688.8	23729.6	23460.9	23899.7	23270.4	23921.8	23828.2	24857.1	25372.4	26290.8	26748.3	27989.8	28586.7	29372.4	30132.7	30411.6	30926.9	31840.1	32348.6	32494.9	33719.4	33244.9	33576.5	33602
28.5672	31726.2	31517	30615.6	29981.3	29365.6	28989.8	28447.3	27976.2	27909.9	27651.4	27265.3	26144.6	25277.2	25438.8	24265.3	23697.3	23020.4	22324.8	22202.4	21688.8	21983	22149.7	21954.1	21746.6	21848.6	21835	21957.5	22739.8	23605.4	24447.3	25346.9	26074.8	26680.3	27357.1	27993.2	29187.1	29721.1	30726.2	30947.3	31496.6	32469.4	32908.2	32639.5	32967.7
28.5868	30195.6	29517	29515.3	28522.1	27207.5	27025.5	26624.1	26074.8	25838.4	25595.2	25413.3	24688.8	24022.1	23229.6	22396.3	22323.1	21015.3	20363.9	20234.7	19986.4	20319.7	19896.3	20192.2	20122.4	20113.9	20000	20340.1	21306.1	22238.1	22532.3	23916.7	24639.5	25040.8	25750	26631	27381	28251.7	29073.1	29608.8	30552.7	30440.5	31243.2	31748.3	31809.5
28.6064	28520.4	27670.1	27343.5	25819.7	25738.1	25229.6	24693.9	24469.4	24001.7	23942.2	23535.7	23108.8	22093.5	21685.4	21045.9	20552.7	19624.1	18690.5	18406.5	18700.7	18188.8	18913.3	18881	18467.7	18328.2	18511.9	18940.5	19551	20511.9	20954.1	21566.3	22598.6	23375.9	23938.8	25219.4	25818	26739.8	27477.9	27625.9	28603.7	29292.5	29782.3	30765.3	31044.2
28.626	26792.5	25454.1	25073.1	24421.8	23518.7	23352	22945.6	22399.7	22333.3	21651.4	21761.9	21243.2	20539.1	19962.6	19420.1	18549.3	17952.4	17064.6	17159.9	17151.4	17119	17455.8	17227.9	17139.5	17314.6	16903.1	17416.7	18086.7	18994.9	19488.1	20358.8	20336.7	21828.2	22466	22710.9	24013.6	24887.8	25605.4	26025.5	27260.2	27636.1	28420.1	28656.5	29180.3
28.6456	24979.6	23937.1	23435.4	22375.9	21758.5	21535.7	21161.6	20955.8	20294.2	20258.5	19947.3	19682	18739.8	18733	17704.1	17207.5	16984.7	16420.1	15802.7	15678.6	15724.5	15989.8	16039.1	15797.6	15894.6	15940.5	15716	16467.7	17156.5	17739.8	18426.9	19023.8	19777.2	20445.6	21476.2	22204.1	22624.1	23874.1	24476.2	24967.7	25705.8	26574.8	27375.9	27933.7
28.6652	23069.7	21891.2	21227.9	20710.9	20367.3	20129.3	19542.5	19195.6	19175.2	18540.8	18588.4	18278.9	17316.3	17129.3	16357.1	15833.3	15261.9	14785.7	14268.7	14619	14591.8	14571.4	14573.1	14682	14457.5	14297.6	14552.7	15022.1	15775.5	16608.8	17187.1	17739.8	18370.7	19110.5	20066.3	20297.6	21756.8	21937.1	22631	23176.9	24153.1	24736.4	25413.3	26010.2
28.6848	21295.9	20435.4	19733	19183.7	18605.4	18338.4	18096.9	17620.7	17304.4	17346.9	16988.1	16559.5	15991.5	15411.6	14709.2	14600.3	14006.8	13527.2	13399.7	13532.3	13625.9	13324.8	13430.3	13353.7	13501.7	13554.4	13593.5	14146.3	14641.2	15540.8	15569.7	16571.4	17428.6	17724.5	18199	18846.9	19716	20374.1	21173.5	21782.3	22545.9	23093.5	24023.8	24034
28.7044	19523.8	19229.6	18472.8	17857.1	16758.5	17110.5	16625.9	16248.3	15836.7	15709.2	15724.5	15420.1	14556.1	14409.9	13574.8	13449	13011.9	12474.5	12323.1	12146.3	12273.8	12403.1	12488.1	12261.9	12450.7	12267	12705.8	13083.3	13535.7	13857.1	14355.4	14972.8	15585	16331.6	16806.1	17668.4	18136.1	18741.5	19394.6	20192.2	20459.2	21357.1	22081.6	22578.2
28.724	17981.3	17163.3	16772.1	16193.9	15858.8	15498.3	15086.7	14909.9	14676.9	14467.7	14552.7	14501.7	13806.1	13085	12676.9	12006.8	12399.7	11573.1	11710.9	11277.2	11547.6	11415	11418.4	11607.1	11653.1	11693.9	11588.4	12132.7	12375.9	12836.7	13615.6	13801	14600.3	15170.1	15258.5	16229.6	16818	17464.3	17763.6	18539.1	19353.7	19862.2	20117.3	21107.1
28.7436	16494.9	16013.6	15382.7	14818	14829.9	14379.3	14023.8	13884.4	13654.8	13406.5	13511.9	13059.5	12782.3	12311.2	11833.3	11693.9	11270.4	10632.7	10702.4	10807.8	10777.2	10683.7	10915	10758.5	10615.6	10756.8	10959.2	11039.1	11767	11943.9	12304.4	12816.3	13224.5	13865.6	14241.5	14731.3	15722.8	15906.5	16665	17275.5	17777.2	18363.9	18858.8	19137.8
28.7632	15238.1	15022.1	14415	13949	13608.8	13387.8	13027.2	12648	12343.5	12442.2	12496.6	12005.1	11676.9	11717.7	11154.8	11011.9	10295.9	9974.49	10037.4	10052.7	9908.16	9918.37	10188.8	10037.4	9914.97	9984.69	9722.79	10596.9	10610.5	10942.2	11532.3	11930.3	12333.3	12826.5	13187.1	13479.6	14102	14675.2	15248.3	15785.7	16251.7	16738.1	16991.5	17722.8
28.7828	14148	13976.2	13265.3	12818	12457.5	12289.1	12148	11984.7	11649.7	11700.7	11236.4	11469.4	10911.6	10619	10527.2	9865.65	9724.49	9363.95	9540.82	9215.99	9175.17	9392.86	9195.58	9457.48	9460.88	9445.58	9598.64	9819.73	9829.93	10392.9	10632.7	11015.3	11258.5	12153.1	12231.3	12743.2	12964.3	13469.4	14131	14340.1	15028.9	15426.9	16028.9	16343.5
28.8024	13267	12819.7	12113.9	11908.2	11750	11544.2	11243.2	11015.3	10712.6	10942.2	10545.9	10585	10336.7	9833.33	9595.24	9445.58	9217.69	8853.74	8637.76	8729.59	8996.6	8930.27	8979.59	8719.39	8610.54	8848.64	8977.89	9069.73	9284.01	9605.44	9833.33	10187.1	10501.7	10918.4	11540.8	11855.4	12146.3	12792.5	13115.6	13566.3	13983	14301	14763.6	15200.7
28.822	12301	11872.4	11355.4	11197.3	10935.4	10554.4	10642.9	10227.9	10119	10166.7	10125.9	9807.82	9534.01	9205.78	9045.92	8862.24	8511.9	8435.37	8278.91	8312.93	8241.5	8295.92	8221.09	8221.09	8290.82	8312.93	8362.24	8455.78	8620.75	9136.05	9455.78	9773.81	9738.1	10284	10583.3	10896.3	11175.2	11622.4	12171.8	12244.9	12993.2	13083.3	13823.1	13836.7
28.8416	11316.3	10998.3	10551	10459.2	10117.3	9722.79	9867.35	9564.63	9389.46	9268.71	9445.58	9192.18	8998.3	8518.71	8637.76	8129.25	8066.33	7743.2	7799.32	7884.35	7974.49	7731.29	7688.78	7909.86	7585.03	8051.02	8056.12	8028.91	8338.44	8695.58	8812.93	9052.72	9500	9535.71	9807.82	10142.9	10700.7	11006.8	10915	11496.6	11872.4	12149.7	12751.7	13013.6
28.8612	10513.6	10261.9	9977.89	9585.03	9522.11	9360.54	9139.46	8938.78	9013.61	8768.71	8775.51	8681.97	8465.99	8164.97	8086.73	7886.05	7683.67	7668.37	7559.52	7413.27	7164.97	7489.8	7578.23	7627.55	7479.59	7515.31	7505.1	7685.37	7853.74	8059.52	8238.1	8513.61	8678.57	8914.97	9302.72	9491.5	9675.17	10073.1	10426.9	10823.1	10792.5	11263.6	11768.7	11988.1
28.8808	9986.39	9539.12	9255.1	9209.18	9079.93	8658.16	8821.43	8513.61	8307.82	8217.69	8452.38	8127.55	7860.54	7998.3	7513.61	7491.5	7352.04	6835.03	7360.54	7098.64	7267.01	7210.88	7335.03	7238.1	6998.3	7112.24	7268.71	7268.71	7469.39	7615.65	7911.56	7971.09	8440.48	8568.03	8651.36	9005.1	9236.39	9489.8	9869.05	10028.9	10333.3	10707.5	11161.6	10909.9
28.9004	9238.1	9219.39	8974.49	8394.56	8314.63	8352.04	7981.29	7784.01	7943.88	7870.75	7838.44	7715.99	7518.71	7503.4	7139.46	7047.62	6811.22	6843.54	6625.85	6778.91	6739.8	6673.47	6852.04	6867.35	6579.93	6661.56	6986.39	6982.99	6974.49	7340.14	7455.78	7644.56	7920.07	7690.48	8326.53	8683.67	8615.65	9000	9294.22	9437.07	9498.3	9680.27	10379.3	10290.8
28.92	8773.81	8511.9	8391.16	8180.27	8054.42	7892.86	7727.89	7897.96	7518.71	7615.65	7622.45	7348.64	7540.82	6858.84	6714.29	6712.59	6683.67	6360.54	6653.06	6651.36	6338.44	6365.65	6457.48	6360.54	6518.71	6508.5	6583.33	6465.99	6666.67	6831.63	7154.76	7297.62	7370.75	7642.86	7792.52	7935.37	8181.97	8693.88	8630.95	9003.4	9076.53	9309.52	9360.54	9675.17
28.9396	8387.76	8239.8	7933.67	7879.25	7617.35	7585.03	7569.73	7333.33	7282.31	7006.8	7251.7	6826.53	6988.1	6743.2	6562.93	6377.55	6352.04	6173.47	6408.16	6336.73	6178.57	6341.84	6357.14	6318.03	6278.91	6377.55	6207.48	6292.52	6494.9	6607.14	7124.15	6843.54	7384.35	7163.27	7571.43	7396.26	7578.23	7986.39	8403.06	8459.18	8382.65	8685.37	9095.24	9236.39
28.9592	7744.9	7675.17	7421.77	7500	7250	7316.33	7132.65	6969.39	6814.63	6785.71	6925.17	6843.54	6585.03	6500	6304.42	6137.76	6173.47	6246.6	5996.6	6098.64	6178.57	6107.14	6034.01	6117.35	6108.84	5991.5	6127.55	6154.76	6542.52	6345.24	6590.14	6756.8	6903.06	6931.97	7096.94	7073.13	7323.13	7551.02	7812.93	7955.78	8057.82	8166.67	8559.52	8680.27
28.9788	7323.13	7420.07	7095.24	7081.63	7059.52	6874.15	6829.93	6624.15	6500	6488.1	6438.78	6277.21	6328.23	6287.41	6112.24	5850.34	5884.35	5877.55	5850.34	5656.46	5903.06	5867.35	5799.32	5930.27	5959.18	5843.54	6107.14	6054.42	6020.41	6338.44	6352.04	6360.54	6539.12	6576.53	6816.33	6831.63	7047.62	7170.07	7442.18	7588.44	7591.84	7875.85	7843.54	8105.44
28.9984	7045.92	6947.28	6950.68	6792.52	6729.59	6736.39	6552.72	6425.17	6455.78	6256.8	6287.41	6244.9	6190.48	6049.32	5964.29	5846.94	5765.31	5486.39	5693.88	5750	5625.85	5741.5	5668.37	5542.52	5668.37	5673.47	5729.59	5768.71	5846.94	6030.61	5918.37	6273.81	6365.65	6231.29	6489.8	6882.65	7096.94	6739.8	6862.24	7277.21	7348.64	7520.41	7632.65	7777.21
29.018	6996.6	6721.09	6523.81	6455.78	6518.71	6273.81	6340.14	6260.2	6170.07	6149.66	6045.92	5894.56	5845.24	5923.47	5761.9	5787.41	5659.86	5608.84	5433.67	5467.69	5346.94	5496.6	5489.8	5486.39	5596.94	5520.41	5297.62	5598.64	5683.67	5823.13	5770.41	5938.78	6214.29	6260.2	6307.82	6358.84	6591.84	6744.9	6772.11	6697.28	7102.04	7168.37	7251.7	7352.04
29.0376	6600.34	6576.53	6425.17	6219.39	6151.36	6100.34	6010.2	6023.81	5826.53	6013.61	5882.65	5641.16	5644.56	5719.39	5710.88	5496.6	5380.95	5477.89	5391.16	5168.37	5256.8	5307.82	5316.33	5465.99	5396.26	5192.18	5494.9	5523.81	5600.34	5498.3	5904.76	5831.63	5778.91	5831.63	6003.4	6198.98	6357.14	6574.83	6527.21	6692.18	6908.16	6828.23	6814.63	7020.41
29.0572	6338.44	6496.6	6108.84	5925.17	5926.87	5704.08	5833.33	5874.15	5865.65	5760.2	5542.52	5537.41	5474.49	5311.22	5413.27	5299.32	5212.59	5275.51	5166.67	5319.73	5265.31	5215.99	5088.44	5258.5	5260.2	5246.6	5166.67	5346.94	5255.1	5484.69	5534.01	5765.31	5702.38	5872.45	6023.81	5731.29	6102.04	6083.33	6324.83	6488.1	6525.51	6459.18	6627.55	6821.43
29.0768	6168.37	6028.91	5988.1	5933.67	5768.71	5761.9	5574.83	5666.67	5615.65	5409.86	5431.97	5568.03	5365.65	5511.9	5328.23	5267.01	5323.13	5212.59	5205.78	5243.2	5139.46	5039.12	5091.84	5153.06	5127.55	5044.22	5102.04	5105.44	5187.07	5397.96	5277.21	5753.4	5613.95	5709.18	5671.77	5710.88	5850.34	6064.63	6147.96	6154.76	6091.84	6282.31	6649.66	6525.51
29.0964	5989.8	5860.54	5676.87	5673.47	5500	5789.12	5493.2	5661.56	5370.75	5443.88	5299.32	5251.7	5134.35	5244.9	5248.3	5224.49	5207.48	5010.2	4828.23	5125.85	4957.48	4930.27	4899.66	4977.89	5159.86	4926.87	5018.71	5100.34	5102.04	5132.65	5232.99	5333.33	5440.48	5591.84	5620.75	5590.14	5542.52	5767.01	5833.33	6018.71	5991.5	6389.46	6273.81	6358.84
29.116	5755.1	5784.01	5712.59	5515.31	5370.75	5477.89	5421.77	5346.94	5284.01	5246.6	5275.51	5221.09	5161.56	5032.31	5001.7	4892.86	5095.24	4933.67	4833.33	4816.33	4904.76	5008.5	4974.49	4833.33	5017.01	4920.07	4914.97	4870.75	4962.59	5137.76	5001.7	5037.41	5217.69	5159.86	5343.54	5613.95	5491.5	5624.15	5896.26	5814.63	5591.84	6144.56	5931.97	6102.04
29.1356	5629.25	5705.78	5540.82	5428.57	5107.14	5290.82	5183.67	5232.99	5132.65	5229.59	5158.16	5096.94	4777.21	5153.06	4828.23	4875.85	4778.91	4755.1	4743.2	4770.41	4697.28	4795.92	4659.86	4715.99	4828.23	4806.12	4948.98	5030.61	4869.05	5093.54	4998.3	4964.29	5083.33	5136.05	5232.99	5522.11	5185.37	5323.13	5534.01	5642.86	5734.69	5860.54	5811.22	5965.99
29.1552	5414.97	5450.68	5284.01	5290.82	5173.47	5207.48	5062.93	5105.44	5079.93	5217.69	4994.9	5022.11	5044.22	4982.99	4804.42	4787.41	4812.93	4753.4	4756.8	4615.65	4688.78	4755.1	4585.03	4721.09	4465.99	4744.9	4632.65	4787.41	4821.43	4969.39	4925.17	4989.8	5268.71	5117.35	5113.95	5170.07	5226.19	5314.63	5267.01	5491.5	5641.16	5448.98	5586.73	5828.23
29.1748	5491.5	5340.14	5112.24	5042.52	5268.71	5027.21	4976.19	4969.39	4972.79	5085.03	4727.89	4732.99	4804.42	4729.59	4559.52	4598.64	4595.24	4544.22	4627.55	4624.15	4802.72	4688.78	4627.55	4671.77	4537.41	4651.36	4693.88	4698.98	4534.01	4710.88	5047.62	4933.67	4768.71	4824.83	5052.72	5107.14	5112.24	5132.65	5265.31	5360.54	5244.9	5542.52	5491.5	5534.01
29.1944	5170.07	5309.52	5052.72	5163.27	5049.32	5100.34	4962.59	4792.52	4726.19	4920.07	4792.52	4755.1	4653.06	4746.6	4710.88	4698.98	4681.97	4467.69	4595.24	4394.56	4656.46	4607.14	4680.27	4602.04	4554.42	4649.66	4491.5	4593.54	4664.97	4654.76	4748.3	4620.75	4945.58	5010.2	4795.92	4996.6	5020.41	5110.54	5158.16	5295.92	5166.67	5471.09	5452.38	5365.65
29.214	5015.31	5198.98	5057.82	5052.72	4860.54	4831.63	4787.41	4845.24	4761.9	4875.85	4651.36	4630.95	4705.78	4715.99	4758.5	4598.64	4474.49	4409.86	4562.93	4399.66	4510.2	4396.26	4416.67	4488.1	4511.9	4374.15	4484.69	4518.71	4506.8	4542.52	4714.29	4687.07	4744.9	4809.52	4867.35	4930.27	4960.88	5001.7	4945.58	5248.3	5022.11	5399.66	5399.66	5311.22
29.2336	4926.87	5095.24	4823.13	4889.46	4828.23	4772.11	4838.44	4641.16	4741.5	4784.01	4636.05	4448.98	4615.65	4503.4	4476.19	4411.56	4562.93	4318.03	4617.35	4474.49	4285.71	4518.71	4345.24	4428.57	4488.1	4455.78	4319.73	4435.37	4418.37	4511.9	4658.16	4481.29	4687.07	4607.14	4767.01	4894.56	4994.9	4821.43	4991.5	5102.04	5025.51	4918.37	5164.97	5301.02
29.2532	4957.48	4855.44	4755.1	4528.91	4653.06	4678.57	4801.02	4727.89	4654.76	4709.18	4588.44	4554.42	4517.01	4649.66	4340.14	4367.35	4382.65	4404.76	4348.64	4227.89	4346.94	4331.63	4294.22	4442.18	4280.61	4380.95	4287.41	4309.52	4549.32	4380.95	4404.76	4535.71	4644.56	4625.85	4683.67	4770.41	4768.71	4760.2	4802.72	4977.89	4821.43	4886.05	4903.06	5154.76
29.2728	4931.97	4726.19	4748.3	4828.23	4647.96	4705.78	4474.49	4700.68	4505.1	4641.16	4387.76	4564.63	4340.14	4304.42	4251.7	4295.92	4348.64	4343.54	4290.82	4244.9	4301.02	4336.73	4326.53	4278.91	4352.04	4374.15	4248.3	4403.06	4404.76	4386.05	4671.77	4617.35	4576.53	4379.25	4489.8	4676.87	4615.65	4782.31	4642.86	4736.39	4833.33	5057.82	5017.01	4954.08
29.2924	4775.51	4753.4	4668.37	4680.27	4792.52	4704.08	4534.01	4620.75	4528.91	4471.09	4358.84	4408.16	4362.24	4394.56	4277.21	4200.68	4234.69	4284.01	4280.61	4314.63	4268.71	4399.66	4168.37	4144.56	4248.3	4260.2	4335.03	4270.41	4318.03	4418.37	4525.51	4353.74	4267.01	4411.56	4690.48	4539.12	4586.73	4578.23	4753.4	4680.27	4639.46	4824.83	4795.92	4877.55
29.312	4760.2	4685.37	4690.48	4505.1	4564.63	4471.09	4394.56	4445.58	4457.48	4386.05	4318.03	4394.56	4452.38	4353.74	4414.97	4168.37	4141.16	4187.07	4285.71	4122.45	4253.4	4180.27	4088.44	4239.8	4263.61	4231.29	4270.41	4289.12	4129.25	4323.13	4346.94	4357.14	4360.54	4358.84	4459.18	4481.29	4506.8	4525.51	4540.82	4807.82	4676.87	4818.03	4904.76	4899.66
29.3316	4632.65	4619.05	4522.11	4476.19	4505.1	4472.79	4396.26	4493.2	4386.05	4278.91	4409.86	4353.74	4348.64	4321.43	4362.24	4318.03	4246.6	4122.45	4200.68	3977.89	4074.83	4081.63	4333.33	4202.38	4202.38	4096.94	4146.26	4107.14	4151.36	4222.79	4292.52	4178.57	4258.5	4307.82	4244.9	4284.01	4448.98	4491.5	4525.51	4573.13	4748.3	4758.5	4746.6	4588.44
29.3512	4469.39	4540.82	4656.46	4605.44	4409.86	4251.7	4404.76	4273.81	4321.43	4290.82	4392.86	4229.59	4195.58	4255.1	4209.18	4042.52	4164.97	4178.57	4001.7	3994.9	4054.42	4125.85	4164.97	4042.52	4086.73	4039.12	4113.95	4119.05	4193.88	4258.5	4278.91	4268.71	4258.5	4389.46	4372.45	4272.11	4534.01	4460.88	4455.78	4630.95	4573.13	4571.43	4554.42	4596.94
29.3708	4448.98	4292.52	4462.59	4241.5	4382.65	4273.81	4496.6	4265.31	4270.41	4260.2	4346.94	4309.52	4136.05	4258.5	4091.84	3969.39	4034.01	4226.19	4073.13	3882.65	4015.31	4125.85	4015.31	4022.11	4013.61	4020.41	4144.56	3994.9	4212.59	4261.9	4134.35	4268.71	4090.14	4295.92	4164.97	4263.61	4377.55	4357.14	4352.04	4479.59	4537.41	4658.16	4552.72	4525.51
29.3904	4430.27	4408.16	4312.93	4416.67	4164.97	4292.52	4265.31	4175.17	4198.98	4127.55	4290.82	4219.39	4115.65	4052.72	4117.35	4198.98	3882.65	4040.82	4096.94	4008.5	4175.17	3943.88	4039.12	4040.82	4113.95	3928.57	3901.36	4141.16	4173.47	4209.18	4129.25	4207.48	4229.59	4198.98	4035.71	4214.29	4435.37	4239.8	4321.43	4431.97	4535.71	4600.34	4738.1	4595.24
29.41	4345.24	4232.99	4324.83	4360.54	4175.17	4246.6	4224.49	4147.96	4336.73	4129.25	4110.54	4231.29	4073.13	4190.48	4018.71	3991.5	3972.79	3916.67	4000	4000	3855.44	4003.4	4006.8	3940.48	4078.23	3981.29	4054.42	3991.5	4161.56	4037.41	4057.82	4158.16	4187.07	4207.48	4185.37	4365.65	4397.96	4273.81	4306.12	4255.1	4564.63	4445.58	4562.93	4522.11
29.4296	4280.61	4306.12	4256.8	4125.85	4250	4100.34	4231.29	4187.07	4212.59	4188.78	4173.47	4039.12	4209.18	4091.84	4130.95	4059.52	4042.52	3948.98	3858.84	4068.03	3991.5	3838.44	3882.65	3894.56	3853.74	4008.5	3948.98	4088.44	3848.64	4090.14	4074.83	4076.53	4011.9	4190.48	4144.56	4250	4136.05	4170.07	4253.4	4193.88	4295.92	4314.63	4355.44	4484.69
29.4492	4258.5	4329.93	4304.42	4335.03	4287.41	4268.71	4023.81	4214.29	4267.01	4236.39	4173.47	4141.16	4037.41	3906.46	4108.84	3969.39	3784.01	4040.82	3923.47	3957.48	3952.38	4025.51	3943.88	3913.27	3824.83	3756.8	3867.35	4030.61	3976.19	3899.66	4130.95	4096.94	4137.76	4207.48	4215.99	4136.05	4200.68	4146.26	4454.08	4335.03	4442.18	4159.86	4343.54	4462.59
29.4688	4154.76	4173.47	4210.88	4173.47	4222.79	4142.86	4039.12	4170.07	4178.57	3989.8	4062.93	4180.27	4027.21	3940.48	4025.51	3954.08	4045.92	3935.37	3773.81	3700.68	3962.59	3926.87	3971.09	3921.77	3998.3	3899.66	3889.46	3942.18	4027.21	3996.6	3906.46	3926.87	4054.42	3979.59	3950.68	4139.46	4280.61	4251.7	4377.55	4321.43	4278.91	4270.41	4314.63	4465.99
29.4884	4010.2	4188.78	4297.62	4010.2	4219.39	4134.35	4027.21	4052.72	3812.93	3937.07	3913.27	3943.88	3972.79	3799.32	3979.59	3848.64	3930.27	3911.56	3738.1	3882.65	4052.72	3875.85	3818.03	3823.13	3904.76	3955.78	3857.14	3879.25	3874.15	3848.64	3906.46	4022.11	4076.53	3943.88	3998.3	4057.82	4081.63	3976.19	4222.79	4105.44	4301.02	4311.22	4256.8	4238.1
29.508	4047.62	4130.95	4110.54	4231.29	4198.98	4078.23	4083.33	4018.71	4047.62	3916.67	4103.74	3993.2	4035.71	4020.41	4005.1	3906.46	3867.35	3785.71	3869.05	3812.93	4034.01	3945.58	3870.75	3996.6	3846.94	3705.78	3835.03	3865.65	3858.84	4000	3819.73	4039.12	3979.59	4151.36	4000	4137.76	4110.54	3945.58	4107.14	4295.92	4100.34	4175.17	4170.07	4115.65
29.5276	4066.33	4034.01	4115.65	4056.12	4062.93	3874.15	4093.54	3962.59	3935.37	3901.36	3811.22	3938.78	3863.95	3855.44	3841.84	3880.95	3772.11	3894.56	3809.52	3914.97	3714.29	3831.63	3869.05	3814.63	3819.73	3802.72	3869.05	3789.12	3916.67	4054.42	4000	3790.82	3869.05	3829.93	3971.09	4132.65	4037.41	4142.86	4074.83	4156.46	4127.55	4159.86	4256.8	4112.24
29.5472	3986.39	4010.2	4108.84	4134.35	4071.43	4020.41	4122.45	3904.76	3913.27	3778.91	3935.37	3984.69	3981.29	3882.65	3816.33	3947.28	3724.49	3748.3	3833.33	3773.81	3768.71	3875.85	3806.12	3768.71	3826.53	3671.77	3763.61	3787.41	3884.35	3748.3	3947.28	3792.52	3969.39	3879.25	3965.99	3942.18	4010.2	3998.3	4069.73	4178.57	4057.82	4224.49	4287.41	4149.66
29.5668	3901.36	4137.76	4042.52	4022.11	3965.99	3926.87	4028.91	4028.91	3846.94	3846.94	3940.48	3884.35	3787.41	3785.71	3727.89	3930.27	3773.81	3884.35	3797.62	3935.37	3814.63	3797.62	3841.84	3816.33	3668.37	3732.99	3721.09	3695.58	3880.95	3976.19	3891.16	3853.74	3863.95	3993.2	4103.74	4032.31	3767.01	4120.75	3954.08	4081.63	3969.39	4091.84	4076.53	4190.48
29.5864	3928.57	3835.03	3884.35	4076.53	4098.64	3965.99	4000	3828.23	3775.51	3852.04	3880.95	3843.54	3801.02	3872.45	3841.84	3821.43	3685.37	3773.81	3846.94	3865.65	3656.46	3843.54	3765.31	3845.24	3819.73	3772.11	3773.81	3748.3	3841.84	3935.37	3931.97	3763.61	3801.02	3797.62	3947.28	3972.79	3989.8	3988.1	4018.71	4054.42	4052.72	3909.86	4105.44	4078.23
29.606	3911.56	4025.51	4085.03	4052.72	4005.1	3947.28	3991.5	3814.63	3843.54	3809.52	3714.29	3841.84	3775.51	3748.3	3719.39	3784.01	3732.99	3591.84	3738.1	3816.33	3704.08	3729.59	3678.57	3693.88	3746.6	3773.81	3707.48	3778.91	3836.73	3765.31	3773.81	3673.47	3867.35	3925.17	3904.76	3976.19	3916.67	4096.94	3979.59	4010.2	4100.34	4079.93	4010.2	4127.55
29.6256	3877.55	3937.07	3988.1	3896.26	3884.35	3853.74	3933.67	3848.64	3775.51	3761.9	3923.47	3756.8	3789.12	3812.93	3751.7	3704.08	3590.14	3637.76	3632.65	3739.8	3620.75	3869.05	3639.46	3778.91	3838.44	3680.27	3743.2	3746.6	3722.79	3658.16	3797.62	3775.51	3671.77	3787.41	3704.08	3926.87	3908.16	3982.99	3982.99	4028.91	3909.86	3989.8	4005.1	4022.11
29.6452	3991.5	4003.4	3882.65	3806.12	3804.42	3811.22	3952.38	3979.59	3891.16	3736.39	4017.01	3869.05	3758.5	3666.67	3863.95	3727.89	3731.29	3777.21	3709.18	3666.67	3666.67	3664.97	3729.59	3715.99	3717.69	3634.35	3671.77	3683.67	3676.87	3763.61	3692.18	3731.29	3831.63	3707.48	3807.82	3778.91	3778.91	3845.24	3969.39	3909.86	3911.56	4054.42	4119.05	4030.61
29.6648	3969.39	3799.32	3957.48	3845.24	3994.9	3828.23	3763.61	3909.86	3654.76	3773.81	3804.42	3778.91	3869.05	3585.03	3622.45	3649.66	3632.65	3697.28	3697.28	3630.95	3726.19	3637.76	3690.48	3535.71	3469.39	3695.58	3535.71	3595.24	3785.71	3629.25	3607.14	3778.91	3629.25	4005.1	3671.77	4030.61	3991.5	3923.47	3790.82	3867.35	3862.24	4006.8	4061.22	4044.22
29.6844	4000	4062.93	3879.25	3782.31	3967.69	3709.18	3792.52	3685.37	3760.2	3642.86	3843.54	3568.03	3715.99	3647.96	3712.59	3792.52	3551.02	3627.55	3613.95	3564.63	3477.89	3615.65	3654.76	3482.99	3647.96	3537.41	3721.09	3613.95	3602.04	3642.86	3704.08	3695.58	3613.95	3908.16	3738.1	3829.93	3801.02	3746.6	3896.26	3758.5	3940.48	3867.35	3954.08	3994.9
29.704	3814.63	3843.54	3870.75	3811.22	3736.39	3867.35	3801.02	3773.81	3738.1	3753.4	3698.98	3717.69	3602.04	3812.93	3539.12	3642.86	3681.97	3629.25	3547.62	3574.83	3753.4	3590.14	3573.13	3661.56	3670.07	3758.5	3726.19	3719.39	3671.77	3664.97	3785.71	3697.28	3828.23	3727.89	3794.22	3700.68	3744.9	3855.44	3738.1	3804.42	3867.35	3938.78	3977.89	3971.09
29.7236	3681.97	3818.03	3863.95	3671.77	3743.2	3687.07	3753.4	3763.61	3721.09	3704.08	3736.39	3734.69	3773.81	3738.1	3732.99	3522.11	3511.9	3568.03	3586.73	3517.01	3700.68	3591.84	3707.48	3535.71	3681.97	3523.81	3517.01	3629.25	3659.86	3603.74	3777.21	3666.67	3724.49	3620.75	3833.33	3768.71	3700.68	3715.99	3767.01	3921.77	3794.22	3746.6	4008.5	3855.44
29.7432	3809.52	3920.07	3855.44	3746.6	3659.86	3659.86	3710.88	3739.8	3765.31	3785.71	3731.29	3744.9	3726.19	3605.44	3576.53	3564.63	3681.97	3632.65	3448.98	3727.89	3579.93	3590.14	3510.2	3484.69	3574.83	3540.82	3517.01	3668.37	3515.31	3482.99	3671.77	3620.75	3773.81	3624.15	3751.7	3748.3	3704.08	3636.05	3824.83	3954.08	3865.65	3778.91	4018.71	3886.05
29.7628	3729.59	3914.97	3846.94	3758.5	3772.11	3734.69	3664.97	3596.94	3756.8	3653.06	3670.07	3647.96	3755.1	3795.92	3552.72	3561.22	3513.61	3595.24	3488.1	3629.25	3641.16	3644.56	3511.9	3581.63	3709.18	3488.1	3653.06	3539.12	3561.22	3578.23	3647.96	3683.67	3746.6	3556.12	3823.13	3894.56	3738.1	3659.86	3913.27	3933.67	3806.12	3860.54	3899.66	3789.12
29.7824	3755.1	3785.71	3671.77	3775.51	3641.16	3785.71	3687.07	3736.39	3608.84	3600.34	3605.44	3647.96	3602.04	3506.8	3630.95	3547.62	3551.02	3571.43	3530.61	3438.78	3511.9	3527.21	3539.12	3636.05	3683.67	3641.16	3562.93	3559.52	3556.12	3556.12	3557.82	3763.61	3654.76	3637.76	3690.48	3641.16	3744.9	3748.3	3802.72	3823.13	3748.3	3831.63	3903.06	3886.05
29.802	3738.1	3695.58	3625.85	3818.03	3744.9	3717.69	3753.4	3710.88	3620.75	3748.3	3632.65	3535.71	3690.48	3612.24	3498.3	3598.64	3528.91	3561.22	3455.78	3600.34	3501.7	3571.43	3494.9	3500	3588.44	3488.1	3566.33	3527.21	3569.73	3581.63	3571.43	3595.24	3629.25	3547.62	3644.56	3612.24	3719.39	3812.93	3647.96	3719.39	3824.83	3680.27	3612.24	3772.11
29.8216	3896.26	3807.82	3659.86	3690.48	3666.67	3574.83	3598.64	3595.24	3566.33	3678.57	3540.82	3613.95	3610.54	3428.57	3535.71	3578.23	3639.46	3562.93	3574.83	3482.99	3505.1	3447.28	3467.69	3501.7	3664.97	3438.78	3481.29	3544.22	3590.14	3627.55	3545.92	3613.95	3772.11	3557.82	3634.35	3568.03	3617.35	3641.16	3794.22	3850.34	3646.26	3773.81	3790.82	3744.9
29.8412	3823.13	3671.77	3736.39	3678.57	3644.56	3566.33	3721.09	3595.24	3712.59	3647.96	3624.15	3518.71	3552.72	3664.97	3598.64	3513.61	3554.42	3518.71	3389.46	3600.34	3467.69	3557.82	3420.07	3397.96	3457.48	3510.2	3522.11	3547.62	3527.21	3523.81	3620.75	3578.23	3559.52	3542.52	3537.41	3556.12	3576.53	3845.24	3721.09	3664.97	3816.33	3683.67	3780.61	3676.87
29.8608	3763.61	3712.59	3615.65	3681.97	3622.45	3593.54	3554.42	3690.48	3585.03	3482.99	3787.41	3518.71	3649.66	3593.54	3496.6	3557.82	3440.48	3500	3421.77	3340.14	3428.57	3318.03	3467.69	3469.39	3455.78	3442.18	3394.56	3447.28	3549.32	3488.1	3469.39	3666.67	3530.61	3545.92	3676.87	3596.94	3566.33	3688.78	3707.48	3772.11	3736.39	3709.18	3770.41	3608.84
29.8804	3828.23	3736.39	3717.69	3717.69	3704.08	3486.39	3554.42	3687.07	3603.74	3556.12	3636.05	3579.93	3527.21	3612.24	3397.96	3527.21	3610.54	3437.07	3442.18	3437.07	3481.29	3421.77	3421.77	3433.67	3406.46	3375.85	3428.57	3505.1	3476.19	3528.91	3574.83	3564.63	3610.54	3522.11	3588.44	3547.62	3654.76	3697.28	3568.03	3683.67	3857.14	3738.1	3709.18	3819.73
29.9	3702.38	3670.07	3603.74	3534.01	3598.64	3607.14	3607.14	3593.54	3528.91	3610.54	3488.1	3578.23	3392.86	3693.88	3573.13	3465.99	3401.36	3375.85	3491.5	3397.96	3406.46	3459.18	3484.69	3328.23	3445.58	3489.8	3590.14	3399.66	3535.71	3525.51	3471.09	3386.05	3615.65	3658.16	3460.88	3678.57	3625.85	3588.44	3576.53	3712.59	3605.44	3634.35	3664.97	3605.44
29.9196	3532.31	3680.27	3474.49	3634.35	3522.11	3593.54	3552.72	3508.5	3574.83	3528.91	3610.54	3595.24	3435.37	3552.72	3387.76	3608.84	3346.94	3443.88	3423.47	3500	3375.85	3307.82	3481.29	3425.17	3479.59	3387.76	3416.67	3469.39	3360.54	3562.93	3496.6	3479.59	3568.03	3692.18	3569.73	3554.42	3537.41	3452.38	3552.72	3653.06	3639.46	3818.03	3673.47	3675.17
29.9392	3724.49	3722.79	3641.16	3678.57	3414.97	3464.29	3617.35	3430.27	3494.9	3600.34	3527.21	3414.97	3491.5	3486.39	3450.68	3336.73	3380.95	3399.66	3319.73	3382.65	3484.69	3503.4	3510.2	3457.48	3552.72	3380.95	3440.48	3345.24	3517.01	3455.78	3469.39	3346.94	3389.46	3508.5	3471.09	3498.3	3602.04	3566.33	3569.73	3527.21	3778.91	3688.78	3636.05	3719.39
29.9588	3683.67	3552.72	3556.12	3564.63	3612.24	3683.67	3556.12	3554.42	3590.14	3454.08	3511.9	3494.9	3511.9	3340.14	3462.59	3250	3280.61	3406.46	3411.56	3523.81	3467.69	3459.18	3343.54	3394.56	3479.59	3386.05	3460.88	3467.69	3397.96	3426.87	3372.45	3357.14	3345.24	3445.58	3506.8	3472.79	3498.3	3712.59	3770.41	3569.73	3697.28	3585.03	3542.52	3784.01
29.9784	3624.15	3518.71	3532.31	3505.1	3440.48	3515.31	3440.48	3438.78	3488.1	3547.62	3619.05	3299.32	3464.29	3557.82	3530.61	3479.59	3367.35	3437.07	3515.31	3409.86	3384.35	3295.92	3442.18	3467.69	3396.26	3442.18	3387.76	3403.06	3362.24	3397.96	3467.69	3250	3498.3	3431.97	3438.78	3523.81	3593.54	3610.54	3557.82	3494.9	3620.75	3617.35	3656.46	3748.3
29.998	3641.16	3624.15	3397.96	3639.46	3581.63	3511.9	3664.97	3440.48	3440.48	3392.86	3465.99	3416.67	3448.98	3421.77	3409.86	3267.01	3346.94	3374.15	3406.46	3414.97	3392.86	3205.78	3197.28	3411.56	3413.27	3338.44	3287.41	3304.42	3324.83	3549.32	3482.99	3399.66	3464.29	3481.29	3414.97	3447.28	3556.12	3542.52	3578.23	3586.73	3583.33	3619.05	3680.27	3569.73
30.0176	3578.23	3571.43	3500	3535.71	3532.31	3394.56	3562.93	3500	3571.43	3508.5	3329.93	3642.86	3382.65	3530.61	3377.55	3363.95	3365.65	3280.61	3284.01	3311.22	3250	3243.2	3335.03	3513.61	3421.77	3367.35	3442.18	3431.97	3372.45	3431.97	3302.72	3341.84	3624.15	3465.99	3457.48	3545.92	3482.99	3477.89	3522.11	3615.65	3596.94	3445.58	3612.24	3743.2
30.0372	3658.16	3482.99	3603.74	3664.97	3506.8	3517.01	3404.76	3581.63	3459.18	3556.12	3401.36	3331.63	3469.39	3423.47	3324.83	3289.12	3384.35	3505.1	3425.17	3282.31	3270.41	3306.12	3382.65	3404.76	3452.38	3528.91	3365.65	3401.36	3528.91	3358.84	3506.8	3418.37	3382.65	3391.16	3559.52	3539.12	3481.29	3656.46	3573.13	3532.31	3508.5	3591.84	3525.51	3603.74
30.0568	3576.53	3620.75	3578.23	3539.12	3552.72	3542.52	3678.57	3414.97	3477.89	3440.48	3437.07	3384.35	3573.13	3318.03	3578.23	3365.65	3357.14	3583.33	3353.74	3238.1	3255.1	3343.54	3372.45	3329.93	3215.99	3352.04	3374.15	3360.54	3408.16	3353.74	3547.62	3406.46	3338.44	3518.71	3607.14	3481.29	3714.29	3539.12	3513.61	3537.41	3503.4	3663.27	3562.93	3629.25
30.0764	3644.56	3704.08	3598.64	3384.35	3503.4	3515.31	3418.37	3387.76	3386.05	3411.56	3547.62	3384.35	3438.78	3387.76	3328.23	3214.29	3438.78	3481.29	3386.05	3204.08	3421.77	3287.41	3358.84	3224.49	3287.41	3369.05	3258.5	3382.65	3430.27	3335.03	3438.78	3474.49	3404.76	3515.31	3455.78	3498.3	3477.89	3467.69	3617.35	3593.54	3717.69	3522.11	3627.55	3712.59
30.096	3471.09	3547.62	3622.45	3581.63	3452.38	3384.35	3297.62	3552.72	3525.51	3433.67	3462.59	3411.56	3324.83	3457.48	3278.91	3554.42	3328.23	3258.5	3448.98	3336.73	3433.67	3408.16	3358.84	3372.45	3357.14	3394.56	3280.61	3352.04	3413.27	3227.89	3232.99	3454.08	3471.09	3438.78	3423.47	3566.33	3527.21	3382.65	3367.35	3418.37	3590.14	3574.83	3602.04	3585.03
30.1156	3573.13	3452.38	3447.28	3523.81	3593.54	3522.11	3367.35	3500	3380.95	3392.86	3329.93	3440.48	3392.86	3411.56	3350.34	3365.65	3284.01	3396.26	3401.36	3406.46	3380.95	3256.8	3299.32	3362.24	3431.97	3431.97	3418.37	3394.56	3387.76	3294.22	3367.35	3408.16	3321.43	3455.78	3365.65	3428.57	3311.22	3503.4	3525.51	3557.82	3545.92	3489.8	3503.4	3590.14
30.1352	3562.93	3619.05	3525.51	3522.11	3574.83	3394.56	3498.3	3467.69	3331.63	3440.48	3375.85	3379.25	3500	3341.84	3411.56	3335.03	3297.62	3306.12	3278.91	3304.42	3297.62	3336.73	3312.93	3275.51	3307.82	3357.14	3267.01	3200.68	3261.9	3391.16	3229.59	3428.57	3379.25	3423.47	3508.5	3386.05	3358.84	3457.48	3610.54	3452.38	3454.08	3527.21	3535.71	3574.83
30.1548	3513.61	3537.41	3501.7	3576.53	3469.39	3430.27	3559.52	3467.69	3285.71	3391.16	3411.56	3345.24	3406.46	3248.3	3224.49	3280.61	3224.49	3357.14	3314.63	3224.49	3285.71	3210.88	3270.41	3258.5	3302.72	3258.5	3090.14	3270.41	3341.84	3277.21	3314.63	3292.52	3294.22	3324.83	3353.74	3384.35	3477.89	3465.99	3498.3	3416.67	3411.56	3494.9	3486.39	3362.24
30.1744	3447.28	3486.39	3437.07	3355.44	3297.62	3411.56	3472.79	3277.21	3384.35	3270.41	3340.14	3562.93	3379.25	3158.16	3338.44	3324.83	3365.65	3350.34	3219.39	3263.61	3348.64	3318.03	3226.19	3346.94	3304.42	3392.86	3132.65	3159.86	3287.41	3358.84	3321.43	3353.74	3413.27	3503.4	3328.23	3457.48	3367.35	3341.84	3523.81	3406.46	3448.98	3493.2	3556.12	3510.2
30.194	3562.93	3396.26	3418.37	3379.25	3343.54	3353.74	3454.08	3321.43	3418.37	3423.47	3227.89	3386.05	3306.12	3346.94	3346.94	3357.14	3197.28	3442.18	3243.2	3181.97	3295.92	3200.68	3442.18	3323.13	3304.42	3204.08	3193.88	3302.72	3318.03	3297.62	3350.34	3375.85	3278.91	3421.77	3338.44	3380.95	3430.27	3590.14	3396.26	3399.66	3481.29	3607.14	3438.78	3637.76
30.2136	3549.32	3540.82	3517.01	3433.67	3445.58	3285.71	3295.92	3382.65	3535.71	3380.95	3360.54	3219.39	3250	3299.32	3256.8	3207.48	3370.75	3304.42	3238.1	3312.93	3309.52	3200.68	3215.99	3267.01	3144.56	3263.61	3335.03	3326.53	3333.33	3246.6	3418.37	3375.85	3391.16	3496.6	3394.56	3278.91	3246.6	3425.17	3360.54	3261.9	3399.66	3539.12	3380.95	3479.59
30.2332	3549.32	3472.79	3309.52	3460.88	3384.35	3239.8	3420.07	3425.17	3409.86	3239.8	3241.5	3272.11	3238.1	3198.98	3319.73	3173.47	3209.18	3244.9	3187.07	3261.9	3232.99	3357.14	3200.68	3226.19	3207.48	3316.33	3272.11	3328.23	3294.22	3260.2	3302.72	3309.52	3239.8	3391.16	3284.01	3232.99	3396.26	3309.52	3389.46	3472.79	3500	3557.82	3421.77	3474.49
30.2528	3482.99	3454.08	3380.95	3518.71	3387.76	3367.35	3353.74	3445.58	3413.27	3420.07	3268.71	3258.5	3438.78	3358.84	3238.1	3198.98	3256.8	3127.55	3282.31	3149.66	3326.53	3302.72	3255.1	3316.33	3236.39	3263.61	3147.96	3224.49	3319.73	3350.34	3379.25	3224.49	3205.78	3312.93	3307.82	3323.13	3343.54	3338.44	3297.62	3513.61	3454.08	3442.18	3496.6	3559.52
30.2724	3513.61	3392.86	3447.28	3420.07	3309.52	3404.76	3399.66	3222.79	3428.57	3335.03	3411.56	3348.64	3195.58	3278.91	3423.47	3166.67	3161.56	3297.62	3367.35	3326.53	3168.37	3224.49	3210.88	3188.78	3268.71	3268.71	3295.92	3164.97	3170.07	3333.33	3294.22	3187.07	3328.23	3258.5	3460.88	3292.52	3282.31	3232.99	3323.13	3447.28	3329.93	3496.6	3540.82	3637.76
30.292	3465.99	3375.85	3416.67	3244.9	3350.34	3445.58	3323.13	3319.73	3318.03	3284.01	3244.9	3226.19	3290.82	3238.1	3282.31	3234.69	3318.03	3239.8	3346.94	3406.46	3372.45	3365.65	3188.78	3299.32	3086.73	3253.4	3258.5	3153.06	3219.39	3304.42	3316.33	3217.69	3255.1	3251.7	3428.57	3387.76	3352.04	3374.15	3418.37	3469.39	3586.73	3532.31	3454.08	3673.47
30.3116	3346.94	3333.33	3414.97	3401.36	3314.63	3413.27	3369.05	3403.06	3418.37	3248.3	3311.22	3340.14	3214.29	3250	3324.83	3379.25	3113.95	3358.84	3284.01	3205.78	3229.59	3311.22	3284.01	3210.88	3244.9	3253.4	3285.71	3147.96	3277.21	3294.22	3341.84	3312.93	3335.03	3469.39	3425.17	3285.71	3285.71	3511.9	3491.5	3510.2	3465.99	3326.53	3360.54	3428.57
30.3312	3319.73	3426.87	3316.33	3314.63	3374.15	3382.65	3452.38	3363.95	3426.87	3292.52	3311.22	3195.58	3238.1	3355.44	3282.31	3234.69	3246.6	3278.91	3219.39	3309.52	3352.04	3333.33	3248.3	3307.82	3248.3	3253.4	3336.73	3224.49	3299.32	3188.78	3214.29	3340.14	3401.36	3379.25	3258.5	3365.65	3384.35	3336.73	3382.65	3340.14	3559.52	3476.19	3472.79	3630.95
30.3508	3318.03	3452.38	3372.45	3241.5	3311.22	3321.43	3345.24	3518.71	3353.74	3357.14	3238.1	3268.71	3353.74	3236.39	3250	3141.16	3120.75	3312.93	3282.31	3348.64	3248.3	3246.6	3185.37	3295.92	3340.14	3130.95	3119.05	3238.1	3362.24	3294.22	3227.89	3219.39	3321.43	3348.64	3316.33	3348.64	3455.78	3382.65	3372.45	3489.8	3335.03	3494.9	3460.88	3545.92
30.3704	3297.62	3443.88	3392.86	3370.75	3360.54	3358.84	3263.61	3248.3	3333.33	3267.01	3091.84	3311.22	3231.29	3224.49	3117.35	3346.94	3110.54	3246.6	3243.2	3210.88	3108.84	3224.49	3268.71	3219.39	3132.65	3175.17	3238.1	3181.97	3280.61	3226.19	3312.93	3324.83	3267.01	3284.01	3248.3	3232.99	3272.11	3272.11	3409.86	3312.93	3403.06	3409.86	3387.76	3430.27
30.39	3471.09	3397.96	3423.47	3394.56	3358.84	3433.67	3389.46	3350.34	3278.91	3253.4	3277.21	3246.6	3171.77	3241.5	3246.6	3270.41	3374.15	3161.56	3103.74	3348.64	3125.85	3297.62	3343.54	3326.53	3292.52	3272.11	3297.62	3282.31	3137.76	3267.01	3311.22	3207.48	3256.8	3255.1	3333.33	3221.09	3244.9	3307.82	3467.69	3297.62	3418.37	3341.84	3403.06	3314.63
30.4096	3365.65	3379.25	3389.46	3193.88	3423.47	3205.78	3222.79	3384.35	3275.51	3329.93	3180.27	3278.91	3153.06	3212.59	3204.08	3224.49	3103.74	3236.39	3251.7	3241.5	3197.28	3207.48	3316.33	3295.92	3204.08	3173.47	3171.77	3352.04	3103.74	3214.29	3321.43	3362.24	3372.45	3251.7	3459.18	3336.73	3414.97	3397.96	3335.03	3285.71	3331.63	3459.18	3467.69	3479.59
30.4292	3404.76	3336.73	3408.16	3428.57	3488.1	3297.62	3428.57	3214.29	3318.03	3129.25	3158.16	3202.38	3181.97	3246.6	3265.31	3251.7	3192.18	3187.07	3205.78	3181.97	3059.52	3192.18	3049.32	3170.07	3202.38	3166.67	3382.65	3130.95	3212.59	3158.16	3093.54	3253.4	3238.1	3375.85	3341.84	3392.86	3423.47	3282.31	3256.8	3380.95	3244.9	3397.96	3397.96	3534.01
30.4488	3374.15	3409.86	3324.83	3362.24	3290.82	3312.93	3448.98	3318.03	3289.12	3299.32	3250	3418.37	3246.6	3207.48	3260.2	3181.97	3178.57	3151.36	3238.1	3163.27	3183.67	3141.16	3251.7	3190.48	3198.98	3125.85	3241.5	3142.86	3226.19	3232.99	3331.63	3234.69	3137.76	3295.92	3346.94	3193.88	3180.27	3353.74	3318.03	3384.35	3345.24	3465.99	3204.08	3414.97
30.4684	3340.14	3319.73	3265.31	3404.76	3341.84	3450.68	3357.14	3350.34	3369.05	3309.52	3200.68	3190.48	3159.86	3168.37	3147.96	3275.51	3113.95	3282.31	3108.84	3076.53	3066.33	3096.94	3164.97	3159.86	3198.98	3217.69	3197.28	3125.85	3258.5	3146.26	3214.29	3263.61	3323.13	3197.28	3214.29	3192.18	3307.82	3321.43	3239.8	3335.03	3181.97	3367.35	3256.8	3510.2
30.488	3389.46	3345.24	3239.8	3411.56	3180.27	3471.09	3098.64	3171.77	3306.12	3215.99	3151.36	3299.32	3224.49	3204.08	3232.99	3243.2	3098.64	3198.98	3212.59	3127.55	3122.45	3103.74	3096.94	3244.9	3158.16	3209.18	3275.51	3115.65	3187.07	3090.14	3260.2	3149.66	3222.79	3346.94	3153.06	3275.51	3232.99	3341.84	3292.52	3231.29	3386.05	3416.67	3323.13	3319.73
30.5076	3328.23	3299.32	3374.15	3406.46	3292.52	3321.43	3328.23	3221.09	3251.7	3198.98	3304.42	3323.13	3363.95	3176.87	3117.35	3136.05	3231.29	3164.97	3202.38	3234.69	3147.96	3164.97	3107.14	3159.86	3095.24	3328.23	3195.58	3049.32	3243.2	3212.59	3299.32	3285.71	3180.27	3331.63	3168.37	3311.22	3134.35	3307.82	3437.07	3255.1	3362.24	3392.86	3187.07	3346.94
30.5272	3319.73	3411.56	3348.64	3343.54	3180.27	3377.55	3333.33	3316.33	3154.76	3318.03	3102.04	3297.62	3321.43	3239.8	3227.89	3161.56	3154.76	3215.99	3098.64	3170.07	3127.55	3215.99	3263.61	3120.75	3190.48	3197.28	3275.51	3090.14	3222.79	3309.52	3341.84	3171.77	3209.18	3185.37	3192.18	3306.12	3227.89	3295.92	3391.16	3321.43	3352.04	3273.81	3285.71	3425.17
30.5468	3290.82	3287.41	3268.71	3147.96	3232.99	3318.03	3338.44	3224.49	3164.97	3091.84	3272.11	3190.48	3168.37	3273.81	3073.13	3261.9	3209.18	3156.46	3295.92	3227.89	3113.95	3178.57	3154.76	3221.09	3088.44	3178.57	3158.16	3234.69	3139.46	3363.95	3202.38	3125.85	3178.57	3202.38	3256.8	3229.59	3246.6	3124.15	3258.5	3253.4	3401.36	3357.14	3464.29	3426.87
30.5664	3352.04	3462.59	3345.24	3335.03	3341.84	3352.04	3244.9	3263.61	3260.2	3200.68	3284.01	3193.88	3168.37	3221.09	3062.93	3195.58	3221.09	3073.13	3149.66	3192.18	3139.46	3079.93	3122.45	3238.1	3132.65	3125.85	3107.14	3278.91	3115.65	3180.27	3197.28	3198.98	3200.68	3244.9	3297.62	3253.4	3348.64	3193.88	3267.01	3357.14	3357.14	3486.39	3265.31	3357.14
30.586	3212.59	3403.06	3275.51	3331.63	3304.42	3374.15	3146.26	3251.7	3124.15	3295.92	3214.29	3202.38	3190.48	3107.14	3244.9	3321.43	3178.57	3069.73	3069.73	3066.33	3163.27	3255.1	3125.85	3120.75	3149.66	3141.16	3210.88	3142.86	3214.29	3178.57	3290.82	3222.79	3248.3	3214.29	3261.9	3227.89	3261.9	3367.35	3387.76	3226.19	3219.39	3312.93	3297.62	3280.61
30.6056	3389.46	3314.63	3355.44	3294.22	3232.99	3127.55	3314.63	3297.62	3282.31	3294.22	3154.76	3212.59	3113.95	3318.03	3193.88	3214.29	3117.35	3108.84	3125.85	3144.56	3193.88	3250	3195.58	3176.87	3142.86	3117.35	3214.29	3311.22	3054.42	3154.76	3229.59	3095.24	3226.19	3209.18	3263.61	3312.93	3455.78	3202.38	3391.16	3348.64	3273.81	3282.31	3219.39	3389.46
30.6252	3312.93	3309.52	3316.33	3353.74	3251.7	3272.11	3311.22	3195.58	3200.68	3219.39	3231.29	3183.67	3137.76	3171.77	3153.06	3107.14	3132.65	3161.56	3243.2	3071.43	3120.75	3096.94	3185.37	3022.11	3095.24	2984.69	3215.99	3163.27	3164.97	3200.68	3387.76	3229.59	3171.77	3175.17	3176.87	3289.12	3147.96	3358.84	3323.13	3272.11	3166.67	3423.47	3255.1	3370.75
30.6448	3284.01	3232.99	3365.65	3294.22	3025.51	3251.7	3255.1	3221.09	3260.2	3297.62	3166.67	3139.46	3248.3	3127.55	3100.34	3136.05	3023.81	3071.43	3108.84	3028.91	3153.06	3079.93	3091.84	2986.39	3008.5	3119.05	3153.06	3185.37	3023.81	3139.46	3146.26	3107.14	3166.67	3268.71	3255.1	3306.12	3187.07	3207.48	3187.07	3253.4	3357.14	3192.18	3164.97	3312.93
30.6644	3306.12	3192.18	3241.5	3335.03	3093.54	3329.93	3198.98	3221.09	3153.06	3243.2	3051.02	3163.27	3095.24	3049.32	3078.23	3113.95	3243.2	3108.84	3086.73	3102.04	3020.41	3127.55	3136.05	3120.75	3103.74	2962.59	3093.54	3164.97	3136.05	3187.07	3158.16	3120.75	3234.69	3239.8	3195.58	3205.78	3275.51	3192.18	3321.43	3256.8	3442.18	3267.01	3311.22	3200.68
30.684	3219.39	3241.5	3156.46	3250	3244.9	3219.39	3204.08	3076.53	3113.95	3227.89	3146.26	3125.85	3102.04	3173.47	3068.03	3119.05	3137.76	3117.35	3115.65	3161.56	3030.61	2964.29	3013.61	3061.22	3178.57	3158.16	3158.16	3168.37	3263.61	3270.41	3127.55	3156.46	3164.97	3265.31	3290.82	3316.33	3078.23	3234.69	3232.99	3307.82	3190.48	3273.81	3258.5	3401.36
30.7036	3362.24	3139.46	3350.34	3268.71	3314.63	3219.39	3142.86	3236.39	3273.81	3129.25	3231.29	3149.66	3168.37	3215.99	3006.8	3115.65	3042.52	3042.52	3164.97	3130.95	3102.04	3030.61	3149.66	3119.05	3154.76	3017.01	3164.97	3083.33	3151.36	3093.54	3088.44	3015.31	3095.24	3129.25	3304.42	3166.67	3180.27	3243.2	3309.52	3275.51	3244.9	3258.5	3232.99	3352.04
30.7232	3438.78	3198.98	3251.7	3278.91	3277.21	3204.08	3324.83	3180.27	3136.05	3214.29	3202.38	3207.48	3040.82	3139.46	3108.84	3151.36	3215.99	3054.42	3102.04	3205.78	3110.54	3085.03	3103.74	3173.47	3107.14	3175.17	3066.33	3147.96	3085.03	3255.1	3232.99	3100.34	3091.84	3171.77	3142.86	3219.39	3183.67	3289.12	3253.4	3185.37	3333.33	3234.69	3294.22	3248.3
30.7428	3304.42	3258.5	3277.21	3147.96	3219.39	3176.87	3188.78	3212.59	3168.37	3181.97	3119.05	3158.16	3137.76	3209.18	3035.71	3079.93	2962.59	3154.76	3115.65	3142.86	3010.2	3085.03	2998.3	3253.4	3083.33	3164.97	3171.77	3215.99	3153.06	3091.84	3156.46	3187.07	3224.49	3168.37	3113.95	3282.31	3316.33	3267.01	3181.97	3217.69	3292.52	3358.84	3331.63	3352.04
30.7624	3207.48	3222.79	3282.31	3217.69	3204.08	3258.5	3273.81	3108.84	3185.37	3185.37	3207.48	3105.44	3282.31	3132.65	3010.2	3059.52	3056.12	3130.95	3056.12	3017.01	2993.2	3102.04	3229.59	3017.01	3071.43	3144.56	3057.82	3181.97	3170.07	3013.61	3108.84	3224.49	3142.86	3309.52	3224.49	3278.91	3248.3	3176.87	3073.13	3163.27	3292.52	3302.72	3374.15	3318.03
30.782	3306.12	3122.45	3100.34	3265.31	3231.29	3241.5	3192.18	3061.22	3153.06	3175.17	3006.8	3261.9	3205.78	3163.27	3073.13	3022.11	2977.89	3156.46	3105.44	2889.46	3149.66	2952.38	3125.85	3119.05	3120.75	3198.98	3144.56	3178.57	3108.84	3105.44	3042.52	3214.29	3127.55	3176.87	3170.07	3161.56	3187.07	3187.07	3159.86	3183.67	3229.59	3256.8	3175.17	3324.83
30.8016	3173.47	3372.45	3154.76	3198.98	3273.81	3265.31	3217.69	3209.18	3244.9	3207.48	3078.23	3100.34	3224.49	3074.83	3260.2	3113.95	3056.12	3164.97	3156.46	3142.86	3183.67	3195.58	3020.41	3095.24	3202.38	3117.35	3125.85	3008.5	3207.48	3102.04	3197.28	3047.62	3102.04	3112.24	3205.78	3045.92	3294.22	3318.03	3350.34	3156.46	3329.93	3141.16	3380.95	3306.12
30.8212	3314.63	3209.18	3221.09	3267.01	3198.98	3200.68	3095.24	3056.12	3178.57	3197.28	3120.75	3074.83	3166.67	3125.85	3168.37	3170.07	3035.71	3066.33	3103.74	3027.21	3205.78	3037.41	3100.34	3119.05	3204.08	3105.44	3125.85	3102.04	3103.74	3166.67	3108.84	3219.39	3171.77	3149.66	3154.76	3096.94	3085.03	3166.67	3188.78	3236.39	3323.13	3292.52	3285.71	3263.61
30.8408	3234.69	3202.38	3241.5	3377.55	3231.29	3256.8	3243.2	3130.95	3091.84	3091.84	3059.52	3185.37	3134.35	3071.43	3040.82	3090.14	3069.73	3149.66	3119.05	3049.32	3025.51	3057.82	3022.11	3051.02	3115.65	3003.4	3068.03	2972.79	2965.99	3224.49	3236.39	3117.35	3032.31	3159.86	3178.57	3156.46	3175.17	3139.46	3173.47	3147.96	3214.29	3326.53	3205.78	3258.5
30.8604	3239.8	3251.7	3137.76	3086.73	2986.39	3110.54	3244.9	3001.7	3051.02	3119.05	3037.41	3137.76	3083.33	3134.35	3181.97	3124.15	3125.85	3071.43	3147.96	3028.91	3035.71	3074.83	3209.18	3030.61	3073.13	2960.88	3083.33	3088.44	3141.16	3166.67	3190.48	3078.23	3144.56	3180.27	3200.68	3083.33	3057.82	3122.45	3074.83	3185.37	3204.08	3272.11	3192.18	3202.38
30.88	3348.64	3241.5	3137.76	3224.49	3156.46	3217.69	3168.37	3124.15	3069.73	3173.47	3175.17	3231.29	3057.82	3103.74	3090.14	3119.05	3178.57	3023.81	3200.68	2923.47	3115.65	3110.54	2976.19	2930.27	3079.93	3139.46	3061.22	3090.14	3047.62	3120.75	3156.46	3110.54	3120.75	3132.65	3039.12	3209.18	3127.55	3190.48	3221.09	3273.81	3238.1	3331.63	3219.39	3244.9
30.8996	3193.88	3224.49	3115.65	3108.84	3207.48	3129.25	3125.85	3061.22	3069.73	3154.76	3261.9	3040.82	3064.63	3180.27	3040.82	3071.43	3073.13	3054.42	3078.23	2964.29	3095.24	3124.15	3045.92	3068.03	2969.39	3022.11	3129.25	3159.86	3134.35	2971.09	3054.42	3110.54	3176.87	3071.43	3166.67	3171.77	3069.73	3113.95	3229.59	3214.29	3127.55	3261.9	3273.81	3272.11
30.9192	3319.73	3232.99	3144.56	3088.44	3229.59	3178.57	3146.26	3318.03	3102.04	3074.83	3130.95	3108.84	3091.84	3030.61	3294.22	3132.65	2994.9	3056.12	2977.89	2935.37	3079.93	3022.11	2981.29	3028.91	2965.99	3095.24	3137.76	3209.18	3023.81	3108.84	3112.24	3141.16	3071.43	3198.98	3105.44	3197.28	3062.93	3202.38	3149.66	3215.99	3277.21	3389.46	3170.07	3280.61
30.9388	3197.28	3234.69	3127.55	3100.34	3275.51	3132.65	3100.34	3115.65	3151.36	2984.69	3068.03	3039.12	3146.26	3100.34	3115.65	3020.41	2998.3	3205.78	2948.98	3088.44	3190.48	2948.98	3115.65	3045.92	3107.14	2984.69	3076.53	3073.13	2986.39	3037.41	3127.55	3141.16	2925.17	3088.44	3153.06	3115.65	3149.66	3204.08	3149.66	3181.97	3187.07	3154.76	3212.59	3321.43
30.9584	3335.03	3231.29	3168.37	3102.04	3314.63	3170.07	3192.18	3176.87	3229.59	3049.32	3095.24	3250	3078.23	3057.82	3066.33	3062.93	3000	3113.95	3153.06	3113.95	2981.29	3093.54	3103.74	2962.59	3008.5	3170.07	2989.8	3076.53	3025.51	3103.74	3178.57	3207.48	3136.05	3069.73	3120.75	3192.18	3054.42	3250	3149.66	3287.41	3187.07	3306.12	3263.61	3173.47
30.978	3136.05	3141.16	3268.71	3176.87	3251.7	3202.38	3180.27	3119.05	3103.74	3151.36	2962.59	3115.65	3181.97	3125.85	3006.8	3008.5	3045.92	3023.81	3064.63	3154.76	3039.12	3112.24	3093.54	2979.59	3037.41	3025.51	3112.24	3122.45	3122.45	3093.54	2984.69	2993.2	3181.97	3137.76	3042.52	3255.1	3008.5	3122.45	3037.41	3238.1	3311.22	3261.9	3164.97	3256.8
30.9976	3290.82	3170.07	3232.99	3125.85	3030.61	3205.78	3088.44	3147.96	3173.47	3221.09	3064.63	3098.64	3102.04	3090.14	3096.94	3107.14	3110.54	3153.06	2945.58	3161.56	2984.69	2972.79	2942.18	3139.46	2911.56	3011.9	3047.62	3129.25	3017.01	3071.43	3093.54	3051.02	3047.62	3064.63	3139.46	3142.86	3151.36	3115.65	3200.68	3083.33	3170.07	3173.47	3151.36	3326.53
31.0172	3294.22	3197.28	3173.47	3341.84	3037.41	3139.46	3028.91	3078.23	3120.75	3200.68	3056.12	3086.73	3005.1	3034.01	3006.8	3052.72	3032.31	3112.24	3001.7	3030.61	3025.51	3122.45	3074.83	3006.8	2903.06	3090.14	2991.5	3030.61	2993.2	3006.8	3171.77	2998.3	3005.1	3209.18	3132.65	3017.01	3178.57	3146.26	3093.54	3056.12	3149.66	3164.97	3158.16	3302.72
31.0368	3170.07	3200.68	3219.39	3153.06	3154.76	3205.78	3197.28	3052.72	3032.31	3073.13	3100.34	3188.78	3192.18	3096.94	3068.03	2952.38	3052.72	3113.95	3030.61	2955.78	3069.73	2988.1	3098.64	3098.64	2971.09	2967.69	2971.09	2916.67	3003.4	2981.29	3146.26	2977.89	3000	3095.24	3139.46	3086.73	3008.5	3028.91	3181.97	3127.55	3120.75	3207.48	3146.26	3290.82
31.0564	3195.58	3156.46	3083.33	3204.08	3095.24	3147.96	3139.46	3120.75	3102.04	3180.27	3212.59	3054.42	3244.9	3110.54	2994.9	3054.42	3136.05	3042.52	3122.45	3110.54	3020.41	2967.69	2960.88	3120.75	3170.07	2948.98	2950.68	2986.39	3069.73	3057.82	3141.16	3015.31	3061.22	3001.7	3049.32	3103.74	3130.95	3042.52	3202.38	3209.18	3132.65	3100.34	3272.11	3175.17
31.076	3297.62	3256.8	3040.82	3195.58	3005.1	3202.38	3263.61	3047.62	3086.73	3098.64	3086.73	3020.41	2996.6	3076.53	3093.54	3028.91	3040.82	3032.31	2923.47	3090.14	2976.19	3163.27	3049.32	3073.13	3088.44	3112.24	3059.52	3192.18	3030.61	3022.11	3141.16	3006.8	3164.97	3078.23	3255.1	3232.99	3134.35	3056.12	3108.84	2935.37	3168.37	3142.86	3153.06	3113.95
31.0956	3282.31	3212.59	3234.69	3260.2	3195.58	3181.97	3175.17	3054.42	3056.12	3170.07	3227.89	3006.8	3000	3054.42	2988.1	2903.06	3095.24	3049.32	3095.24	3047.62	3071.43	2962.59	2991.5	3144.56	3108.84	3056.12	3052.72	3085.03	3103.74	3120.75	3071.43	3132.65	3146.26	3006.8	3115.65	3025.51	3282.31	3175.17	3079.93	3044.22	3100.34	3181.97	3217.69	3270.41
31.1152	3074.83	3139.46	3260.2	3304.42	3117.35	3137.76	3149.66	3142.86	2965.99	3158.16	3117.35	3222.79	3000	3047.62	2989.8	3205.78	2982.99	3161.56	3015.31	3112.24	2852.04	3035.71	3062.93	3170.07	2889.46	3056.12	3098.64	3079.93	3018.71	3154.76	3079.93	3117.35	3180.27	3066.33	3204.08	3078.23	3238.1	3129.25	3175.17	3185.37	3205.78	3187.07	3154.76	3171.77
31.1348	3142.86	3079.93	3142.86	3125.85	3069.73	3146.26	3079.93	3210.88	3149.66	3028.91	3108.84	3066.33	3032.31	3074.83	3015.31	2965.99	3010.2	3001.7	2979.59	3066.33	2955.78	3059.52	3027.21	2964.29	3086.73	3011.9	2855.44	3096.94	3137.76	3102.04	2996.6	2903.06	3028.91	3008.5	3198.98	3103.74	3294.22	2914.97	3277.21	3142.86	3079.93	3265.31	3136.05	3110.54
31.1544	3158.16	3219.39	3146.26	3173.47	3127.55	3035.71	3120.75	3200.68	3108.84	3139.46	3013.61	3028.91	2928.57	2918.37	3149.66	3039.12	3057.82	2908.16	2930.27	3018.71	3011.9	3000	3035.71	2937.07	3064.63	3059.52	3047.62	3066.33	3028.91	3061.22	3161.56	3130.95	3032.31	3028.91	3124.15	3040.82	3030.61	3122.45	3020.41	3185.37	3122.45	3231.29	3122.45	3158.16
31.174	3125.85	3096.94	3267.01	3161.56	3224.49	3088.44	3158.16	2981.29	3134.35	2986.39	3204.08	3027.21	3085.03	2988.1	3005.1	3088.44	3044.22	2906.46	3008.5	2984.69	2969.39	3107.14	3001.7	2940.48	2930.27	2986.39	3102.04	3025.51	3079.93	2988.1	3090.14	3132.65	3079.93	3086.73	3103.74	3022.11	3083.33	3147.96	3105.44	3122.45	3122.45	3273.81	3204.08	3219.39
31.1936	3260.2	3215.99	3261.9	3260.2	3074.83	3108.84	3110.54	3037.41	3025.51	3178.57	3078.23	2994.9	2937.07	3102.04	3093.54	3110.54	3086.73	3054.42	2969.39	3100.34	2991.5	3091.84	2899.66	3064.63	2991.5	2977.89	3010.2	2972.79	2926.87	3056.12	3000	3062.93	2894.56	3037.41	3193.88	3025.51	3149.66	3190.48	3086.73	3149.66	3091.84	3193.88	3102.04	3188.78
31.2132	3229.59	3171.77	3088.44	3083.33	3090.14	3108.84	3127.55	3141.16	3044.22	2901.36	3000	2908.16	3079.93	3064.63	2948.98	2972.79	3011.9	3132.65	2768.71	2942.18	3011.9	3173.47	2947.28	2887.76	2950.68	2948.98	3044.22	3027.21	3056.12	3107.14	2945.58	3059.52	3030.61	3022.11	3117.35	3147.96	3102.04	3091.84	3066.33	3095.24	3299.32	3164.97	3173.47	3273.81
31.2328	3280.61	3129.25	3022.11	3061.22	3078.23	3069.73	3124.15	3052.72	3088.44	3115.65	3098.64	3035.71	3001.7	3083.33	2964.29	3032.31	2972.79	3141.16	2998.3	2843.54	3042.52	3047.62	2952.38	2988.1	3117.35	3115.65	3161.56	2819.73	3098.64	3073.13	3035.71	2977.89	3090.14	3074.83	3032.31	3088.44	2962.59	3115.65	3064.63	3154.76	3093.54	3149.66	3164.97	3232.99
31.2524	3156.46	3280.61	3108.84	3119.05	3039.12	3003.4	3185.37	3025.51	3074.83	3052.72	3059.52	3025.51	3005.1	3015.31	2926.87	2935.37	2892.86	3090.14	2785.71	2955.78	3017.01	3045.92	2952.38	2954.08	3023.81	3079.93	3069.73	3006.8	3073.13	3100.34	3017.01	2955.78	2955.78	3034.01	3091.84	3049.32	3171.77	3141.16	3205.78	3064.63	3204.08	3071.43	3091.84	3187.07
31.272	3176.87	3062.93	3057.82	3151.36	3200.68	3161.56	3129.25	3113.95	3125.85	3015.31	3062.93	2812.93	3011.9	3042.52	2887.76	2887.76	2911.56	3120.75	2964.29	2959.18	2952.38	3001.7	3020.41	3035.71	3068.03	3037.41	2930.27	2952.38	2867.35	3066.33	2996.6	3130.95	3078.23	3044.22	2993.2	3086.73	3107.14	3127.55	3202.38	3037.41	3113.95	3168.37	3110.54	3219.39
31.2916	3147.96	3341.84	3127.55	3086.73	3103.74	3028.91	3113.95	2960.88	3015.31	2959.18	2996.6	3011.9	3115.65	3042.52	2993.2	3015.31	2875.85	2928.57	3054.42	3037.41	2945.58	3027.21	3137.76	3054.42	3010.2	3034.01	3001.7	2986.39	2894.56	2889.46	3032.31	2964.29	3008.5	3100.34	3051.02	3098.64	3122.45	3120.75	3115.65	3134.35	3034.01	3086.73	3124.15	3093.54
31.3112	3156.46	3164.97	3105.44	3159.86	3071.43	3023.81	2982.99	3253.4	2991.5	2991.5	3113.95	3175.17	3052.72	2908.16	3000	2930.27	2965.99	2972.79	2901.36	3059.52	3074.83	2977.89	3037.41	2906.46	2918.37	3035.71	3030.61	2952.38	2950.68	2998.3	3023.81	2921.77	2976.19	3125.85	3044.22	3181.97	3085.03	3161.56	3119.05	3108.84	3156.46	3069.73	3158.16	3158.16
31.3308	3066.33	3219.39	3175.17	3095.24	3083.33	3100.34	3086.73	3071.43	3056.12	3095.24	2982.99	2976.19	2937.07	3071.43	2962.59	3132.65	2950.68	2862.24	2974.49	2918.37	3108.84	3032.31	3018.71	2982.99	3013.61	3078.23	2930.27	2904.76	2964.29	3061.22	3062.93	3017.01	2981.29	2979.59	3115.65	3139.46	3181.97	3170.07	3069.73	3132.65	3154.76	3231.29	3098.64	3136.05
31.3504	3170.07	3051.02	3108.84	3290.82	3017.01	3190.48	3120.75	2976.19	3105.44	2981.29	2925.17	3023.81	3000	2931.97	2955.78	2993.2	2942.18	2911.56	2952.38	2914.97	3040.82	2930.27	3030.61	2945.58	3054.42	3025.51	2982.99	2959.18	3061.22	2886.05	2950.68	3035.71	3056.12	3051.02	3159.86	3049.32	3095.24	3141.16	2989.8	3102.04	2962.59	3064.63	3142.86	3170.07
31.37	3103.74	3153.06	2982.99	3088.44	3250	3054.42	3093.54	3025.51	3042.52	3023.81	3049.32	2937.07	2884.35	3006.8	2930.27	2965.99	3005.1	2979.59	3057.82	2964.29	2947.28	2899.66	2943.88	2993.2	2909.86	2984.69	2928.57	2906.46	3037.41	3000	2962.59	3159.86	3164.97	3022.11	3098.64	3028.91	3079.93	2989.8	3003.4	3068.03	2988.1	3083.33	3263.61	3061.22
31.3896	3187.07	3110.54	2950.68	3161.56	3008.5	3049.32	3059.52	3059.52	3017.01	3044.22	3110.54	3096.94	3073.13	3073.13	2897.96	2957.48	3035.71	3076.53	3005.1	3064.63	3059.52	2809.52	3020.41	2998.3	2947.28	2935.37	2965.99	3086.73	2921.77	3147.96	2989.8	3066.33	2916.67	3020.41	3076.53	3153.06	3083.33	3068.03	2984.69	3188.78	3132.65	3052.72	3159.86	3142.86
31.4092	3164.97	3170.07	3013.61	3062.93	3153.06	3153.06	3056.12	2989.8	2938.78	3096.94	3108.84	3023.81	3163.27	3035.71	3051.02	3001.7	2940.48	3023.81	2948.98	3085.03	2989.8	2979.59	3113.95	3073.13	2909.86	3040.82	3027.21	3017.01	2962.59	2996.6	3034.01	2984.69	3013.61	3051.02	2952.38	3129.25	2996.6	3204.08	3034.01	3141.16	3001.7	3130.95	3044.22	2967.69
31.4288	3132.65	3144.56	3136.05	3209.18	3129.25	3027.21	3010.2	3074.83	3064.63	2971.09	3054.42	2974.49	3020.41	2962.59	2955.78	3052.72	3059.52	2994.9	2950.68	3020.41	2938.78	3037.41	2986.39	2974.49	2993.2	2947.28	3039.12	2957.48	2806.12	3030.61	2916.67	2957.48	3008.5	3078.23	3001.7	3078.23	3023.81	2984.69	3034.01	3000	3102.04	3071.43	3017.01	3178.57
31.4484	3185.37	3100.34	3154.76	3103.74	3083.33	3115.65	3000	3103.74	3035.71	3068.03	2920.07	3098.64	3068.03	3083.33	2991.5	2993.2	3001.7	3061.22	3015.31	2892.86	3040.82	2955.78	3105.44	3059.52	3090.14	2979.59	3030.61	2979.59	2896.26	2933.67	3037.41	3071.43	3035.71	2930.27	2967.69	3115.65	3151.36	2957.48	3047.62	3147.96	3156.46	3151.36	3047.62	3079.93
31.468	3238.1	3173.47	3171.77	3086.73	3108.84	3045.92	3204.08	3248.3	3000	3054.42	3079.93	3003.4	3059.52	2942.18	3064.63	2812.93	3108.84	2988.1	3066.33	2960.88	2897.96	2957.48	2935.37	3039.12	3078.23	3010.2	3071.43	2981.29	2909.86	2967.69	3047.62	3005.1	2952.38	3020.41	3018.71	3017.01	2967.69	3105.44	3091.84	3044.22	3028.91	2969.39	3265.31	3163.27
31.4876	3141.16	3035.71	3066.33	2988.1	3161.56	3215.99	2991.5	3074.83	3164.97	2942.18	2982.99	2984.69	2964.29	3100.34	3071.43	3103.74	3047.62	2923.47	2921.77	2998.3	2872.45	2901.36	2828.23	2896.26	2971.09	2874.15	2959.18	3018.71	3013.61	3105.44	3047.62	3044.22	2931.97	2977.89	2938.78	3015.31	3066.33	3039.12	3037.41	3136.05	3013.61	3200.68	3090.14	3052.72
31.5072	3200.68	3066.33	3117.35	3241.5	3141.16	2994.9	3027.21	3134.35	3088.44	2993.2	2986.39	3042.52	2903.06	3137.76	3124.15	2931.97	2962.59	2955.78	2989.8	2954.08	2942.18	2920.07	2928.57	2869.05	3044.22	2931.97	2998.3	3010.2	3064.63	2869.05	3057.82	3193.88	3073.13	3176.87	2957.48	2988.1	3052.72	3102.04	3154.76	3129.25	3057.82	3086.73	3119.05	3064.63
31.5268	3149.66	3066.33	3214.29	2967.69	3158.16	3022.11	3015.31	3176.87	2896.26	3129.25	2976.19	3103.74	3028.91	2937.07	3005.1	3091.84	2768.71	2988.1	2908.16	3059.52	2877.55	2945.58	2897.96	3039.12	3170.07	3001.7	2971.09	2959.18	3010.2	3001.7	2998.3	2896.26	2986.39	3003.4	3034.01	3032.31	3215.99	3120.75	3037.41	3098.64	3149.66	3091.84	3175.17	3175.17
31.5464	3095.24	3180.27	3015.31	3132.65	3057.82	3125.85	3154.76	3011.9	3115.65	3013.61	3132.65	2916.67	2994.9	3008.5	3127.55	3071.43	3018.71	2897.96	3018.71	2974.49	2988.1	3161.56	2930.27	3062.93	3091.84	2913.27	2933.67	2950.68	2948.98	3103.74	3039.12	2935.37	3115.65	2972.79	3037.41	2872.45	3105.44	3144.56	3032.31	3096.94	3076.53	3054.42	3037.41	3260.2
31.566	3187.07	3282.31	3020.41	3054.42	3090.14	3085.03	2945.58	2928.57	3129.25	3136.05	3030.61	2977.89	3086.73	3040.82	3040.82	2931.97	3027.21	3011.9	2965.99	2952.38	2972.79	3022.11	2903.06	3011.9	3005.1	3096.94	2908.16	3010.2	2938.78	3040.82	2945.58	2948.98	3212.59	3142.86	2998.3	3013.61	2967.69	3122.45	2935.37	3112.24	3193.88	3187.07	3168.37	3229.59
31.5856	3210.88	3193.88	3134.35	3122.45	2993.2	3115.65	3125.85	2989.8	3202.38	3107.14	2967.69	2959.18	2892.86	3044.22	3049.32	2993.2	2935.37	3018.71	2926.87	2993.2	2972.79	2931.97	3000	2998.3	2872.45	2933.67	2996.6	2959.18	3040.82	2982.99	3074.83	2993.2	2984.69	3113.95	3006.8	3039.12	3144.56	3039.12	3183.67	3073.13	3125.85	3119.05	3027.21	3346.94
31.6052	3100.34	3217.69	3141.16	2986.39	3241.5	3093.54	3098.64	3137.76	2886.05	3020.41	3000	2994.9	2935.37	3011.9	3057.82	2979.59	2955.78	2981.29	3073.13	2899.66	2894.56	3110.54	3061.22	3093.54	2920.07	3045.92	2921.77	3022.11	3037.41	2850.34	3051.02	3054.42	3008.5	3015.31	3113.95	3130.95	2935.37	3047.62	3025.51	3025.51	3120.75	3049.32	3119.05	3214.29
31.6248	3056.12	3136.05	3103.74	3064.63	3248.3	3113.95	3124.15	3047.62	3156.46	2947.28	3093.54	3125.85	2986.39	2957.48	2942.18	3068.03	3020.41	2954.08	3068.03	2994.9	3015.31	2991.5	2904.76	2942.18	3028.91	2952.38	3011.9	3042.52	2892.86	2911.56	2964.29	2850.34	2989.8	3018.71	2971.09	3023.81	2993.2	3056.12	3000	3010.2	3039.12	3163.27	3068.03	3260.2
31.6444	3166.67	3309.52	3088.44	3119.05	3051.02	3039.12	3153.06	2943.88	3051.02	3037.41	3098.64	3022.11	2920.07	2943.88	3125.85	2964.29	2971.09	2976.19	2984.69	3034.01	2833.33	3120.75	2952.38	3085.03	3039.12	2853.74	2964.29	3051.02	2960.88	2948.98	3079.93	3040.82	3100.34	3062.93	3093.54	3147.96	3039.12	2989.8	3187.07	3015.31	3263.61	3188.78	3181.97	3147.96
31.664	3105.44	3210.88	2994.9	3000	3018.71	3078.23	3030.61	2959.18	3037.41	2996.6	2981.29	3052.72	3013.61	3035.71	2964.29	3098.64	3078.23	2938.78	2903.06	2988.1	2884.35	2933.67	2965.99	2913.27	3090.14	2930.27	3056.12	3011.9	3103.74	3017.01	2901.36	3098.64	3076.53	3124.15	2981.29	3168.37	3054.42	3057.82	3027.21	2957.48	3154.76	3261.9	3183.67	3108.84
31.6836	3188.78	3227.89	3176.87	3195.58	3091.84	3117.35	3170.07	3011.9	3047.62	3049.32	3049.32	2988.1	2991.5	3113.95	3039.12	2896.26	2976.19	3057.82	3105.44	2935.37	2998.3	3068.03	3130.95	2976.19	3095.24	3102.04	2846.94	2957.48	3008.5	3034.01	3108.84	3061.22	3044.22	3051.02	2976.19	3074.83	3018.71	3073.13	3188.78	2962.59	3173.47	3110.54	3146.26	3074.83
31.7032	3035.71	3122.45	3108.84	3197.28	3047.62	3088.44	3076.53	3085.03	3076.53	3030.61	3115.65	3027.21	3124.15	2931.97	3042.52	3049.32	3086.73	2962.59	3091.84	3027.21	2981.29	3074.83	3057.82	3069.73	3115.65	3047.62	3027.21	3052.72	3010.2	2976.19	3061.22	3001.7	3107.14	2925.17	3023.81	3054.42	3000	2942.18	3231.29	3132.65	3056.12	3246.6	3260.2	3224.49
31.7228	3232.99	3164.97	3149.66	3221.09	3088.44	3100.34	3187.07	3066.33	3011.9	2989.8	3120.75	3232.99	3086.73	3006.8	3039.12	3005.1	3049.32	3018.71	3044.22	3022.11	3136.05	3010.2	2977.89	3005.1	3051.02	3093.54	2937.07	2986.39	2991.5	3062.93	3030.61	3120.75	3042.52	3061.22	3028.91	3083.33	3096.94	3066.33	3054.42	3180.27	3096.94	3022.11	3073.13	3107.14
31.7424	3149.66	3190.48	3091.84	3040.82	3107.14	3142.86	3085.03	3170.07	3098.64	2921.77	3074.83	2984.69	3010.2	3030.61	2954.08	3030.61	3023.81	3166.67	3022.11	3066.33	3034.01	3125.85	3064.63	2831.63	3086.73	3049.32	2994.9	3175.17	3013.61	3037.41	3124.15	2875.85	3134.35	3083.33	3013.61	3010.2	3170.07	3241.5	3171.77	3057.82	3083.33	3059.52	3045.92	3280.61
31.762	3197.28	3170.07	3144.56	3158.16	3049.32	3124.15	3091.84	3141.16	3044.22	3028.91	3051.02	3044.22	3132.65	2986.39	2957.48	3146.26	3062.93	3129.25	2991.5	2909.86	2974.49	2971.09	3110.54	3056.12	2930.27	3056.12	2923.47	2887.76	3056.12	3017.01	3059.52	3018.71	3051.02	3113.95	2998.3	3079.93	3068.03	3000	3023.81	3214.29	3015.31	3076.53	3086.73	3061.22
31.7816	3158.16	3042.52	3146.26	3100.34	3037.41	3161.56	3093.54	3163.27	3011.9	3018.71	3051.02	2954.08	2994.9	3144.56	2972.79	2994.9	3217.69	3100.34	3149.66	2869.05	3171.77	2945.58	2943.88	3153.06	3137.76	2899.66	2906.46	3008.5	3044.22	3003.4	3062.93	3061.22	3035.71	3032.31	2989.8	3085.03	3028.91	3037.41	3091.84	3112.24	3144.56	3054.42	3161.56	3124.15
31.8012	2994.9	3117.35	3074.83	3064.63	3093.54	2942.18	3090.14	3119.05	3098.64	3129.25	3057.82	3156.46	3086.73	3078.23	3159.86	3069.73	3066.33	3076.53	3090.14	3103.74	3244.9	3032.31	3091.84	3054.42	3032.31	3040.82	2993.2	3147.96	3052.72	2931.97	3117.35	2933.67	3066.33	3056.12	3098.64	3202.38	3166.67	3073.13	3105.44	3151.36	3125.85	3125.85	3180.27	3011.9
31.8208	3164.97	3176.87	3170.07	3227.89	3132.65	3071.43	3035.71	3059.52	3017.01	3066.33	3006.8	3095.24	3125.85	3125.85	2925.17	3022.11	2994.9	3102.04	2911.56	3142.86	2972.79	3112.24	2996.6	3222.79	2954.08	3035.71	3068.03	3117.35	3088.44	3134.35	3017.01	3013.61	3142.86	3192.18	3025.51	3107.14	3112.24	3068.03	3052.72	3181.97	3243.2	3071.43	3017.01	3280.61
31.8404	3073.13	3229.59	3181.97	3096.94	3096.94	3170.07	3130.95	3071.43	3153.06	3127.55	3093.54	3120.75	2926.87	3098.64	2947.28	2938.78	3190.48	2909.86	3064.63	3122.45	2972.79	3061.22	3044.22	3051.02	3113.95	3079.93	3037.41	2962.59	3011.9	3117.35	3020.41	3187.07	3146.26	3197.28	3088.44	3159.86	3137.76	3125.85	3051.02	3088.44	3147.96	3042.52	3153.06	3178.57
31.86	3144.56	3212.59	3285.71	3096.94	3086.73	3073.13	3132.65	3190.48	3052.72	3039.12	3085.03	2964.29	3229.59	3146.26	2908.16	3003.4	3039.12	3112.24	3141.16	3040.82	3040.82	3100.34	2982.99	3030.61	2950.68	3003.4	3154.76	3122.45	3146.26	3108.84	2943.88	3147.96	3000	3125.85	3051.02	3178.57	2938.78	3105.44	3112.24	3178.57	3093.54	3083.33	3066.33	3193.88
31.8796	3217.69	3284.01	3056.12	3130.95	3166.67	3173.47	3095.24	2964.29	3059.52	2947.28	3205.78	3093.54	3052.72	3103.74	3006.8	2986.39	3095.24	3110.54	3003.4	3057.82	2954.08	2974.49	3090.14	3098.64	3120.75	3079.93	3079.93	2996.6	3151.36	3073.13	3158.16	3102.04	3166.67	3166.67	3282.31	3006.8	3197.28	3149.66	3078.23	3153.06	3229.59	3027.21	3226.19	3151.36
31.8992	3226.19	3028.91	3103.74	3151.36	3117.35	3278.91	3066.33	3188.78	3062.93	3102.04	3108.84	3130.95	3039.12	3059.52	3020.41	3124.15	3035.71	2889.46	3129.25	3100.34	3127.55	3115.65	3023.81	3056.12	3113.95	3115.65	3022.11	3000	3241.5	3130.95	3164.97	3095.24	3168.37	3212.59	3047.62	3134.35	3200.68	3112.24	3052.72	3083.33	3137.76	3127.55	3141.16	3224.49
31.9188	3078.23	3120.75	3076.53	3188.78	3207.48	3045.92	3112.24	3156.46	3164.97	3107.14	3090.14	3120.75	3059.52	3071.43	3147.96	3062.93	3183.67	3056.12	3112.24	2935.37	3272.11	3197.28	2981.29	3176.87	3132.65	3085.03	3103.74	3039.12	3142.86	3091.84	3214.29	3040.82	3147.96	3108.84	3051.02	3212.59	3253.4	3107.14	3098.64	3102.04	3166.67	3154.76	3127.55	3190.48
31.9384	3153.06	3134.35	3125.85	3210.88	3197.28	3142.86	3086.73	3037.41	3044.22	3132.65	3100.34	3074.83	3209.18	3113.95	3057.82	3001.7	3166.67	3086.73	3096.94	3017.01	3096.94	3096.94	3069.73	3127.55	3146.26	3192.18	3255.1	3056.12	3085.03	3139.46	3049.32	3103.74	3102.04	3144.56	3110.54	3042.52	3164.97	3159.86	3102.04	3115.65	3180.27	3192.18	3102.04	3124.15
31.958	3170.07	3144.56	3202.38	3207.48	3156.46	3197.28	3195.58	3095.24	3108.84	3234.69	3015.31	3173.47	2962.59	3122.45	2977.89	3088.44	3078.23	3272.11	3042.52	3122.45	3176.87	3023.81	3144.56	3052.72	3197.28	3136.05	3221.09	3042.52	3093.54	3062.93	3253.4	3124.15	3187.07	3054.42	3093.54	3044.22	3149.66	3076.53	3244.9	3311.22	3103.74	3071.43	3181.97	3117.35
31.9776	3139.46	3185.37	3161.56	3158.16	3270.41	3035.71	3113.95	3141.16	3221.09	3149.66	3210.88	3042.52	3117.35	3137.76	3151.36	3083.33	3256.8	3068.03	3125.85	3049.32	3035.71	3028.91	3095.24	3139.46	3149.66	3130.95	3071.43	3207.48	3188.78	3120.75	3214.29	3241.5	3120.75	3059.52	3197.28	3061.22	3149.66	3163.27	3078.23	3200.68	3130.95	3256.8	3202.38	3185.37
31.9972	3198.98	3129.25	3185.37	3250	3236.39	3170.07	3181.97	3181.97	3236.39	3147.96	3066.33	3149.66	3061.22	3130.95	3091.84	3207.48	3139.46	2996.6	3102.04	3125.85	3086.73	3136.05	3183.67	3137.76	3049.32	3057.82	3119.05	3158.16	3085.03	3085.03	3088.44	3136.05	3119.05	3125.85	3103.74	3238.1	3062.93	3117.35	3280.61	3164.97	3039.12	3120.75	3248.3	3250
32.0168	3212.59	3130.95	3261.9	3192.18	3073.13	3190.48	3192.18	3221.09	3129.25	3147.96	3052.72	3054.42	3074.83	3200.68	3003.4	3139.46	3173.47	3025.51	3130.95	3161.56	3129.25	3064.63	3212.59	3049.32	3163.27	3028.91	3198.98	3124.15	3181.97	3181.97	3265.31	3185.37	3170.07	3193.88	3032.31	3192.18	3093.54	3144.56	3132.65	3164.97	3107.14	3188.78	3175.17	3205.78
32.0364	3134.35	3181.97	3125.85	3188.78	3204.08	3236.39	3078.23	3142.86	3183.67	3100.34	3120.75	3214.29	3256.8	3250	3037.41	3124.15	3001.7	3217.69	3149.66	3071.43	3149.66	3229.59	3255.1	3110.54	3113.95	3049.32	3008.5	3246.6	3122.45	3166.67	3234.69	2994.9	3190.48	3164.97	3144.56	3110.54	3180.27	3171.77	3187.07	3246.6	3268.71	3178.57	3282.31	3095.24
32.056	3236.39	3331.63	3192.18	3210.88	3102.04	3183.67	3144.56	3255.1	3239.8	3181.97	3163.27	3151.36	3054.42	3261.9	3076.53	3251.7	3224.49	3163.27	3176.87	3139.46	3129.25	3103.74	3161.56	3163.27	3122.45	3144.56	3204.08	3098.64	3275.51	3168.37	3154.76	3001.7	3122.45	3134.35	3188.78	3338.44	3066.33	3163.27	3214.29	3285.71	3139.46	3170.07	3129.25	3202.38
32.0756	3149.66	3311.22	3375.85	3164.97	3139.46	3224.49	3263.61	3158.16	3153.06	3113.95	3231.29	3188.78	3119.05	3085.03	3243.2	3187.07	3129.25	3369.05	3127.55	3326.53	3226.19	3144.56	3120.75	3263.61	3110.54	3013.61	3166.67	3093.54	3289.12	3205.78	3141.16	3129.25	3181.97	3156.46	3210.88	3142.86	3190.48	3243.2	3136.05	3221.09	3260.2	3020.41	3260.2	3292.52
32.0952	3226.19	3153.06	3221.09	3319.73	3263.61	3154.76	3188.78	3299.32	3190.48	3137.76	3105.44	3204.08	3226.19	3221.09	3221.09	3295.92	3161.56	3215.99	3073.13	3175.17	3204.08	3163.27	3204.08	3217.69	3222.79	3217.69	3120.75	3159.86	3158.16	3171.77	3219.39	3236.39	3244.9	3175.17	3100.34	3173.47	3153.06	3289.12	3205.78	3151.36	3190.48	3069.73	3125.85	3275.51
32.1148	3159.86	3209.18	3309.52	3197.28	3292.52	3244.9	3119.05	3375.85	3250	3299.32	3183.67	3142.86	3197.28	3098.64	3251.7	3261.9	3185.37	3188.78	3181.97	3258.5	3153.06	3168.37	3154.76	3261.9	3238.1	3316.33	3195.58	3149.66	3297.62	3204.08	3314.63	3195.58	3144.56	3124.15	3260.2	3202.38	3246.6	3154.76	3260.2	3297.62	3248.3	3175.17	3284.01	3183.67
32.1344	3149.66	3352.04	3270.41	3248.3	3176.87	3215.99	3158.16	3210.88	3263.61	3209.18	3183.67	3176.87	3210.88	3195.58	3265.31	3267.01	3113.95	3217.69	3185.37	3241.5	3272.11	3153.06	3238.1	3178.57	3357.14	3197.28	3273.81	3171.77	3338.44	3163.27	3193.88	3158.16	3268.71	3226.19	3319.73	3146.26	3045.92	3363.95	3136.05	3161.56	3285.71	3246.6	3268.71	3217.69
32.154	3141.16	3311.22	3396.26	3256.8	3297.62	3037.41	3280.61	3153.06	3127.55	3204.08	3319.73	3267.01	3083.33	3232.99	3314.63	3333.33	3224.49	3232.99	3289.12	3231.29	3387.76	3258.5	3168.37	3137.76	3270.41	3227.89	3348.64	3136.05	3295.92	3171.77	3212.59	3289.12	3231.29	3238.1	3290.82	3222.79	3258.5	3506.8	3147.96	3290.82	3175.17	3238.1	3207.48	3246.6
32.1736	3309.52	3289.12	3409.86	3348.64	3289.12	3215.99	3265.31	3401.36	3163.27	3195.58	3304.42	3251.7	3357.14	3295.92	3331.63	3170.07	3270.41	3253.4	3083.33	3312.93	3455.78	3369.05	3267.01	3290.82	3329.93	3212.59	3338.44	3358.84	3231.29	3263.61	3168.37	3321.43	3100.34	3289.12	3161.56	3363.95	3185.37	3346.94	3258.5	3253.4	3158.16	3217.69	3255.1	3256.8
32.1932	3275.51	3238.1	3258.5	3219.39	3248.3	3294.22	3282.31	3110.54	3248.3	3326.53	3227.89	3185.37	3272.11	3323.13	3367.35	3353.74	3195.58	3253.4	3227.89	3234.69	3447.28	3287.41	3221.09	3319.73	3263.61	3369.05	3437.07	3363.95	3255.1	3178.57	3292.52	3200.68	3214.29	3239.8	3333.33	3258.5	3306.12	3343.54	3304.42	3433.67	3197.28	3321.43	3265.31	3270.41
32.2128	3329.93	3399.66	3282.31	3255.1	3284.01	3278.91	3403.06	3263.61	3226.19	3241.5	3294.22	3236.39	3406.46	3360.54	3222.79	3248.3	3391.16	3340.14	3384.35	3299.32	3314.63	3290.82	3205.78	3316.33	3287.41	3517.01	3406.46	3430.27	3285.71	3340.14	3231.29	3244.9	3335.03	3278.91	3231.29	3246.6	3336.73	3336.73	3229.59	3285.71	3261.9	3360.54	3360.54	3302.72
32.2324	3438.78	3352.04	3335.03	3324.83	3226.19	3329.93	3307.82	3324.83	3319.73	3309.52	3275.51	3348.64	3423.47	3295.92	3328.23	3267.01	3324.83	3321.43	3304.42	3290.82	3282.31	3418.37	3454.08	3491.5	3357.14	3462.59	3329.93	3384.35	3314.63	3360.54	3221.09	3438.78	3358.84	3284.01	3331.63	3311.22	3251.7	3258.5	3292.52	3363.95	3251.7	3256.8	3321.43	3284.01
32.252	3312.93	3474.49	3391.16	3329.93	3280.61	3389.46	3350.34	3306.12	3348.64	3250	3418.37	3270.41	3239.8	3476.19	3338.44	3403.06	3260.2	3391.16	3433.67	3477.89	3583.33	3445.58	3406.46	3491.5	3367.35	3476.19	3389.46	3336.73	3382.65	3413.27	3438.78	3306.12	3367.35	3335.03	3292.52	3431.97	3136.05	3394.56	3360.54	3333.33	3350.34	3200.68	3321.43	3474.49
32.2716	3307.82	3299.32	3503.4	3501.7	3333.33	3256.8	3392.86	3401.36	3374.15	3345.24	3357.14	3335.03	3469.39	3343.54	3285.71	3411.56	3391.16	3392.86	3454.08	3433.67	3414.97	3527.21	3380.95	3408.16	3508.5	3540.82	3363.95	3399.66	3498.3	3425.17	3511.9	3370.75	3401.36	3267.01	3384.35	3418.37	3255.1	3413.27	3280.61	3440.48	3335.03	3442.18	3256.8	3277.21
32.2912	3270.41	3517.01	3362.24	3491.5	3304.42	3421.77	3418.37	3510.2	3389.46	3326.53	3471.09	3433.67	3452.38	3397.96	3384.35	3481.29	3482.99	3498.3	3416.67	3416.67	3467.69	3462.59	3537.41	3469.39	3554.42	3664.97	3515.31	3549.32	3500	3508.5	3562.93	3391.16	3329.93	3328.23	3421.77	3304.42	3386.05	3387.76	3363.95	3416.67	3333.33	3340.14	3481.29	3399.66
32.3108	3375.85	3425.17	3467.69	3431.97	3484.69	3465.99	3573.13	3302.72	3459.18	3423.47	3476.19	3430.27	3573.13	3435.37	3399.66	3557.82	3651.36	3530.61	3435.37	3552.72	3423.47	3522.11	3433.67	3482.99	3469.39	3486.39	3535.71	3564.63	3404.76	3389.46	3421.77	3484.69	3389.46	3307.82	3360.54	3341.84	3566.33	3426.87	3409.86	3329.93	3518.71	3384.35	3489.8	3418.37
32.3304	3454.08	3450.68	3384.35	3574.83	3414.97	3365.65	3384.35	3505.1	3498.3	3440.48	3508.5	3465.99	3459.18	3488.1	3540.82	3513.61	3581.63	3615.65	3505.1	3615.65	3668.37	3617.35	3569.73	3552.72	3551.02	3528.91	3554.42	3627.55	3551.02	3442.18	3619.05	3396.26	3469.39	3467.69	3411.56	3437.07	3392.86	3333.33	3391.16	3312.93	3544.22	3472.79	3471.09	3397.96
32.35	3440.48	3401.36	3486.39	3561.22	3482.99	3403.06	3282.31	3493.2	3391.16	3416.67	3307.82	3369.05	3408.16	3528.91	3513.61	3610.54	3634.35	3671.77	3811.22	3653.06	3758.5	3646.26	3654.76	3744.9	3758.5	3602.04	3551.02	3692.18	3678.57	3585.03	3663.27	3571.43	3411.56	3595.24	3500	3464.29	3591.84	3457.48	3489.8	3501.7	3515.31	3418.37	3418.37	3454.08
32.3696	3477.89	3462.59	3459.18	3438.78	3513.61	3505.1	3566.33	3574.83	3454.08	3653.06	3581.63	3545.92	3503.4	3620.75	3705.78	3608.84	3685.37	3586.73	3853.74	3879.25	3753.4	3756.8	3780.61	3789.12	3709.18	3726.19	3807.82	3525.51	3615.65	3573.13	3595.24	3610.54	3579.93	3491.5	3435.37	3642.86	3528.91	3607.14	3389.46	3420.07	3615.65	3556.12	3515.31	3562.93
32.3892	3525.51	3551.02	3528.91	3622.45	3420.07	3639.46	3661.56	3630.95	3564.63	3608.84	3619.05	3617.35	3802.72	3709.18	3568.03	3530.61	3528.91	3719.39	3705.78	3731.29	3875.85	3736.39	3982.99	3760.2	3732.99	3795.92	3721.09	3797.62	3874.15	3596.94	3595.24	3476.19	3547.62	3554.42	3603.74	3535.71	3488.1	3542.52	3586.73	3457.48	3379.25	3605.44	3430.27	3549.32
32.4088	3535.71	3603.74	3578.23	3535.71	3491.5	3654.76	3602.04	3630.95	3697.28	3574.83	3784.01	3693.88	3698.98	3760.2	3710.88	3841.84	3721.09	3896.26	3933.67	3799.32	3948.98	3748.3	3913.27	3903.06	3748.3	3828.23	3857.14	3833.33	3727.89	3624.15	3853.74	3784.01	3600.34	3627.55	3576.53	3593.54	3562.93	3583.33	3511.9	3585.03	3471.09	3428.57	3510.2	3537.41
32.4284	3683.67	3586.73	3676.87	3598.64	3710.88	3673.47	3692.18	3590.14	3732.99	3668.37	3498.3	3693.88	3792.52	3770.41	3942.18	3692.18	3928.57	3996.6	3882.65	3930.27	3981.29	3836.73	3887.76	3947.28	3911.56	3765.31	3897.96	3988.1	3879.25	3831.63	3670.07	3770.41	3945.58	3709.18	3719.39	3603.74	3583.33	3600.34	3617.35	3634.35	3630.95	3564.63	3624.15	3595.24
32.448	3664.97	3663.27	3685.37	3663.27	3775.51	3823.13	3780.61	3772.11	3687.07	3994.9	3750	3722.79	3904.76	3772.11	4088.44	3884.35	4047.62	4125.85	4146.26	4120.75	4136.05	3954.08	4183.67	3964.29	4066.33	4207.48	3996.6	4085.03	3937.07	3974.49	3965.99	3812.93	3812.93	3717.69	3855.44	3751.7	3646.26	3581.63	3568.03	3581.63	3758.5	3693.88	3622.45	3595.24
32.4676	3634.35	3734.69	3707.48	3710.88	3727.89	3765.31	3814.63	3865.65	3750	3884.35	3940.48	4059.52	4018.71	3950.68	3993.2	4039.12	4141.16	4285.71	4202.38	4110.54	4197.28	4253.4	4085.03	4158.16	4022.11	4112.24	4142.86	4068.03	4200.68	3994.9	4108.84	3870.75	3921.77	3916.67	3933.67	3833.33	3647.96	3746.6	3846.94	3712.59	3656.46	3574.83	3714.29	3778.91
32.4872	3743.2	3784.01	3748.3	3756.8	3818.03	3884.35	3850.34	3860.54	3903.06	3950.68	3770.41	3841.84	3862.24	3964.29	4112.24	4214.29	4268.71	4362.24	4289.12	4386.05	4331.63	4306.12	4238.1	4428.57	4336.73	4396.26	4270.41	4209.18	4285.71	4095.24	4059.52	4022.11	3916.67	3858.84	3903.06	3874.15	3695.58	3892.86	3692.18	3602.04	3721.09	3738.1	3724.49	3724.49
32.5068	3767.01	3906.46	3989.8	3991.5	3797.62	4008.5	4234.69	4005.1	4037.41	4124.15	3937.07	3897.96	4102.04	4170.07	4326.53	4323.13	4314.63	4382.65	4494.9	4437.07	4455.78	4646.26	4476.19	4501.7	4365.65	4634.35	4479.59	4413.27	4285.71	4219.39	4215.99	4141.16	3981.29	4129.25	3964.29	3994.9	3787.41	3884.35	3821.43	3778.91	3823.13	3676.87	3717.69	3600.34
32.5264	3962.59	3998.3	4062.93	4086.73	4061.22	4185.37	4253.4	4011.9	3962.59	4008.5	4086.73	4226.19	4309.52	4370.75	4476.19	4397.96	4653.06	4704.08	4455.78	4484.69	4782.31	4556.12	4557.82	4620.75	4664.97	4802.72	4671.77	4430.27	4471.09	4372.45	4328.23	4384.35	4154.76	4149.66	4042.52	4049.32	3977.89	4059.52	3925.17	3894.56	3989.8	3906.46	3908.16	3812.93
32.546	4018.71	3988.1	3998.3	4090.14	4193.88	4035.71	4040.82	4236.39	4311.22	4346.94	4357.14	4244.9	4428.57	4542.52	4510.2	4637.76	4865.65	5035.71	4896.26	4906.46	4984.69	4976.19	4923.47	5052.72	5044.22	4948.98	4608.84	4697.28	4637.76	4454.08	4467.69	4501.7	4244.9	4241.5	4171.77	4197.28	4120.75	4039.12	4263.61	3920.07	3918.37	3909.86	3850.34	3870.75
32.5656	4183.67	4112.24	4074.83	4108.84	4221.09	4202.38	4318.03	4399.66	4292.52	4386.05	4491.5	4471.09	4680.27	4505.1	4819.73	4857.14	5090.14	5253.4	5129.25	5141.16	5171.77	5212.59	5020.41	5000	4926.87	5316.33	5035.71	5054.42	4899.66	4561.22	4705.78	4501.7	4321.43	4411.56	4326.53	4209.18	4107.14	4119.05	4212.59	4115.65	4028.91	3865.65	4034.01	3857.14
32.5852	4268.71	4034.01	4175.17	4352.04	4384.35	4340.14	4292.52	4576.53	4557.82	4549.32	4561.22	4617.35	4806.12	4693.88	4916.67	5134.35	5113.95	5304.42	5442.18	5345.24	5423.47	5384.35	5384.35	5256.8	5272.11	5261.9	5302.72	5142.86	5045.92	4886.05	4659.86	4785.71	4576.53	4452.38	4438.78	4277.21	4343.54	4265.31	4297.62	4244.9	4035.71	4175.17	3889.46	3982.99
32.6048	4357.14	4248.3	4173.47	4636.05	4617.35	4561.22	4525.51	4551.02	4715.99	4794.22	4787.41	4887.76	5003.4	5086.73	5146.26	5190.48	5335.03	5578.23	5588.44	5644.56	5426.87	5591.84	5680.27	5537.41	5520.41	5681.97	5721.09	5445.58	5384.35	5210.88	5103.74	4850.34	4812.93	4632.65	4736.39	4799.32	4513.61	4477.89	4384.35	4382.65	4185.37	4295.92	4318.03	4017.01
32.6244	4464.29	4471.09	4568.03	4680.27	4608.84	4782.31	4874.15	4848.64	4848.64	4972.79	4984.69	5069.73	5113.95	5294.22	5649.66	5452.38	5823.13	5850.34	6030.61	5843.54	5789.12	5850.34	5753.4	5933.67	5994.9	5875.85	5727.89	5750	5602.04	5574.83	5302.72	5071.43	4955.78	5129.25	4768.71	4681.97	4780.61	4503.4	4321.43	4469.39	4522.11	4222.79	4348.64	4374.15
32.644	4510.2	4666.67	4761.9	4838.44	4884.35	4940.48	4971.09	5156.46	5034.01	5107.14	5181.97	5277.21	5367.35	5549.32	5850.34	5998.3	5857.14	6346.94	6255.1	6267.01	6161.56	6316.33	6374.15	6129.25	6338.44	6277.21	6397.96	6171.77	5707.48	5784.01	5542.52	5498.3	5198.98	5154.76	4899.66	4991.5	4904.76	4630.95	4717.69	4629.25	4656.46	4374.15	4477.89	4392.86
32.6636	4831.63	4916.67	4869.05	4967.69	5153.06	5209.18	5062.93	5147.96	5357.14	5192.18	5377.55	5664.97	5678.57	5909.86	6142.86	6244.9	6494.9	6695.58	6680.27	6753.4	6574.83	6574.83	6814.63	6647.96	6734.69	6624.15	6503.4	6386.05	5989.8	6139.46	5887.76	5688.78	5494.9	5500	5306.12	5348.64	5234.69	4884.35	4889.46	4715.99	4772.11	4620.75	4481.29	4452.38
32.6832	4891.16	5023.81	5013.61	5163.27	5489.8	5348.64	5319.73	5595.24	5802.72	5829.93	5826.53	5794.22	6125.85	6287.41	6549.32	6714.29	6947.28	7129.25	7243.2	7175.17	7198.98	6959.18	7124.15	7117.35	7197.28	7039.12	7130.95	6882.65	6542.52	6302.72	6231.29	6017.01	5773.81	5741.5	5559.52	5370.75	5377.55	5255.1	5039.12	4989.8	4954.08	4831.63	4765.31	4576.53
32.7028	5086.73	5156.46	5295.92	5493.2	5554.42	5741.5	5562.93	5884.35	6057.82	6064.63	6154.76	6307.82	6452.38	6658.16	6843.54	7117.35	7119.05	7460.88	7510.2	7632.65	7290.82	7658.16	7328.23	7678.57	7517.01	7457.48	7457.48	7289.12	6996.6	6607.14	6789.12	6263.61	6023.81	6062.93	6015.31	5746.6	5646.26	5401.36	5302.72	5139.46	5112.24	4998.3	4945.58	4750
[truncated: 882 more rows]

## Sheet: Fig.3d
Fig.3d
[truncated: 1,277 more rows]
[truncated: 12 more columns]

## Sheet: Fig.3e
Fig.3e
PtCe	5.42298
PtCe-550	5.41466
CeO2	5.411
PtCe-800	5.40451

[truncated: 8 more sheets: Fig.4a, Fig.4b, Fig.5, Fig.7, Fig.8a, Fig. 8b, Fig.8c, Fig.8d]
