# Supplementary material for: Fine-tuned local coordination environment of Pt single atoms on ceria controls catalytic reactivity
Source: Nat Commun. 2022 Nov 18;13:7070. doi: 10.1038/s41467-022-34797-2 (PMC9674627; doi:10.1038/s41467-022-34797-2)
Supplement: Supplementary file 2 — Source Data [file 41467_2022_34797_MOESM2_ESM.zip › Source Data/Source Data-Supplementary Information.xlsx]

## Sheet: Table S1
Supplementary Table 1
Samples	Ratio of PtO2	Ratio of Pt foil	Averaged valence state
Pt/CeO2-350	0.906 ± 0.013	0.094 ± 0.009	3.6 ± 0.1
Pt/CeO2-550	0.839 ± 0.013	0.161 ± 0.010	3.4 ± 0.1
Pt/CeO2-700	0.733 ± 0.014	0.267 ± 0.011	2.9 ± 0.1
Pt/CeO2-800	0.676 ± 0.013	0.324 ± 0.010	2.7 ± 0.1

## Sheet: Table S2
Supplementary Table 2
Samples	Surface atomic concentration (%)			Ce3+/total Ce (%)	Pt2+/total Pt (%)
	O	Ce	Pt
CeO2	71.3	28.7	-	19.2	-
Pt/CeO2-350	71.2	28.4	0.4	18.4	36.4
Pt/CeO2-550	71.2	28	0.8	16.4	79.2
Pt/CeO2-700	70.5	28.4	1.1	18	86.8
Pt/CeO2-800	71	27.9	1.1	17.2	87.5

## Sheet: Table S3
Supplementary Table 3
Sample	Shell	CNa	R (Å)	ΔE0 (eV)	σ2 (10-3 Å2)	R-factor
Pt foil	Pt-Pt	12.0 ± 0.8	2.76 ± 0.01	8.0 ± 0.5	4.05 ± 0.53	0.003
PtO2	Pt-O	6.0 ± 0.7	2.01 ± 0.01	9.5 ± 1.1	1.77 ± 1.42	0.01
	Pt-O-Pt	6.0 ± 0.7	3.10 ± 0.01	9.5 ± 1.1	1.39 ± 1.37
	Pt-O	12.0 ± 1.4	3.65 ± 0.01	9.5 ± 1.1	7.88 ± 5.21
Pt/CeO2-550	Pt-O	5.1 ± 0.4	2.00 ± 0.01	7.8 ± 1.3	1.29 ± 0.49	0.01
	Pt-O-Ce	3.7 ± 0.3	3.11 ± 0.08	-5.6 ± 7.4	10.84 ± 4.12
Pt/CeO2-800	Pt-O	4.4 ± 0.3	2.00 ± 0.01	7.9 ± 1.9	1.29 ± 0.49	0.021
	Pt-O-Ce	4.2 ± 0.3	3.10 ± 0.07	-2.8 ± 6.8	9.32 ± 3.05

## Sheet: Table S4
Supplementary Table 4
Samples	Peak area ratio (%)
	α	β	γ	δ
CeO2	16	51	33	/
Pt/CeO2-550	4	29	67	/
Pt/CeO2-800	1	20	28	51

## Sheet: Fig.S1a
Supplementary Fig. 1a
	CeO2_ad		CeO2_desorp			Pt/CeO2-350_ad		Pt/CeO2-350_desorp			Pt/CeO2-550_ad		Pt/CeO2-550_desorp			Pt/CeO2-700_ad		Pt/CeO2-700_desorp			Pt/CeO2-800_ad		Pt/CeO2-800_desorp
0.04808	13.6664	0.99716	163.017		0.05258	12.9946	1.00016	168.36		0.05289	13.2798	1.00076	179.729		0.05311	12.8602	0.99839	154.871		0.05273	13.3882	1.001	178.587
0.09712	14.4485	0.94357	161.076		0.08482	13.7672	0.92663	156.867		0.08511	14.0434	0.92707	164.906		0.08495	13.5228	0.94336	150.773		0.08495	14.1187	0.92818	165.242
0.12007	14.7851	0.90766	160.451		0.12001	14.5141	0.90629	156.175		0.12027	14.8374	0.90623	164.35		0.11995	14.2723	0.90733	149.615		0.12028	14.8862	0.90718	164.593
0.15471	15.355	0.87462	156.979		0.15492	15.2824	0.87323	150.344		0.15526	15.6492	0.87285	157.908		0.15494	15.0656	0.87324	144.1		0.155	15.6394	0.87458	157.436
0.18999	15.9941	0.86182	143.808		0.18993	16.0586	0.85428	90.8355		0.18994	16.4399	0.86119	131.451		0.19023	15.8865	0.86078	122.654		0.19	16.4091	0.85566	91.8192
0.2252	16.758	0.82255	48.0648		0.22488	16.9284	0.81645	43.0345		0.22527	17.3106	0.81845	43.1362		0.22487	16.7725	0.81928	44.4294		0.22495	17.2953	0.81886	42.4567
0.26022	17.6087	0.78291	36.7108		0.2602	17.8278	0.76944	33.963		0.25991	18.2025	0.78367	35.7329		0.26029	17.6912	0.78416	36.5003		0.25994	18.2454	0.76967	33.8536
0.29516	18.5296	0.73424	31.7683		0.29482	18.7613	0.73147	31.0214		0.29525	19.1405	0.73201	31.2631		0.29524	18.6132	0.73285	31.7985		0.29522	19.1626	0.73236	31.0009
0.3299	19.4488	0.69731	29.5154		0.33025	19.6418	0.6961	29.1428		0.32994	20.0261	0.69599	29.3065		0.32993	19.5326	0.69707	29.5665		0.33039	20.1265	0.6971	29.0812
0.36497	20.2876	0.66184	27.8483		0.36478	20.469	0.67975	28.3869		0.36478	20.9377	0.66077	27.8039		0.36538	20.3706	0.6617	27.7768		0.36541	20.9554	0.68006	28.2734
0.39989	21.0498	0.64511	27.1695		0.39985	21.2124	0.64483	27.0068		0.39973	21.6892	0.64446	27.1822		0.39979	21.143	0.64489	27.0431		0.39983	21.7025	0.64474	26.8862
0.43493	21.7483	0.60996	25.9332		0.43477	21.8908	0.60976	25.8334		0.43468	22.4118	0.60956	26.0066		0.43495	21.8518	0.60972	25.7731		0.43482	22.3511	0.6099	25.7292
0.47027	22.4642	0.57485	24.8901		0.47011	22.6214	0.57496	24.8105		0.46968	23.1119	0.57498	25.0591		0.46981	22.5625	0.5748	24.7029		0.46979	23.0146	0.5748	24.7005
0.50543	23.1925	0.53984	23.9803		0.50465	23.3348	0.53996	23.8942		0.5048	23.8547	0.54002	24.2405		0.50486	23.3069	0.53989	23.7832		0.50531	23.7729	0.53987	23.8069
0.53984	23.9758	0.50497	23.1539		0.5401	24.0982	0.505	23.0836		0.54016	24.6255	0.50498	23.3945		0.54029	24.1258	0.50491	22.9596		0.54002	24.5066	0.50494	22.9992
0.57499	24.8611	0.46989	22.3944		0.57457	24.9334	0.46999	22.3786		0.57472	25.4557	0.46998	22.6872		0.57543	25.0155	0.46988	22.1906		0.5754	25.3724	0.46986	22.2617
0.61048	25.8838	0.43497	21.655		0.61016	25.8971	0.43504	21.5772		0.60967	26.3816	0.43502	21.9481		0.61042	25.9902	0.43488	21.4397		0.61043	26.3117	0.43501	21.5245
0.64539	27.1105	0.39997	20.9127		0.64504	27.0268	0.40008	20.8399		0.64453	27.5162	0.40016	21.2058		0.64487	27.0951	0.40013	20.7183		0.64487	27.4192	0.39995	20.8059
0.68055	28.5549	0.365	20.1293		0.68003	28.3831	0.3651	20.098		0.68011	28.8344	0.36516	20.4096		0.68033	28.4877	0.36498	19.9107		0.67988	28.7759	0.36506	19.9893
0.71542	30.2456	0.33004	19.2617		0.71512	29.9529	0.33006	19.1814		0.71454	30.4126	0.33016	19.6047		0.7154	30.1391	0.32995	19.1277		0.71552	30.3141	0.32995	19.1491
0.75039	32.4166	0.29496	18.3192		0.74994	31.8861	0.2952	18.2374		0.75009	32.4429	0.29503	18.6518		0.75037	32.1177	0.29507	18.1684		0.75036	32.3196	0.29508	18.1798
0.78539	35.3418	0.26001	17.3336		0.78486	34.4838	0.25999	17.3203		0.78484	35.111	0.26016	17.762		0.78538	34.8767	0.25998	17.1687		0.78554	34.9297	0.26009	17.1654
0.82003	39.7146	0.22489	16.4639		0.81977	38.4721	0.22526	16.3828		0.81977	39.2187	0.22507	16.8214		0.82026	38.9197	0.22524	16.2517		0.82023	38.7164	0.22514	16.1553
0.85425	47.704	0.19009	15.6646		0.85426	45.4537	0.19025	15.5585		0.85436	46.629	0.19022	15.9516		0.855	45.745	0.19005	15.3752		0.85488	45.4825	0.19017	15.3251
0.88463	68.2729	0.15535	14.9641		0.88666	63.8755	0.15553	14.7262		0.88678	66.3882	0.15507	15.1244		0.88792	62.6738	0.15506	14.5256		0.88773	62.9944	0.15524	14.4905
0.94427	160.229	0.12016	14.3202		0.9248	147.002	0.12034	13.8633		0.92441	157.004	0.12007	14.3498		0.92705	141.949	0.12005	13.7597		0.92273	152.175	0.12027	13.6073
0.99716	163.017	0.08509	13.714		1.00016	168.36	0.08538	13.0293		1.00076	179.729	0.08513	13.4807		0.99839	154.871	0.08532	12.8985		1.001	178.587	0.08536	12.8209
		0.0428	12.8722				0.05001	11.99				0.05007	12.4255				0.05007	11.9973				0.05004	11.7697

## Sheet: Fig.S1b
Supplementary Fig. 1b
	CeO2			Pt/CeO2-350			Pt/CeO2-550			Pt/CeO2-700			Pt/CeO2-800
37.0115	0.00271		23.7758	0.01242		23.7326	0.00961		36.2943	0.00484		24.0325	0.01103
25.4333	0.00499		17.9249	0.08703		17.8054	0.09426		25.4132	0.00916		18.0564	0.10622
18.0671	0.05		14.8048	1.98095		15.1401	1.37445		17.9758	0.07822		14.8984	2.13966
15.2757	0.61715		12.1259	0.94348		12.3219	1.50548		15.2096	1.05671		12.2201	0.97404
12.5487	1.76307		9.60537	0.12508		9.99517	0.12488		12.428	1.39795		9.59723	0.09969
10.0571	0.19546		7.98936	0.02318		8.10404	0.02285		10.1027	0.14833		7.9557	0.01798
8.14928	0.041		6.93191	0.00346		2.40255	0.000392561		8.20451	0.03749		6.90201	0.00187
6.90716	0.00698		6.34751	0.000310032		2.21417	0.000738313		6.95886	0.01674		2.39486	0.00092054
2.38555	0.000355805		2.63354	0.000739877		2.03601	0.00458		6.13955	0.00947		2.2067	0.01593
2.19706	0.00931		2.43222	0.01273					5.65748	0.00427		2.02871	0.01447
			2.2434	0.00943					2.41931	0.00127
			2.06559	0.01183					2.23083	0.0172
									2.05325	0.00891
									1.88261	0.00168

## Sheet: Fig.S2
Supplementary Fig. 2
	CeO2			Pt/CeO2-550			Pt/CeO2-800
649.904	0.02167		649.904	-0.000500901		649.904	0.02127
651.832	0.01816		651.832	0.00198		651.832	0.01125
653.761	0.00546		653.761	0.01024		653.761	0.01636
655.689	0.00519		655.689	0.01327		655.689	0.01527
657.618	0.00815		657.618	0.00431		657.618	0.00908
659.546	0.00948		659.546	-0.00103		659.546	0.00761
661.475	0.01001		661.475	-0.00215		661.475	0.00579
663.403	0.01023		663.403	0.000169075		663.403	0.00397
665.332	0.00758		665.332	0.000434376		665.332	0.00581
667.26	0.0124		667.26	0.00692		667.26	0.01803
669.188	0.02052		669.188	0.00743		669.188	0.01422
671.117	0.01839		671.117	0.0006263		671.117	0.00248
673.045	0.01075		673.045	0.00201		673.045	0.000402792
674.974	0.00262		674.974	0.00153		674.974	-0.000137976
676.903	0.00128		676.903	0.000504382		676.903	-4.14077e-05
678.831	0.00136		678.831	0.000413216		678.831	0.000420296
680.76	0.00326		680.76	6.37373e-08		680.76	0.00137
682.688	0.00327		682.688	-5.69356e-06		682.688	0.00133
684.616	0.00226		684.616	0.000266531		684.616	0.00134
686.545	0.00271		686.545	0.000326275		686.545	0.00102
688.473	0.00316		688.473	0.00107		688.473	0.000145687
690.402	0.002		690.402	0.00128		690.402	9.69101e-05
692.331	0.00142		692.331	0.000473866		692.331	-1.86073e-05
694.259	0.00116		694.259	7.56105e-05		694.259	-0.000737872
696.188	0.00127		696.188	6.54058e-06		696.188	-0.000215956
698.116	0.00161		698.116	1.2821e-06		698.116	4.69191e-06
700.044	0.00232		700.044	-4.25017e-05		700.044	4.52141e-05
701.973	0.00185		701.973	-3.03409e-05		701.973	-9.31407e-07
703.902	0.00133		703.902	-1.32871e-05		703.902	-9.92804e-05
705.83	0.00153		705.83	-0.000256039		705.83	-0.000559385
707.759	0.00132		707.759	-0.000135027		707.759	-0.000787995
709.687	0.000549084		709.687	-1.25848e-06		709.687	-0.00129
711.615	0.000573502		711.615	-0.000114651		711.615	-0.000962133
713.544	0.00115		713.544	-0.000619392		713.544	-0.000305547
715.472	0.00218		715.472	-0.000308764		715.472	-0.000318481
717.401	0.00198		717.401	-7.88403e-05		717.401	-0.000131084
719.33	0.000726636		719.33	-0.000125974		719.33	-2.77404e-05
721.258	0.000831323		721.258	-0.000490027		721.258	-0.000271049
723.187	0.000923252		723.187	-0.000262018		723.187	-0.000509462
725.115	0.000498839		725.115	0.000110691		725.115	-0.00030291
727.043	0.00051357		727.043	0.000328348		727.043	-7.45577e-05
728.972	0.000715225		728.972	7.93668e-05		728.972	-0.000321728
730.9	0.000683825		730.9	3.52967e-05		730.9	-0.0011
732.829	0.000596752		732.829	1.21135e-05		732.829	-0.00114
734.757	0.000472433		734.757	4.65817e-05		734.757	-0.00175
736.686	0.000232592		736.686	4.35958e-05		736.686	-0.00167
738.614	0.000131505		738.614	3.30033e-09		738.614	-0.00148
740.543	0.000108054		740.543	9.34003e-05		740.543	-0.00137
742.471	1.07684e-05		742.471	1.61641e-05		742.471	-0.00135
744.4	5.9486e-05		744.4	-5.34193e-06		744.4	-0.00187
746.328	0.000189448		746.328	2.60062e-05		746.328	-0.00181
748.257	0.000104974		748.257	8.61593e-05		748.257	-0.00123
750.185	0.000147589		750.185	1.8921e-06		750.185	-0.00129
752.114	0.000204894		752.114	-2.15189e-07		752.114	-0.0022
754.042	0.000149188		754.042	1.01879e-05		754.042	-0.00278
755.971	0.000153164		755.971	2.54939e-06		755.971	-0.00223
757.899	0.000123907		757.899	-2.23141e-05		757.899	-0.00194
759.828	1.76187e-06		759.828	-8.94257e-05		759.828	-0.00221
761.756	3.2405e-07		761.756	-0.0004199		761.756	-0.00313
763.685	2.92751e-06		763.685	-0.00104		763.685	-0.00318
765.613	-3.33055e-05		765.613	-0.00108		765.613	-0.00255
767.542	-4.7836e-05		767.542	-0.000917867		767.542	-0.00269
769.47	-1.46006e-06		769.47	-0.00106		769.47	-0.00394
771.399	-1.40063e-05		771.399	-0.00124		771.399	-0.00454
773.327	-2.53625e-05		773.327	-0.00128		773.327	-0.00476
775.256	-4.61388e-05		775.256	-0.00121		775.256	-0.00509
777.184	-0.00014412		777.184	-0.00149		777.184	-0.00528
779.113	-0.000144459		779.113	-0.00141		779.113	-0.00504
781.041	-0.000155393		781.041	-0.000967467		781.041	-0.00541
782.97	-0.000213987		782.97	-0.000640936		782.97	-0.00569
784.898	-0.000314599		784.898	-0.000545878		784.898	-0.00517
786.827	-0.000317461		786.827	-0.000495926		786.827	-0.00537
788.755	-0.000273741		788.755	-0.000686646		788.755	-0.00598
790.684	-0.000145877		790.684	-0.000710745		790.684	-0.00637
792.612	-0.000101159		792.612	-0.000626395		792.612	-0.0069
794.541	-0.000152354		794.541	-0.000797718		794.541	-0.00691
796.469	-0.000268609		796.469	-0.00141		796.469	-0.00653
798.398	-0.000246426		798.398	-0.00185		798.398	-0.00659
800.326	-0.000224424		800.326	-0.002		800.326	-0.00658
802.255	-0.000205739		802.255	-0.00239		802.255	-0.00651
804.183	-0.000113253		804.183	-0.00268		804.183	-0.00697
806.112	-8.05524e-05		806.112	-0.00281		806.112	-0.00743
808.04	-6.9253e-05		808.04	-0.00326		808.04	-0.00708
809.969	-7.79882e-05		809.969	-0.00342		809.969	-0.0065
811.897	-0.000132782		811.897	-0.00331		811.897	-0.00628
813.826	-0.000140177		813.826	-0.00281		813.826	-0.00637
815.754	-0.000158451		815.754	-0.00265		815.754	-0.00654
817.683	-0.000193897		817.683	-0.00289		817.683	-0.00665
819.611	-0.000182714		819.611	-0.00297		819.611	-0.00658
821.54	-0.000140038		821.54	-0.00283		821.54	-0.0062
823.468	-0.000125226		823.468	-0.00307		823.468	-0.00591
825.397	-0.000178924		825.397	-0.00306		825.397	-0.00564
827.325	-0.000204348		827.325	-0.00305		827.325	-0.00572
829.254	-0.000177986		829.254	-0.0033		829.254	-0.00601
831.182	-0.000138977		831.182	-0.00384		831.182	-0.0062
833.111	-0.000100803		833.111	-0.00407		833.111	-0.00603
835.039	-0.000105948		835.039	-0.00408		835.039	-0.00589
836.968	-0.000122325		836.968	-0.00395		836.968	-0.00594
838.896	-8.97706e-05		838.896	-0.00387		838.896	-0.00585
840.825	-6.47212e-05		840.825	-0.00374		840.825	-0.00569
842.753	-4.00166e-05		842.753	-0.00372		842.753	-0.00544
844.682	-2.68668e-05		844.682	-0.0039		844.682	-0.00488
846.61	-2.21853e-05		846.61	-0.00417		846.61	-0.0045
848.539	-1.06297e-06		848.539	-0.00462		848.539	-0.00401
850.467	1.52088e-05		850.467	-0.00504		850.467	-0.00313
852.396	5.28779e-05		852.396	-0.00591		852.396	-0.00235
854.324	3.586e-05		854.324	-0.00917		854.324	-0.00208
856.253	-2.87631e-05		856.253	-0.01548		856.253	-0.00267
858.181	-0.000476985		858.181	-0.02347		858.181	-0.00529
860.11	-0.00158		860.11	-0.0309		860.11	-0.01091
862.038	-0.00288		862.038	-0.03269		862.038	-0.01642
863.967	-0.00336		863.967	-0.02834		863.967	-0.01844
865.895	-0.00283		865.895	-0.02354		865.895	-0.01741
867.824	-0.00239		867.824	-0.02087		867.824	-0.01565
869.752	-0.00217		869.752	-0.01971		869.752	-0.0147
871.681	-0.00196		871.681	-0.01783		871.681	-0.01402
873.609	-0.00154		873.609	-0.01488		873.609	-0.01237
875.538	-0.00101		875.538	-0.01255		875.538	-0.01065
877.466	-0.000748815		877.466	-0.01088		877.466	-0.00929
879.395	-0.000572868		879.395	-0.00962		879.395	-0.00844
881.323	-0.000412821		881.323	-0.00893		881.323	-0.00796
883.252	-0.000373477		883.252	-0.00846		883.252	-0.00735
885.18	-0.000376559		885.18	-0.00806		885.18	-0.00694
887.109	-0.000331446		887.109	-0.00769		887.109	-0.00655
889.037	-0.000314133		889.037	-0.00735		889.037	-0.00631
890.966	-0.000300077		890.966	-0.00731		890.966	-0.00614
892.894	-0.000272665		892.894	-0.00722		892.894	-0.00589
894.823	-0.00028073		894.823	-0.00704		894.823	-0.0059
896.751	-0.000237051		896.751	-0.00672		896.751	-0.00572
898.68	-0.000192991		898.68	-0.00638		898.68	-0.00534
900.608	-0.000184518		900.608	-0.00602		900.608	-0.00498
902.537	-0.000185127		902.537	-0.00584		902.537	-0.00478
904.465	-0.000177903		904.465	-0.00552		904.465	-0.00464
906.394	-0.000150816		906.394	-0.00525		906.394	-0.00439
908.322	-0.000132933		908.322	-0.00512		908.322	-0.00402
910.251	-0.000165807		910.251	-0.00476		910.251	-0.00374
912.179	-0.00017412		912.179	-0.00439		912.179	-0.00356
914.108	-0.000153778		914.108	-0.00415		914.108	-0.00327
916.036	-0.000144511		916.036	-0.00393		916.036	-0.00292
917.965	-0.000143631		917.965	-0.00353		917.965	-0.0028
919.893	-0.00013866		919.893	-0.00326		919.893	-0.00271
921.822	-0.00013788		921.822	-0.00307		921.822	-0.00257
923.75	-0.000162679		923.75	-0.00287		923.75	-0.0024
925.679	-0.000196836		925.679	-0.00289		925.679	-0.00231
927.607	-0.000209101		927.607	-0.00298		927.607	-0.00217
929.536	-0.000215951		929.536	-0.00321		929.536	-0.00204
931.464	-0.000219219		931.464	-0.00345		931.464	-0.00196
933.393	-0.000209046		933.393	-0.00352		933.393	-0.00189
935.321	-0.000188395		935.321	-0.00346		935.321	-0.00175
937.25	-0.000136856		937.25	-0.00327		937.25	-0.00157
939.178	-7.53579e-05		939.178	-0.00297		939.178	-0.00142
941.107	-3.29628e-05		941.107	-0.00268		941.107	-0.00129
943.035	-7.99639e-06		943.035	-0.00242		943.035	-0.00119
944.964	-1.523e-07		944.964	-0.00224		944.964	-0.00109
946.892	2.27655e-06		946.892	-0.00218		946.892	-0.000956235
948.821	5.95628e-06		948.821	-0.0022		948.821	-0.000814671
950.749	1.42881e-05		950.749	-0.00222		950.749	-0.000687898
952.678	3.35352e-05		952.678	-0.00212		952.678	-0.000611581
954.606	6.13668e-05		954.606	-0.00192		954.606	-0.00052113
956.535	0.00010435		956.535	-0.00174		956.535	-0.000418341
958.463	0.000174584		958.463	-0.00159		958.463	-0.000333945
960.392	0.000278519		960.392	-0.00139		960.392	-0.000256551
962.32	0.000383392		962.32	-0.00119		962.32	-0.000184711
964.249	0.000523229		964.249	-0.00108		964.249	-0.000143357
966.177	0.000702142		966.177	-0.000944897		966.177	-0.000113325
968.106	0.000843331		968.106	-0.000796895		968.106	-8.1588e-05
970.034	0.000981722		970.034	-0.000694904		970.034	-4.97871e-05
971.963	0.00112		971.963	-0.000578586		971.963	-2.13934e-05
973.891	0.00128		973.891	-0.000428498		973.891	-2.10313e-06
975.82	0.00147		975.82	-0.000297741		975.82	2.4384e-06
977.748	0.00167		977.748	-0.000199311		977.748	2.57212e-05
979.677	0.00184		979.677	-0.000107443		979.677	9.51045e-05
981.605	0.00205		981.605	-3.84788e-05		981.605	0.000208777
983.534	0.0023		983.534	-3.21007e-06		983.534	0.000395933
985.462	0.0026		985.462	1.48467e-05		985.462	0.000706095
987.391	0.00297		987.391	0.0001128		987.391	0.00119
989.319	0.00349		989.319	0.000276492		989.319	0.002
991.248	0.00419		991.248	0.000539317		991.248	0.00324
993.176	0.00507		993.176	0.00104		993.176	0.00508
995.105	0.00573		995.105	0.00184		995.105	0.00787
997.033	0.00588		997.033	0.00297		997.033	0.0123
998.962	0.00596		998.962	0.00474		998.962	0.01901
1000.89	0.00651		1000.89	0.00767		1000.89	0.02837
1002.82	0.00751		1002.82	0.01232		1002.82	0.0409
1004.75	0.00916		1004.75	0.01901		1004.75	0.05747
1006.68	0.01215		1006.68	0.02819		1006.68	0.07861
1008.6	0.0172		1008.6	0.0404		1008.6	0.10538
1010.53	0.02388		1010.53	0.0555		1010.53	0.13509
1012.46	0.03045		1012.46	0.07355		1012.46	0.16419
1014.39	0.03611		1014.39	0.0955		1014.39	0.1926
1016.32	0.04173		1016.32	0.11972		1016.32	0.22211
1018.25	0.04735		1018.25	0.14621		1018.25	0.2492
1020.17	0.05218		1020.17	0.17668		1020.17	0.27413
1022.1	0.05593		1022.1	0.21096		1022.1	0.29508
1024.03	0.05939		1024.03	0.24766		1024.03	0.31443
1025.96	0.06313		1025.96	0.28655		1025.96	0.33278
1027.89	0.06644		1027.89	0.32099		1027.89	0.35867
1029.82	0.06895		1029.82	0.34357		1029.82	0.41177
1031.75	0.07243		1031.75	0.359		1031.75	0.54616
1033.67	0.07068		1033.67	0.35847		1033.67	0.61467
1035.6	0.05912		1035.6	0.33798		1035.6	0.5098
1037.53	0.04448		1037.53	0.31424		1037.53	0.47537
1039.46	0.02843		1039.46	0.29103		1039.46	0.48731
1041.39	0.01513		1041.39	0.26943		1041.39	0.509
1043.32	0.0079		1043.32	0.24426		1043.32	0.5437
1045.24	0.00673		1045.24	0.21612		1045.24	0.60069
1047.17	0.01178		1047.17	0.18793		1047.17	0.67706
1049.1	0.02705		1049.1	0.16106		1049.1	0.76697
1051.03	0.0573		1051.03	0.13518		1051.03	0.84902
1052.96	0.10391		1052.96	0.11069		1052.96	0.89503
1054.89	0.16447		1054.89	0.08716		1054.89	0.88528
1056.82	0.23204		1056.82	0.0648		1056.82	0.82561
1058.74	0.29895		1058.74	0.04697		1058.74	0.73225
1060.67	0.34795		1060.67	0.03449		1060.67	0.62123
1062.6	0.37196		1062.6	0.02612		1062.6	0.51434
1064.53	0.36534		1064.53	0.02066		1064.53	0.42345
1066.46	0.33091		1066.46	0.01689		1066.46	0.35054
1068.39	0.27361		1068.39	0.01393		1068.39	0.29355
1070.32	0.2059		1070.32	0.01146		1070.32	0.24954
1072.24	0.14485		1072.24	0.00969		1072.24	0.21787
1074.17	0.09967		1074.17	0.00864		1074.17	0.19704
1076.1	0.07001		1076.1	0.00811		1076.1	0.18425
1078.03	0.05079		1078.03	0.00804		1078.03	0.17831
1079.96	0.03796		1079.96	0.00833		1079.96	0.17806
1081.89	0.0285		1081.89	0.00906		1081.89	0.18293
1083.82	0.02086		1083.82	0.01035		1083.82	0.19501
1085.74	0.01408		1085.74	0.01219		1085.74	0.21751
1087.67	0.00813		1087.67	0.01501		1087.67	0.25263
1089.6	0.00354		1089.6	0.01956		1089.6	0.30238
1091.53	0.000817218		1091.53	0.02713		1091.53	0.36934
1093.46	6.27845e-06		1093.46	0.03855		1093.46	0.45372
1095.39	-0.000193078		1095.39	0.0546		1095.39	0.55045
1097.32	-0.000225149		1097.32	0.07407		1097.32	0.65619
1099.24	0.000112154		1099.24	0.09073		1099.24	0.76872
1101.17	0.0056		1101.17	0.0961		1101.17	0.88383
1103.1	0.035		1103.1	0.08621		1103.1	0.9893
1105.03	0.12865		1105.03	0.0662		1105.03	1.04806
1106.96	0.34399		1106.96	0.04772		1106.96	1.02253
1108.89	0.67294		1108.89	0.03618		1108.89	0.90034
1110.81	0.93104		1110.81	0.03031		1110.81	0.70721
1112.74	0.90717		1112.74	0.02721		1112.74	0.50535
1114.67	0.68017		1114.67	0.02468		1114.67	0.3486
1116.6	0.45722		1116.6	0.0224		1116.6	0.24894
1118.53	0.30957		1118.53	0.02024		1118.53	0.18973
1120.46	0.22211		1120.46	0.01792		1120.46	0.1531
1122.38	0.16941		1122.38	0.01553		1122.38	0.12848
1124.31	0.13585		1124.31	0.01327		1124.31	0.11117
1126.24	0.11409		1126.24	0.01143		1126.24	0.09839
1128.17	0.0995		1128.17	0.00979		1128.17	0.08823
1130.1	0.08936		1130.1	0.00835		1130.1	0.08
1132.03	0.08244		1132.03	0.00708		1132.03	0.07338
1133.96	0.07759		1133.96	0.00599		1133.96	0.06817
1135.88	0.0742		1135.88	0.00505		1135.88	0.06395
1137.81	0.07179		1137.81	0.00433		1137.81	0.06017
1139.74	0.06981		1139.74	0.00376		1139.74	0.0568
1141.67	0.0676		1141.67	0.00336		1141.67	0.05369
1143.6	0.0651		1143.6	0.00305		1143.6	0.05057
1145.53	0.06261		1145.53	0.00273		1145.53	0.0477
1147.46	0.06047		1147.46	0.00242		1147.46	0.04473
1149.38	0.05864		1149.38	0.00216		1149.38	0.04183
1151.31	0.05712		1151.31	0.00188		1151.31	0.03948
1153.24	0.05637		1153.24	0.00165		1153.24	0.03762
1155.17	0.05606		1155.17	0.0015		1155.17	0.03633
1157.1	0.05588		1157.1	0.00141		1157.1	0.03567
1159.03	0.05593		1159.03	0.00136		1159.03	0.03511
1160.95	0.05586		1160.95	0.0013		1160.95	0.03414
1162.88	0.05554		1162.88	0.00125		1162.88	0.03282
1164.81	0.05468		1164.81	0.00121		1164.81	0.03113
1166.74	0.05304		1166.74	0.00109		1166.74	0.02901
1168.67	0.05091		1168.67	0.000963284		1168.67	0.02682
1170.6	0.04905		1170.6	0.000858898		1170.6	0.02499
1172.53	0.0477		1172.53	0.000774684		1172.53	0.02354
1174.45	0.04662		1174.45	0.000681724		1174.45	0.02242
1176.38	0.0456		1176.38	0.000629605		1176.38	0.0214
1178.31	0.04502		1178.31	0.000620976		1178.31	0.02056
1180.24	0.04461		1180.24	0.00064304		1180.24	0.01988
1182.17	0.04426		1182.17	0.000685949		1182.17	0.01945
1184.1	0.04412		1184.1	0.000762087		1184.1	0.01927
1186.03	0.04411		1186.03	0.000890826		1186.03	0.01921
1187.95	0.04387		1187.95	0.00109		1187.95	0.01914
1189.88	0.04346		1189.88	0.00136		1189.88	0.01907
1191.81	0.04285		1191.81	0.00168		1191.81	0.01891
1193.74	0.04209		1193.74	0.00183		1193.74	0.01865
1195.67	0.04122		1195.67	0.00175		1195.67	0.01813
1197.6	0.04037		1197.6	0.00158		1197.6	0.01741
1199.53	0.03949		1199.53	0.00149		1199.53	0.01667
1201.45	0.03855		1201.45	0.00147		1201.45	0.0161
1203.38	0.03762		1203.38	0.00148		1203.38	0.01555
1205.31	0.03681		1205.31	0.00156		1205.31	0.015
1207.24	0.03596		1207.24	0.00165		1207.24	0.01456
1209.17	0.03506		1209.17	0.00176		1209.17	0.01414
1211.1	0.03423		1211.1	0.00184		1211.1	0.01367
1213.03	0.03343		1213.03	0.00185		1213.03	0.01315
1214.95	0.03252		1214.95	0.00181		1214.95	0.01252
1216.88	0.03157		1216.88	0.00176		1216.88	0.01199
1218.81	0.0305		1218.81	0.00173		1218.81	0.0116
1220.74	0.02944		1220.74	0.0017		1220.74	0.01116
1222.67	0.02828		1222.67	0.00169		1222.67	0.01072
1224.6	0.0272		1224.6	0.00171		1224.6	0.01036
1226.52	0.0263		1226.52	0.00178		1226.52	0.00988
1228.45	0.02543		1228.45	0.00181		1228.45	0.00936
1230.38	0.02451		1230.38	0.00184		1230.38	0.00888
1232.31	0.02381		1232.31	0.00188		1232.31	0.00849
1234.24	0.02328		1234.24	0.00193		1234.24	0.00805
1236.17	0.02274		1236.17	0.00197		1236.17	0.00761
1238.1	0.02215		1238.1	0.002		1238.1	0.00729
1240.02	0.02147		1240.02	0.00202		1240.02	0.00691
1241.95	0.02086		1241.95	0.00201		1241.95	0.00637
1243.88	0.02029		1243.88	0.00201		1243.88	0.00584
1245.81	0.01971		1245.81	0.00205		1245.81	0.00528
1247.74	0.01921		1247.74	0.00211		1247.74	0.00477
1249.67	0.01896		1249.67	0.00217		1249.67	0.00421
1251.6	0.01889		1251.6	0.00222		1251.6	0.00358
1253.52	0.01868		1253.52	0.00228		1253.52	0.00292
1255.45	0.01824		1255.45	0.00232		1255.45	0.00229
1257.38	0.01755		1257.38	0.00224		1257.38	0.00173
1259.31	0.01684		1259.31	0.00204		1259.31	0.00126
1261.24	0.01602		1261.24	0.00172		1261.24	0.000807404
1263.17	0.01502		1263.17	0.00137		1263.17	0.000473321
1265.09	0.01411		1265.09	0.000979602		1265.09	0.00027075
1267.02	0.01326		1267.02	0.000623688		1267.02	0.000142159
1268.95	0.01239		1268.95	0.000327808		1268.95	7.22505e-05
1270.88	0.01153		1270.88	0.00012046		1270.88	3.23746e-05
1272.81	0.01047		1272.81	1.66497e-05		1272.81	7.51434e-06
1274.74	0.00934		1274.74	-7.96935e-06		1274.74	9.21839e-07
1276.66	0.00812		1276.66	-0.000105338		1276.66	5.94037e-07
1278.59	0.00678		1278.59	-0.000354115		1278.59	6.50812e-07
1280.52	0.00537		1280.52	-0.00082356		1280.52	-3.59164e-09
1282.45	0.00375		1282.45	-0.00163		1282.45	-4.87153e-06
1284.38	0.00222		1284.38	-0.00306		1284.38	-3.20229e-05
1286.31	0.000993992		1286.31	-0.00538		1286.31	-0.000114339
1288.24	0.000150959		1288.24	-0.00897		1288.24	-0.000312959
1290.16	-8.3717e-05		1290.16	-0.01385		1290.16	-0.000750241
1292.09	-0.000876654		1292.09	-0.01978		1292.09	-0.00136
1294.02	-0.00218		1294.02	-0.02598		1294.02	-0.00192
1295.95	-0.00363		1295.95	-0.03215		1295.95	-0.00227
1297.88	-0.0047		1297.88	-0.03722		1297.88	-0.00247
1299.81	-0.005		1299.81	-0.04054		1299.81	-0.00244
1301.74	-0.0045		1301.74	-0.04112		1301.74	-0.00212
1303.66	-0.00347		1303.66	-0.03907		1303.66	-0.00162
1305.59	-0.00214		1305.59	-0.03466		1305.59	-0.00096943
1307.52	-0.000963565		1307.52	-0.02866		1307.52	-0.000433038
1309.45	-0.000227551		1309.45	-0.02148		1309.45	-0.000132804
1311.38	1.93881e-07		1311.38	-0.01499		1311.38	-4.49195e-06
1313.31	0.000206789		1313.31	-0.00912		1313.31	2.74734e-05
1315.23	0.000540455		1315.23	-0.00497		1315.23	7.02881e-05
1317.16	0.000908344		1317.16	-0.00215		1317.16	0.0001881
1319.09	0.00116		1319.09	-0.000491739		1319.09	0.000382509
1321.02	0.00114		1321.02	1.52619e-06		1321.02	0.000550484
1322.95	0.00105		1322.95	0.000541888		1322.95	0.000868157
1324.88	0.000929975		1324.88	0.00212		1324.88	0.00143
1326.81	0.000737596		1326.81	0.00466		1326.81	0.0022
1328.73	0.000473395		1328.73	0.00807		1328.73	0.00326
1330.66	0.000197451		1330.66	0.01159		1330.66	0.00447
1332.59	1.90931e-05		1332.59	0.01364		1332.59	0.00538
1334.52	-2.81544e-05		1334.52	0.01376		1334.52	0.00634
1336.45	-0.000125836		1336.45	0.01363		1336.45	0.00815
1338.38	-0.000172011		1338.38	0.01516		1338.38	0.01106
1340.31	-0.00035431		1340.31	0.02078		1340.31	0.01244
1342.23	-0.000626012		1342.23	0.02863		1342.23	0.0119
1344.16	-0.000572748		1344.16	0.04004		1344.16	0.0131
1346.09	-0.000276954		1346.09	0.05591		1346.09	0.01467
1348.02	-2.12627e-05		1348.02	0.07591		1348.02	0.01565
1349.95	2.26124e-05		1349.95	0.09952		1349.95	0.01624
1351.88	-3.76047e-05		1351.88	0.12177		1351.88	0.01648
1353.81	-0.00351		1353.81	0.13398		1353.81	0.01636
1355.73	-0.01947		1355.73	0.12985		1355.73	0.01471
1357.66	-0.01728		1357.66	0.12745		1357.66	0.01322
1359.59	-0.000418928		1359.59	0.18198		1359.59	0.01541
1361.52	0.00768		1361.52	0.28759		1361.52	0.0215
1363.45	0.01752		1363.45	0.34712		1363.45	0.02494
1365.38	0.01662		1365.38	0.33843		1365.38	0.02465
1367.31	0.01556		1367.31	0.33301		1367.31	0.02613
1369.23	0.01437		1369.23	0.32692		1369.23	0.02752
1371.16	0.00773		1371.16	0.29307		1371.16	0.02781
1373.09	0.005		1373.09	0.2712		1373.09	0.03028
1375.02	0.01421		1375.02	0.28893		1375.02	0.03262
1376.95	0.01703		1376.95	0.27619		1376.95	0.03216
1378.88	0.01418		1378.88	0.24082		1378.88	0.03236
1380.8	0.01326		1380.8	0.19543		1380.8	0.03138
1382.73	0.01445		1382.73	0.14623		1382.73	0.03004
1384.66	0.01536		1384.66	0.10306		1384.66	0.02964
1386.59	0.01625		1386.59	0.07043		1386.59	0.03033
1388.52	0.01528		1388.52	0.04869		1388.52	0.02735
1390.45	0.01424		1390.45	0.03947		1390.45	0.02473
1392.38	0.01386		1392.38	0.03333		1392.38	0.02434
1394.3	0.01432		1394.3	0.02771		1394.3	0.02542
1396.23	0.01382		1396.23	0.02305		1396.23	0.02438
1398.16	0.01348		1398.16	0.0198		1398.16	0.02304
1400.09	0.0128		1400.09	0.01632		1400.09	0.01991
1402.02	0.01284		1402.02	0.01418		1402.02	0.01779
1403.95	0.01433		1403.95	0.01213		1403.95	0.01775
1405.88	0.01627		1405.88	0.01026		1405.88	0.01684
1407.8	0.01734		1407.8	0.00908		1407.8	0.01578
1409.73	0.01889		1409.73	0.00815		1409.73	0.01609
1411.66	0.02025		1411.66	0.00727		1411.66	0.01648
1413.59	0.02162		1413.59	0.00654		1413.59	0.0167
1415.52	0.02384		1415.52	0.00594		1415.52	0.01815
1417.44	0.02723		1417.44	0.00537		1417.44	0.02126
1419.37	0.02979		1419.37	0.00484		1419.37	0.02248
1421.3	0.03024		1421.3	0.00477		1421.3	0.02165
1423.23	0.03184		1423.23	0.00475		1423.23	0.02323
1425.16	0.03364		1425.16	0.00494		1425.16	0.02458
1427.09	0.0349		1427.09	0.00521		1427.09	0.0261
1429.02	0.03757		1429.02	0.00566		1429.02	0.0303
1430.94	0.03928		1430.94	0.00648		1430.94	0.03516
1432.87	0.03947		1432.87	0.00748		1432.87	0.04111
1434.8	0.03859		1434.8	0.00831		1434.8	0.0484
1436.73	0.03368		1436.73	0.01042		1436.73	0.05106
1438.66	0.02826		1438.66	0.01378		1438.66	0.04559
1440.59	0.02669		1440.59	0.01754		1440.59	0.04319
1442.52	0.0273		1442.52	0.02276		1442.52	0.04299
1444.44	0.03081		1444.44	0.02797		1444.44	0.04555
1446.37	0.03513		1446.37	0.03156		1446.37	0.04963
1448.3	0.03861		1448.3	0.03329		1448.3	0.05159
1450.23	0.0382		1450.23	0.03215		1450.23	0.05056
1452.16	0.03666		1452.16	0.02828		1452.16	0.05141
1454.09	0.03523		1454.09	0.02358		1454.09	0.0533
1456.02	0.03606		1456.02	0.01842		1456.02	0.0586
1457.94	0.03038		1457.94	0.0117		1457.94	0.05179
1459.87	0.02477		1459.87	0.01035		1459.87	0.04156
1461.8	0.02217		1461.8	0.01009		1461.8	0.03754
1463.73	0.02132		1463.73	0.00983		1463.73	0.03666
1465.66	0.01934		1465.66	0.01075		1465.66	0.03324
1467.59	0.01743		1467.59	0.01187		1467.59	0.03019
1469.52	0.01676		1469.52	0.01295		1469.52	0.02991
1471.44	0.01797		1471.44	0.01356		1471.44	0.0331
1473.37	0.01791		1473.37	0.0156		1473.37	0.03243
1475.3	0.01595		1475.3	0.01667		1475.3	0.02756
1477.23	0.01411		1477.23	0.01715		1477.23	0.02268
1479.16	0.01316		1479.16	0.01667		1479.16	0.01987
1481.09	0.01232		1481.09	0.01541		1481.09	0.01769
1483.01	0.01106		1483.01	0.01387		1483.01	0.01494
1484.94	0.01038		1484.94	0.01255		1484.94	0.01386
1486.87	0.01051		1486.87	0.0109		1486.87	0.01439
1488.8	0.01042		1488.8	0.00931		1488.8	0.01485
1490.73	0.00837		1490.73	0.00793		1490.73	0.01081
1492.66	0.00663		1492.66	0.00746		1492.66	0.00743
1494.59	0.00635		1494.59	0.00691		1494.59	0.00706
1496.51	0.00621		1496.51	0.00597		1496.51	0.00713
1498.44	0.00529		1498.44	0.00555		1498.44	0.0057
1500.37	0.00414		1500.37	0.0055		1500.37	0.00417
1502.3	0.0036		1502.3	0.00539		1502.3	0.00342
1504.23	0.00351		1504.23	0.00522		1504.23	0.00352
1506.16	0.00512		1506.16	0.00504		1506.16	0.00671
1508.09	0.00446		1508.09	0.00633		1508.09	0.006
1510.01	0.0034		1510.01	0.00761		1510.01	0.00342
1511.94	0.00296		1511.94	0.00914		1511.94	0.00217
1513.87	0.00311		1513.87	0.01063		1513.87	0.00187
1515.8	0.00349		1515.8	0.01197		1515.8	0.00234
1517.73	0.00346		1517.73	0.01421		1517.73	0.00189
1519.66	0.00324		1519.66	0.01532		1519.66	0.00168
1521.58	0.0034		1521.58	0.01597		1521.58	0.00179
1523.51	0.00216		1523.51	0.01651		1523.51	0.000584162
1525.44	0.0017		1525.44	0.01625		1525.44	0.000263955
1527.37	0.000896281		1527.37	0.01588		1527.37	2.73853e-06
1529.3	0.000427815		1529.3	0.01522		1529.3	-0.000152159
1531.23	0.000252338		1531.23	0.01448		1531.23	-0.000269225
1533.15	0.000154239		1533.15	0.01269		1533.15	-0.000266039
1535.08	-4.36527e-05		1535.08	0.01104		1535.08	-0.001
1537.01	-0.000230941		1537.01	0.01016		1537.01	-0.00129
1538.94	-0.000622397		1538.94	0.00938		1538.94	-0.000829448
1540.87	-0.00312		1540.87	0.00545		1540.87	-0.000768357
1542.8	-0.00981		1542.8	0.00431		1542.8	-0.0022
1544.73	-0.02535		1544.73	0.00283		1544.73	-0.0048
1546.65	-0.04672		1546.65	0.00287		1546.65	-0.00897
1548.58	-0.05971		1548.58	0.00435		1548.58	-0.01047
1550.51	-0.06223		1550.51	0.01384		1550.51	-0.01183
1552.44	-0.05465		1552.44	0.02462		1552.44	-0.01253
1554.37	-0.04045		1554.37	0.03789		1554.37	-0.01103
1556.3	-0.03378		1556.3	0.04685		1556.3	-0.01003
1558.23	-0.02936		1558.23	0.0577		1558.23	-0.00694
1560.15	-0.04153		1560.15	0.06668		1560.15	-0.01048
1562.08	-0.04576		1562.08	0.07251		1562.08	-0.0128
1564.01	-0.04775		1564.01	0.08127		1564.01	-0.01252
1565.94	-0.04571		1565.94	0.10052		1565.94	-0.01157
1567.87	-0.04069		1567.87	0.11529		1567.87	-0.00993
1569.8	-0.02503		1569.8	0.15185		1569.8	-0.00731
1571.72	-0.01565		1571.72	0.18108		1571.72	-0.00708
1573.65	-0.00933		1573.65	0.20288		1573.65	-0.00596
1575.58	-0.003		1575.58	0.22923		1575.58	-0.00403
1577.51	-2.58274e-05		1577.51	0.28596		1577.51	-0.00412
1579.44	5.00377e-05		1579.44	0.3097		1579.44	-0.00517
1581.37	0.000705351		1581.37	0.33709		1581.37	-0.00558
1583.3	0.00204		1583.3	0.36091		1583.3	-0.00615
1585.22	0.00453		1585.22	0.3876		1585.22	-0.00707
1587.15	0.00767		1587.15	0.4085		1587.15	-0.00822
1589.08	0.01286		1589.08	0.43475		1589.08	-0.00941
1591.01	0.01895		1591.01	0.45581		1591.01	-0.01092
1592.94	0.02734		1592.94	0.47535		1592.94	-0.01239
1594.87	0.03731		1594.87	0.48108		1594.87	-0.01388
1596.8	0.04937		1596.8	0.47856		1596.8	-0.01618
1598.72	0.05868		1598.72	0.45304		1598.72	-0.01825
1600.65	0.06475		1600.65	0.40858		1600.65	-0.01972
1602.58	0.05874		1602.58	0.33976		1602.58	-0.02117
1604.51	0.04474		1604.51	0.27116		1604.51	-0.02292
1606.44	0.02924		1606.44	0.21044		1606.44	-0.02378
1608.37	0.01599		1608.37	0.15517		1608.37	-0.02449
1610.3	0.00701		1610.3	0.11213		1610.3	-0.026
1612.22	0.00284		1612.22	0.08302		1612.22	-0.02742
1614.15	0.00121		1614.15	0.06357		1614.15	-0.02715
1616.08	0.000434132		1616.08	0.04351		1616.08	-0.02595
1618.01	4.78995e-07		1618.01	0.02638		1618.01	-0.02858
1619.94	-5.52626e-05		1619.94	0.02031		1619.94	-0.03037
1621.87	-0.000117815		1621.87	0.01474		1621.87	-0.02945
1623.8	-0.000327149		1623.8	0.00825		1623.8	-0.03013
1625.72	-0.00067794		1625.72	0.00556		1625.72	-0.0321
1627.65	-0.00099149		1627.65	0.00362		1627.65	-0.03213
1629.58	-0.00148		1629.58	0.00221		1629.58	-0.03282
1631.51	-0.00159		1631.51	0.0015		1631.51	-0.03216
1633.44	-0.00138		1633.44	0.000964591		1633.44	-0.02957
1635.37	-0.000779719		1635.37	0.000389359		1635.37	-0.02422
1637.29	-0.000874553		1637.29	0.000155163		1637.29	-0.02362
1639.22	-0.0011		1639.22	0.000114905		1639.22	-0.02489
1641.15	-0.00106		1641.15	6.71226e-05		1641.15	-0.02436
1643.08	-0.000864015		1643.08	3.33975e-05		1643.08	-0.02253
1645.01	-0.000532895		1645.01	1.2087e-05		1645.01	-0.01898
1646.94	-0.000103704		1646.94	2.27841e-08		1646.94	-0.01376
1648.87	-0.000139779		1648.87	1.20555e-06		1648.87	-0.01469
1650.79	-0.000108036		1650.79	8.22251e-07		1650.79	-0.01396
1652.72	2.02942e-10		1652.72	-5.40962e-07		1652.72	-0.00943
1654.65	1.62539e-05		1654.65	3.92039e-05		1654.65	-0.00881
1656.58	4.47755e-07		1656.58	9.49145e-05		1656.58	-0.00981
1658.51	3.07358e-06		1658.51	0.00013748		1658.51	-0.00917
1660.44	5.06006e-05		1660.44	0.000161917		1660.44	-0.00745
1662.37	0.000229519		1662.37	0.00019525		1662.37	-0.00546
1664.29	0.000271971		1664.29	0.000276565		1664.29	-0.00496
1666.22	0.000357657		1666.22	0.000309959		1666.22	-0.00416
1668.15	0.000708978		1668.15	0.000272745		1668.15	-0.00248
1670.08	0.0013		1670.08	0.000225678		1670.08	-0.00127
1672.01	0.00124		1672.01	0.00024792		1672.01	-0.00129
1673.94	0.00135		1673.94	0.000246878		1673.94	-0.000975791
1675.86	0.00156		1675.86	0.000222103		1675.86	-0.000711281
1677.79	0.00166		1677.79	0.000231986		1677.79	-0.000589328
1679.72	0.0021		1679.72	0.000207976		1679.72	-0.000212429
1681.65	0.00267		1681.65	0.000164847		1681.65	-2.70972e-05
1683.58	0.00346		1683.58	9.02221e-05		1683.58	3.85375e-05
1685.51	0.00333		1685.51	5.86431e-05		1685.51	1.30035e-05
1687.43	0.00315		1687.43	7.43756e-05		1687.43	7.2634e-06
1689.36	0.00321		1689.36	6.64424e-05		1689.36	1.42461e-05
1691.29	0.00306		1691.29	5.92011e-05		1691.29	1.75604e-06
1693.22	0.00325		1693.22	4.75287e-05		1693.22	2.5254e-05
1695.15	0.00403		1695.15	1.98325e-05		1695.15	0.000318337
1697.08	0.00505		1697.08	1.29302e-06		1697.08	0.00082279
1699.01	0.0052		1699.01	2.94731e-07		1699.01	0.00088487
1700.93	0.00495		1700.93	-8.09129e-07		1700.93	0.000723507
1702.86	0.00473		1702.86	-2.80378e-06		1702.86	0.000651406
1704.79	0.00504		1704.79	-1.26219e-05		1704.79	0.000892144
1706.72	0.00479		1706.72	-1.4367e-05		1706.72	0.000711787
1708.65	0.00447		1708.65	-1.07546e-05		1708.65	0.000522041
1710.58	0.00451		1710.58	-1.39706e-05		1710.58	0.000550881
1712.51	0.00484		1712.51	-1.99295e-05		1712.51	0.000790612
1714.43	0.00588		1714.43	-5.10218e-05		1714.43	0.00163
1716.36	0.00693		1716.36	-0.000105067		1716.36	0.00266
1718.29	0.00599		1718.29	-9.77591e-05		1718.29	0.00174
1720.22	0.00514		1720.22	-6.46556e-05		1720.22	0.000942007
1722.15	0.00506		1722.15	-6.2625e-05		1722.15	0.000912401
1724.08	0.00501		1724.08	-6.4799e-05		1724.08	0.000895165
1726.01	0.00485		1726.01	-6.49803e-05		1726.01	0.00079781
1727.93	0.00505		1727.93	-7.267e-05		1727.93	0.000989866
1729.86	0.0056		1729.86	-9.98809e-05		1729.86	0.00149
1731.79	0.00618		1731.79	-0.00014798		1731.79	0.00204
1733.72	0.00682		1733.72	-0.000217567		1733.72	0.0026
1735.65	0.00596		1735.65	-0.000218172		1735.65	0.00163
1737.58	0.00574		1737.58	-0.000211516		1737.58	0.00153
1739.51	0.00593		1739.51	-0.000245229		1739.51	0.00174
1741.43	0.00584		1741.43	-0.000225055		1741.43	0.00172
1743.36	0.00611		1743.36	-0.000206755		1743.36	0.00204
1745.29	0.00627		1745.29	-0.000211393		1745.29	0.00218
1747.22	0.00681		1747.22	-0.000244424		1747.22	0.00273
1749.15	0.00703		1749.15	-0.000271114		1749.15	0.00305
1751.08	0.00637		1751.08	-0.000247063		1751.08	0.00245
1753	0.00558		1753	-0.000221047		1753	0.00163
1754.93	0.00549		1754.93	-0.000222495		1754.93	0.00158
1756.86	0.00576		1756.86	-0.00024177		1756.86	0.00185
1758.79	0.00567		1758.79	-0.000246488		1758.79	0.00177
1760.72	0.00577		1760.72	-0.000278799		1760.72	0.00195
1762.65	0.00564		1762.65	-0.00028087		1762.65	0.00181
1764.58	0.00531		1764.58	-0.000259423		1764.58	0.00149
1766.5	0.00551		1766.5	-0.000266547		1766.5	0.00173
1768.43	0.00587		1768.43	-0.000288867		1768.43	0.00212
1770.36	0.00635		1770.36	-0.000341808		1770.36	0.00259
1772.29	0.00676		1772.29	-0.000423721		1772.29	0.00287
1774.22	0.00599		1774.22	-0.000372166		1774.22	0.00218
1776.15	0.00555		1776.15	-0.000345562		1776.15	0.00184
1778.07	0.0055		1778.07	-0.000356901		1778.07	0.00182
1780	0.0057		1780	-0.000390958		1780	0.00205
1781.93	0.00547		1781.93	-0.00039029		1781.93	0.00186
1783.86	0.00529		1783.86	-0.000393181		1783.86	0.0018
1785.79	0.00513		1785.79	-0.00041382		1785.79	0.00169
1787.72	0.005		1787.72	-0.000417792		1787.72	0.00162
1789.64	0.00536		1789.64	-0.000455607		1789.64	0.00211
1791.57	0.00595		1791.57	-0.000542133		1791.57	0.00283
1793.5	0.0057		1793.5	-0.000554651		1793.5	0.00241
1795.43	0.00547		1795.43	-0.000543977		1795.43	0.00218
1797.36	0.00529		1797.36	-0.000581392		1797.36	0.00205
1799.29	0.00538		1799.29	-0.000635695		1799.29	0.00215
1801.22	0.00545		1801.22	-0.000652136		1801.22	0.00225
1803.14	0.00509		1803.14	-0.000647828		1803.14	0.00183
1805.07	0.00493		1805.07	-0.000668287		1805.07	0.00159
1807	0.00499		1807	-0.000700606		1807	0.00168
1808.93	0.00515		1808.93	-0.000735278		1808.93	0.00188
1810.86	0.00526		1810.86	-0.000767131		1810.86	0.00199
1812.79	0.00503		1812.79	-0.000778203		1812.79	0.0017
1814.72	0.0048		1814.72	-0.000795496		1814.72	0.00148
1816.64	0.00482		1816.64	-0.000828022		1816.64	0.00153
1818.57	0.00476		1818.57	-0.000859517		1818.57	0.00147
1820.5	0.00474		1820.5	-0.000878359		1820.5	0.00144
1822.43	0.00489		1822.43	-0.000902706		1822.43	0.0016
1824.36	0.00514		1824.36	-0.000956619		1824.36	0.00187
1826.29	0.00506		1826.29	-0.001		1826.29	0.0018
1828.21	0.00527		1828.21	-0.00107		1828.21	0.00203
1830.14	0.00537		1830.14	-0.00116		1830.14	0.0021
1832.07	0.00482		1832.07	-0.00112		1832.07	0.00156
1834	0.00463		1834	-0.00112		1834	0.00142
1835.93	0.0047		1835.93	-0.00114		1835.93	0.00151
1837.86	0.00467		1837.86	-0.00115		1837.86	0.00149
1839.79	0.00457		1839.79	-0.00115		1839.79	0.0014
1841.71	0.00482		1841.71	-0.0012		1841.71	0.0017
1843.64	0.0053		1843.64	-0.00132		1843.64	0.00217
1845.57	0.00513		1845.57	-0.00134		1845.57	0.00195
1847.5	0.00479		1847.5	-0.00132		1847.5	0.00165
1849.43	0.00447		1849.43	-0.00131		1849.43	0.00135
1851.36	0.00431		1851.36	-0.00131		1851.36	0.00119
1853.29	0.00429		1853.29	-0.00133		1853.29	0.00117
1855.21	0.00428		1855.21	-0.00135		1855.21	0.00116
1857.14	0.00432		1857.14	-0.00136		1857.14	0.00121
1859.07	0.00432		1859.07	-0.00137		1859.07	0.00125
1861	0.00428		1861	-0.00139		1861	0.00122
1862.93	0.00422		1862.93	-0.00141		1862.93	0.00118
1864.86	0.00436		1864.86	-0.00145		1864.86	0.00133
1866.79	0.00486		1866.79	-0.00155		1866.79	0.00185
1868.71	0.0051		1868.71	-0.00163		1868.71	0.00211
1870.64	0.00452		1870.64	-0.00157		1870.64	0.00147
1872.57	0.00412		1872.57	-0.00155		1872.57	0.00113
1874.5	0.00403		1874.5	-0.00156		1874.5	0.00105
1876.43	0.00399		1876.43	-0.00157		1876.43	0.00104
1878.36	0.00397		1878.36	-0.00157		1878.36	0.00105
1880.29	0.00393		1880.29	-0.00156		1880.29	0.00102
1882.21	0.00393		1882.21	-0.00159		1882.21	0.00101
1884.14	0.00397		1884.14	-0.00161		1884.14	0.00106
1886.07	0.00394		1886.07	-0.00162		1886.07	0.00104
1888	0.00403		1888	-0.00165		1888	0.00118
1889.93	0.00407		1889.93	-0.00168		1889.93	0.00123
1891.86	0.00387		1891.86	-0.00167		1891.86	0.00103
1893.78	0.00391		1893.78	-0.00168		1893.78	0.00109
1895.71	0.00388		1895.71	-0.00169		1895.71	0.00107
1897.64	0.00373		1897.64	-0.00169		1897.64	0.000920486
1899.57	0.00367		1899.57	-0.00169		1899.57	0.000867261
1901.5	0.00366		1901.5	-0.0017		1901.5	0.000878679
1903.43	0.00364		1903.43	-0.00172		1903.43	0.000873207
1905.36	0.00365		1905.36	-0.00173		1905.36	0.000890296
1907.28	0.00373		1907.28	-0.00175		1907.28	0.00101
1909.21	0.00381		1909.21	-0.00176		1909.21	0.00108
1911.14	0.00363		1911.14	-0.00176		1911.14	0.000903372
1913.07	0.00351		1913.07	-0.00176		1913.07	0.000797074
1915	0.00353		1915	-0.00178		1915	0.000841786
1916.93	0.0037		1916.93	-0.00182		1916.93	0.00102
1918.86	0.00364		1918.86	-0.00184		1918.86	0.000982216
1920.78	0.0036		1920.78	-0.00183		1920.78	0.000975254
1922.71	0.00373		1922.71	-0.00187		1922.71	0.0011
1924.64	0.00347		1924.64	-0.00185		1924.64	0.000835402
1926.57	0.00329		1926.57	-0.00183		1926.57	0.000705542
1928.5	0.00324		1928.5	-0.00184		1928.5	0.000679825
1930.43	0.00323		1930.43	-0.00185		1930.43	0.000676263
1932.35	0.00324		1932.35	-0.00185		1932.35	0.000681139
1934.28	0.00322		1934.28	-0.00185		1934.28	0.000665934
1936.21	0.00319		1936.21	-0.00185		1936.21	0.000634718
1938.14	0.00317		1938.14	-0.00185		1938.14	0.000637945
1940.07	0.00325		1940.07	-0.00186		1940.07	0.000740616
1942	0.00346		1942	-0.00189		1942	0.000935177
1943.92	0.00337		1943.92	-0.0019		1943.92	0.00081771
1945.85	0.00322		1945.85	-0.00189		1945.85	0.000702991
1947.78	0.0031		1947.78	-0.00186		1947.78	0.000623219
1949.71	0.00305		1949.71	-0.00185		1949.71	0.000581788
1951.64	0.00303		1951.64	-0.00186		1951.64	0.000562333
1953.57	0.00304		1953.57	-0.00186		1953.57	0.000576809
1955.5	0.00303		1955.5	-0.00185		1955.5	0.000573431
1957.42	0.00299		1957.42	-0.00185		1957.42	0.00053433
1959.35	0.00298		1959.35	-0.00184		1959.35	0.000518258
1961.28	0.00297		1961.28	-0.00183		1961.28	0.000514748
1963.21	0.00296		1963.21	-0.00184		1963.21	0.00051117
1965.14	0.00306		1965.14	-0.00184		1965.14	0.000600283
1967.07	0.00314		1967.07	-0.00184		1967.07	0.000657848
1969	0.00298		1969	-0.00186		1969	0.00051998
1970.92	0.0029		1970.92	-0.00187		1970.92	0.000458504
1972.85	0.00289		1972.85	-0.00185		1972.85	0.0004552
1974.78	0.00289		1974.78	-0.00183		1974.78	0.000454228
1976.71	0.00286		1976.71	-0.00182		1976.71	0.00045473
1978.64	0.00285		1978.64	-0.00179		1978.64	0.000456995
1980.57	0.00284		1980.57	-0.00176		1980.57	0.000452942
1982.49	0.00285		1982.49	-0.00174		1982.49	0.000454335
1984.42	0.00284		1984.42	-0.0017		1984.42	0.000463812
1986.35	0.00289		1986.35	-0.00165		1986.35	0.000508595
1988.28	0.00298		1988.28	-0.00161		1988.28	0.000575887
1990.21	0.00307		1990.21	-0.00158		1990.21	0.000655916
1992.14	0.00317		1992.14	-0.00153		1992.14	0.000728368
1994.07	0.00303		1994.07	-0.00146		1994.07	0.000611754
1995.99	0.00296		1995.99	-0.00139		1995.99	0.000571415
1997.92	0.00304		1997.92	-0.00133		1997.92	0.000604888
1999.85	0.00311		1999.85	-0.00123		1999.85	0.000628266
2001.78	0.00318		2001.78	-0.00114		2001.78	0.000643605
2003.71	0.00326		2003.71	-0.00106		2003.71	0.000672014
2005.64	0.00333		2005.64	-0.000977263		2005.64	0.000709974
2007.57	0.00343		2007.57	-0.000880719		2007.57	0.000755517
2009.49	0.00352		2009.49	-0.000786231		2009.49	0.000796321
2011.42	0.00362		2011.42	-0.000701527		2011.42	0.000844883
2013.35	0.00373		2013.35	-0.000618238		2013.35	0.000911383
2015.28	0.00393		2015.28	-0.000534452		2015.28	0.00107
2017.21	0.0041		2017.21	-0.000468935		2017.21	0.00121
2019.14	0.00407		2019.14	-0.000396301		2019.14	0.00117
2021.07	0.00409		2021.07	-0.000333135		2021.07	0.00117
2022.99	0.00419		2022.99	-0.000283187		2022.99	0.00123
2024.92	0.00428		2024.92	-0.000233156		2024.92	0.00129
2026.85	0.00435		2026.85	-0.000182709		2026.85	0.00135
2028.78	0.00441		2028.78	-0.00013956		2028.78	0.0014
2030.71	0.00447		2030.71	-0.000105516		2030.71	0.00147
2032.64	0.00453		2032.64	-8.30877e-05		2032.64	0.00155
2034.57	0.0046		2034.57	-6.46917e-05		2034.57	0.00161
2036.49	0.00468		2036.49	-5.2622e-05		2036.49	0.00169
2038.42	0.00477		2038.42	-4.65993e-05		2038.42	0.00178
2040.35	0.0049		2040.35	-5.09956e-05		2040.35	0.00193
2042.28	0.00497		2042.28	-6.01715e-05		2042.28	0.00201
2044.21	0.005		2044.21	-7.48442e-05		2044.21	0.00201
2046.13	0.00504		2046.13	-9.60814e-05		2046.13	0.00206
2048.06	0.00509		2048.06	-0.000127414		2048.06	0.00213
2049.99	0.0052		2049.99	-0.00016813		2049.99	0.00224
2051.92	0.00537		2051.92	-0.000219784		2051.92	0.00237
2053.85	0.00556		2053.85	-0.000283512		2053.85	0.00243
2055.78	0.00576		2055.78	-0.000363264		2055.78	0.00235
2057.71	0.00597		2057.71	-0.000449266		2057.71	0.00228
2059.64	0.00617		2059.64	-0.000534633		2059.64	0.00224
2061.56	0.00628		2061.56	-0.000623173		2061.56	0.00219
2063.49	0.00636		2063.49	-0.000714945		2063.49	0.0022
2065.42	0.00628		2065.42	-0.00079256		2065.42	0.00215
2067.35	0.006		2067.35	-0.000853948		2067.35	0.00195
2069.28	0.00579		2069.28	-0.000904547		2069.28	0.00182
2071.21	0.00557		2071.21	-0.000949359		2071.21	0.00173
2073.14	0.00533		2073.14	-0.000981433		2073.14	0.00163
2075.06	0.00511		2075.06	-0.00101		2075.06	0.00151
2076.99	0.00493		2076.99	-0.00105		2076.99	0.00143
2078.92	0.00471		2078.92	-0.00109		2078.92	0.00133
2080.85	0.00449		2080.85	-0.00112		2080.85	0.00122
2082.78	0.00432		2082.78	-0.00113		2082.78	0.00113
2084.71	0.00417		2084.71	-0.00113		2084.71	0.00106
2086.63	0.00403		2086.63	-0.00112		2086.63	0.00101
2088.56	0.00395		2088.56	-0.00112		2088.56	0.000984521
2090.49	0.00383		2090.49	-0.0011		2090.49	0.000945112
2092.42	0.00373		2092.42	-0.00106		2092.42	0.000889441
2094.35	0.00371		2094.35	-0.00102		2094.35	0.00087036
2096.28	0.0037		2096.28	-0.000973187		2096.28	0.000853932
2098.2	0.00368		2098.2	-0.000935075		2098.2	0.000824062
2100.13	0.0036		2100.13	-0.00090481		2100.13	0.000802956
2102.06	0.00352		2102.06	-0.000873262		2102.06	0.000791357
2103.99	0.00347		2103.99	-0.00084543		2103.99	0.000776472
2105.92	0.0034		2105.92	-0.000812038		2105.92	0.000769118
2107.85	0.00334		2107.85	-0.000764134		2107.85	0.000775852
2109.78	0.00328		2109.78	-0.000717339		2109.78	0.000791602
2111.7	0.00323		2111.7	-0.000675404		2111.7	0.000800382
2113.63	0.0032		2113.63	-0.000652364		2113.63	0.000803844
2115.56	0.00318		2115.56	-0.000622751		2115.56	0.000807165
2117.49	0.00313		2117.49	-0.000600357		2117.49	0.000796598
2119.42	0.0031		2119.42	-0.000579174		2119.42	0.000795764
2121.35	0.00308		2121.35	-0.000547674		2121.35	0.000801306
2123.28	0.00307		2123.28	-0.000520578		2123.28	0.000820665
2125.2	0.00304		2125.2	-0.000502818		2125.2	0.000836471
2127.13	0.00301		2127.13	-0.000486286		2127.13	0.000850749
2129.06	0.00301		2129.06	-0.000481013		2129.06	0.000861584
2130.99	0.00302		2130.99	-0.000479366		2130.99	0.000876879
2132.92	0.00302		2132.92	-0.000478257		2132.92	0.000895281
2134.85	0.00301		2134.85	-0.000466872		2134.85	0.000917584
2136.78	0.00302		2136.78	-0.00046094		2136.78	0.00093225
2138.7	0.00304		2138.7	-0.000465213		2138.7	0.00094091
2140.63	0.00306		2140.63	-0.000454961		2140.63	0.000949424
2142.56	0.00307		2142.56	-0.000433907		2142.56	0.000968475
2144.49	0.0031		2144.49	-0.000416059		2144.49	0.00101
2146.42	0.00315		2146.42	-0.000399254		2146.42	0.00104
2148.35	0.00319		2148.35	-0.000385137		2148.35	0.00108
2150.27	0.00324		2150.27	-0.000371094		2150.27	0.00112
2152.2	0.00329		2152.2	-0.000355804		2152.2	0.00114
2154.13	0.00337		2154.13	-0.000331748		2154.13	0.00119
2156.06	0.00347		2156.06	-0.00031086		2156.06	0.00125
2157.99	0.00355		2157.99	-0.000296629		2157.99	0.00129
2159.92	0.00365		2159.92	-0.000284533		2159.92	0.00136
2161.84	0.00378		2161.84	-0.000269665		2161.84	0.00145
2163.77	0.00388		2163.77	-0.000255528		2163.77	0.00151
2165.7	0.00394		2165.7	-0.000234495		2165.7	0.00155
2167.63	0.004		2167.63	-0.000214485		2167.63	0.0016
2169.56	0.00404		2169.56	-0.000196006		2169.56	0.00165
2171.49	0.00408		2171.49	-0.000175729		2171.49	0.0017
2173.42	0.0041		2173.42	-0.000161337		2173.42	0.00177
2175.34	0.00413		2175.34	-0.000151374		2175.34	0.00181
2177.27	0.00415		2177.27	-0.000141312		2177.27	0.00184
2179.2	0.0042		2179.2	-0.000132407		2179.2	0.00189
2181.13	0.00426		2181.13	-0.000120265		2181.13	0.00195
2183.06	0.00431		2183.06	-0.000103692		2183.06	0.002
2184.99	0.00436		2184.99	-9.17322e-05		2184.99	0.00202
2186.92	0.00443		2186.92	-8.65806e-05		2186.92	0.00204
2188.84	0.00449		2188.84	-8.50577e-05		2188.84	0.00204
2190.77	0.00455		2190.77	-8.49978e-05		2190.77	0.00202
2192.7	0.00458		2192.7	-8.08904e-05		2192.7	0.00201
2194.63	0.00459		2194.63	-7.68659e-05		2194.63	0.00201
2196.56	0.00459		2196.56	-7.07095e-05		2196.56	0.00201
2198.49	0.00459		2198.49	-6.57727e-05		2198.49	0.002
2200.41	0.00459		2200.41	-6.10699e-05		2200.41	0.002
2202.34	0.00458		2202.34	-5.46689e-05		2202.34	0.00201
2204.27	0.00458		2204.27	-4.56942e-05		2204.27	0.00201
2206.2	0.0046		2206.2	-3.86397e-05		2206.2	0.00199
2208.13	0.00464		2208.13	-3.40234e-05		2208.13	0.00201
2210.06	0.00466		2210.06	-3.05818e-05		2210.06	0.00203
2211.99	0.00469		2211.99	-2.54798e-05		2211.99	0.00206
2213.91	0.00475		2213.91	-2.01206e-05		2213.91	0.0021
2215.84	0.00477		2215.84	-1.49259e-05		2215.84	0.00213
2217.77	0.00479		2217.77	-1.12899e-05		2217.77	0.00218
2219.7	0.00483		2219.7	-7.4789e-06		2219.7	0.00222
2221.63	0.00488		2221.63	-5.26299e-06		2221.63	0.00226
2223.56	0.00492		2223.56	-3.56207e-06		2223.56	0.0023
2225.49	0.00496		2225.49	-2.13669e-06		2225.49	0.00234
2227.41	0.005		2227.41	-5.77608e-07		2227.41	0.00241
2229.34	0.00502		2229.34	-5.66867e-08		2229.34	0.00248
2231.27	0.00507		2231.27	4.21073e-08		2231.27	0.00254
2233.2	0.00514		2233.2	3.94879e-07		2233.2	0.00259
2235.13	0.0052		2235.13	5.33303e-07		2235.13	0.00266
2237.06	0.00525		2237.06	4.86382e-07		2237.06	0.00272
2238.99	0.00529		2238.99	1.30398e-06		2238.99	0.00278
2240.91	0.00536		2240.91	2.60472e-06		2240.91	0.00285
2242.84	0.00543		2242.84	3.54319e-06		2242.84	0.00294
2244.77	0.0055		2244.77	3.89836e-06		2244.77	0.00303
2246.7	0.00557		2246.7	4.28627e-06		2246.7	0.00312
2248.63	0.00562		2248.63	4.27001e-06		2248.63	0.00318
2250.56	0.00568		2250.56	4.9475e-06		2250.56	0.00326
2252.49	0.00578		2252.49	5.84655e-06		2252.49	0.00338
2254.41	0.00587		2254.41	7.23287e-06		2254.41	0.00349
2256.34	0.00593		2256.34	7.99957e-06		2256.34	0.00357
2258.27	0.00602		2258.27	8.18955e-06		2258.27	0.00368
2260.2	0.00611		2260.2	7.69965e-06		2260.2	0.00379
2262.13	0.00618		2262.13	8.31941e-06		2262.13	0.00389
2264.06	0.00631		2264.06	9.31125e-06		2264.06	0.00399
2265.98	0.00645		2265.98	9.30763e-06		2265.98	0.0041
2267.91	0.00652		2267.91	9.49688e-06		2267.91	0.0042
2269.84	0.00658		2269.84	1.03625e-05		2269.84	0.00429
2271.77	0.00668		2271.77	1.13283e-05		2271.77	0.00439
2273.7	0.00678		2273.7	1.08155e-05		2273.7	0.0045
2275.63	0.00685		2275.63	1.09476e-05		2275.63	0.00459
2277.55	0.00691		2277.55	1.29876e-05		2277.55	0.00472
2279.48	0.00713		2279.48	1.6417e-05		2279.48	0.00493
2281.41	0.00757		2281.41	2.18879e-05		2281.41	0.00523
2283.34	0.00787		2283.34	2.44546e-05		2283.34	0.00546
2285.27	0.0077		2285.27	2.42222e-05		2285.27	0.00546
2287.2	0.00738		2287.2	2.51764e-05		2287.2	0.0054
2289.13	0.00727		2289.13	3.09887e-05		2289.13	0.00551
2291.05	0.0073		2291.05	3.96263e-05		2291.05	0.00579
2292.98	0.00737		2292.98	4.91366e-05		2292.98	0.00615
2294.91	0.00745		2294.91	5.94413e-05		2294.91	0.00651
2296.84	0.00749		2296.84	7.22505e-05		2296.84	0.00692
2298.77	0.00751		2298.77	8.65482e-05		2298.77	0.00736
2300.7	0.00754		2300.7	9.99676e-05		2300.7	0.00778
2302.63	0.00756		2302.63	0.000109203		2302.63	0.00818
2304.55	0.00757		2304.55	0.00012203		2304.55	0.00878
2306.48	0.00761		2306.48	0.00014714		2306.48	0.00979
2308.41	0.00762		2308.41	0.000183272		2308.41	0.01091
2310.34	0.00764		2310.34	0.0002127		2310.34	0.01192
2312.27	0.00764		2312.27	0.000233854		2312.27	0.01264
2314.2	0.00762		2314.2	0.000236728		2314.2	0.01302
2316.12	0.00764		2316.12	0.000261593		2316.12	0.01385
2318.05	0.00768		2318.05	0.000319711		2318.05	0.01561
2319.98	0.00772		2319.98	0.000408272		2319.98	0.01797
2321.91	0.00773		2321.91	0.000474968		2321.91	0.01988
2323.84	0.00777		2323.84	0.00051829		2323.84	0.02115
2325.77	0.00775		2325.77	0.000558144		2325.77	0.02229
2327.7	0.00766		2327.7	0.000638179		2327.7	0.02393
2329.62	0.00764		2329.62	0.00069637		2329.62	0.02554
2331.55	0.00768		2331.55	0.000712425		2331.55	0.02624
2333.48	0.00764		2333.48	0.000703627		2333.48	0.0262
2335.41	0.00765		2335.41	0.000716174		2335.41	0.02687
2337.34	0.00785		2337.34	0.000733115		2337.34	0.02783
2339.27	0.00805		2339.27	0.00076966		2339.27	0.0289
2341.2	0.0081		2341.2	0.00081826		2341.2	0.03044
2343.12	0.00815		2343.12	0.000792093		2343.12	0.03033
2345.05	0.00835		2345.05	0.000658518		2345.05	0.02722
2346.98	0.00865		2346.98	0.000442902		2346.98	0.02184
2348.91	0.00875		2348.91	0.000398572		2348.91	0.02057
2350.84	0.00863		2350.84	0.000597942		2350.84	0.02475
2352.77	0.00861		2352.77	0.000929371		2352.77	0.03105
2354.7	0.00869		2354.7	0.00129		2354.7	0.03726
2356.62	0.00861		2356.62	0.00161		2356.62	0.04297
2358.55	0.00855		2358.55	0.00176		2358.55	0.04692
2360.48	0.00859		2360.48	0.00174		2360.48	0.04772
2362.41	0.00858		2362.41	0.00161		2362.41	0.04637
2364.34	0.00875		2364.34	0.0014		2364.34	0.04377
2366.27	0.00903		2366.27	0.00113		2366.27	0.03966
2368.2	0.00934		2368.2	0.000885118		2368.2	0.03463
2370.12	0.00956		2370.12	0.00070487		2370.12	0.02985
2372.05	0.00969		2372.05	0.000522831		2372.05	0.0253
2373.98	0.00977		2373.98	0.000365493		2373.98	0.02125
2375.91	0.00993		2375.91	0.000264561		2375.91	0.01787
2377.84	0.01009		2377.84	0.00018605		2377.84	0.01518
2379.77	0.01018		2379.77	0.000125963		2379.77	0.01283
2381.69	0.01027		2381.69	8.52358e-05		2381.69	0.01081
2383.62	0.01032		2383.62	5.45237e-05		2383.62	0.00926
2385.55	0.01037		2385.55	3.83593e-05		2385.55	0.00831
2387.48	0.01046		2387.48	3.57242e-05		2387.48	0.00784
2389.41	0.01057		2389.41	4.00331e-05		2389.41	0.00776
2391.34	0.01069		2391.34	4.35509e-05		2391.34	0.00781
2393.26	0.01076		2393.26	4.82923e-05		2393.26	0.00791
2395.19	0.01085		2395.19	5.3532e-05		2395.19	0.00802
2397.12	0.01096		2397.12	6.0482e-05		2397.12	0.00814
2399.05	0.01106		2399.05	7.0394e-05		2399.05	0.00824
2400.98	0.01117		2400.98	7.87929e-05		2400.98	0.00833
2402.91	0.0113		2402.91	8.59113e-05		2402.91	0.00843
2404.84	0.01139		2404.84	9.19034e-05		2404.84	0.00857
2406.76	0.01147		2406.76	9.8179e-05		2406.76	0.00874
2408.69	0.01158		2408.69	0.000106528		2408.69	0.00887
2410.62	0.01167		2410.62	0.000115344		2410.62	0.00897
2412.55	0.01176		2412.55	0.000123032		2412.55	0.0091
2414.48	0.01186		2414.48	0.000128958		2414.48	0.00926
2416.41	0.012		2416.41	0.00013739		2416.41	0.00943
2418.34	0.01212		2418.34	0.000145621		2418.34	0.00957
2420.26	0.01222		2420.26	0.0001529		2420.26	0.00967
2422.19	0.01234		2422.19	0.000155495		2422.19	0.00978
2424.12	0.01244		2424.12	0.000159465		2424.12	0.00993
2426.05	0.01253		2426.05	0.000163597		2426.05	0.01008
2427.98	0.01264		2427.98	0.000169063		2427.98	0.01024
2429.91	0.01277		2429.91	0.000174251		2429.91	0.01039
2431.84	0.01285		2431.84	0.000179885		2431.84	0.01054
2433.76	0.01292		2433.76	0.000190319		2433.76	0.01066
2435.69	0.01303		2435.69	0.000199844		2435.69	0.01079
2437.62	0.01316		2437.62	0.000205297		2437.62	0.01098
2439.55	0.01325		2439.55	0.000214367		2439.55	0.01117
2441.48	0.01331		2441.48	0.000221194		2441.48	0.0113
2443.41	0.01341		2443.41	0.000225772		2443.41	0.0114
2445.33	0.01352		2445.33	0.000230039		2445.33	0.01155
2447.26	0.01362		2447.26	0.000232784		2447.26	0.01172
2449.19	0.01369		2449.19	0.000243716		2449.19	0.01184
2451.12	0.01378		2451.12	0.000265274		2451.12	0.01198
2453.05	0.01387		2453.05	0.000285848		2453.05	0.01211
2454.98	0.014		2454.98	0.000299744		2454.98	0.01223
2456.91	0.01414		2456.91	0.000315207		2456.91	0.01233
2458.83	0.01429		2458.83	0.000329391		2458.83	0.0125
2460.76	0.01439		2460.76	0.00034152		2460.76	0.01271
2462.69	0.01451		2462.69	0.000356744		2462.69	0.01284
2464.62	0.0146		2464.62	0.000385631		2464.62	0.01293
2466.55	0.01467		2466.55	0.000416753		2466.55	0.01308
2468.48	0.01474		2468.48	0.000443992		2468.48	0.01327
2470.41	0.01484		2470.41	0.000479221		2470.41	0.01341
2472.33	0.01498		2472.33	0.000506619		2472.33	0.01352
2474.26	0.01508		2474.26	0.000535472		2474.26	0.01366
2476.19	0.01513		2476.19	0.000569965		2476.19	0.01382
2478.12	0.0152		2478.12	0.000610683		2478.12	0.01396
2480.05	0.0153		2480.05	0.000657301		2480.05	0.01412
2481.98	0.0154		2481.98	0.000708064		2481.98	0.01435
2483.9	0.01551		2483.9	0.000747231		2483.9	0.01457
2485.83	0.01559		2485.83	0.000793162		2485.83	0.01476
2487.76	0.01566		2487.76	0.000843018		2487.76	0.01497
2489.69	0.0157		2489.69	0.000897201		2489.69	0.01518
2491.62	0.0158		2491.62	0.000953195		2491.62	0.01541
2493.55	0.01588		2493.55	0.001		2493.55	0.01561
2495.47	0.01596		2495.47	0.00105		2495.47	0.01574
2497.4	0.01598		2497.4	0.0011		2497.4	0.01586
2499.33	0.016		2499.33	0.00114		2499.33	0.01599
2501.26	0.01605		2501.26	0.00119		2501.26	0.01611
2503.19	0.01608		2503.19	0.00124		2503.19	0.01624
2505.12	0.01609		2505.12	0.00128		2505.12	0.01641
2507.05	0.01612		2507.05	0.0013		2507.05	0.01661
2508.97	0.01612		2508.97	0.00133		2508.97	0.01674
2510.9	0.01608		2510.9	0.00136		2510.9	0.01676
2512.83	0.01612		2512.83	0.00138		2512.83	0.0168
2514.76	0.01618		2514.76	0.0014		2514.76	0.01682
2516.69	0.01615		2516.69	0.00143		2516.69	0.01681
2518.62	0.01609		2518.62	0.00143		2518.62	0.01687
2520.55	0.01612		2520.55	0.00141		2520.55	0.01696
2522.47	0.0161		2522.47	0.00139		2522.47	0.01701
2524.4	0.01608		2524.4	0.00139		2524.4	0.01706
2526.33	0.01604		2526.33	0.00137		2526.33	0.01708
2528.26	0.0159		2528.26	0.00137		2528.26	0.01713
2530.19	0.01579		2530.19	0.00136		2530.19	0.01707
2532.12	0.01582		2532.12	0.00134		2532.12	0.01696
2534.05	0.01584		2534.05	0.00132		2534.05	0.01691
2535.97	0.01575		2535.97	0.0013		2535.97	0.01695
2537.9	0.01565		2537.9	0.00128		2537.9	0.01698
2539.83	0.0156		2539.83	0.00125		2539.83	0.0169
2541.76	0.01557		2541.76	0.00123		2541.76	0.01678
2543.69	0.01556		2543.69	0.00121		2543.69	0.01667
2545.62	0.01553		2545.62	0.00117		2545.62	0.01656
2547.55	0.01539		2547.55	0.00115		2547.55	0.01643
2549.47	0.01526		2549.47	0.00115		2549.47	0.01632
2551.4	0.01524		2551.4	0.00114		2551.4	0.01616
2553.33	0.01518		2553.33	0.00112		2553.33	0.01594
2555.26	0.01512		2555.26	0.00111		2555.26	0.01587
2557.19	0.015		2557.19	0.00109		2557.19	0.01576
2559.12	0.01492		2559.12	0.00106		2559.12	0.01556
2561.04	0.01486		2561.04	0.00104		2561.04	0.01545
2562.97	0.01479		2562.97	0.00103		2562.97	0.01535
2564.9	0.01471		2564.9	0.00101		2564.9	0.01517
2566.83	0.01463		2566.83	0.000986079		2566.83	0.01505
2568.76	0.01454		2568.76	0.000971043		2568.76	0.01491
2570.69	0.01442		2570.69	0.000956837		2570.69	0.01471
2572.61	0.01429		2572.61	0.000941272		2572.61	0.01452
2574.54	0.01413		2574.54	0.000931707		2574.54	0.01434
2576.47	0.01404		2576.47	0.00090809		2576.47	0.0141
2578.4	0.01391		2578.4	0.000905621		2578.4	0.01392
2580.33	0.01371		2580.33	0.000905298		2580.33	0.01381
2582.26	0.01359		2582.26	0.000907764		2582.26	0.01369
2584.19	0.01353		2584.19	0.000909469		2584.19	0.01355
2586.11	0.0134		2586.11	0.000898157		2586.11	0.01347
2588.04	0.01325		2588.04	0.000888282		2588.04	0.01338
2589.97	0.01307		2589.97	0.000898798		2589.97	0.01325
2591.9	0.01287		2591.9	0.000914302		2591.9	0.01314
2593.83	0.01277		2593.83	0.000920791		2593.83	0.01308
2595.76	0.01272		2595.76	0.000918061		2595.76	0.01305
2597.69	0.01268		2597.69	0.000918514		2597.69	0.013
2599.61	0.01263		2599.61	0.000938618		2599.61	0.013
2601.54	0.01261		2601.54	0.000959413		2601.54	0.01302
2603.47	0.0126		2603.47	0.000982589		2603.47	0.01299
2605.4	0.0126		2605.4	0.00101		2605.4	0.01296
2607.33	0.01254		2607.33	0.00101		2607.33	0.01292
2609.26	0.01248		2609.26	0.00103		2609.26	0.01287
2611.18	0.01242		2611.18	0.00105		2611.18	0.01276
2613.11	0.01229		2613.11	0.00104		2613.11	0.01256
2615.04	0.01212		2615.04	0.00101		2615.04	0.0122
2616.97	0.01186		2616.97	0.00098666		2616.97	0.01196
2618.9	0.01158		2618.9	0.000971678		2618.9	0.01169
2620.83	0.0113		2620.83	0.000947439		2620.83	0.01129
2622.76	0.01102		2622.76	0.00092535		2622.76	0.01087
2624.68	0.01072		2624.68	0.000896092		2624.68	0.01052
2626.61	0.01043		2626.61	0.000873031		2626.61	0.01018
2628.54	0.01017		2628.54	0.000842416		2628.54	0.00987
2630.47	0.00991		2630.47	0.000805378		2630.47	0.00959
2632.4	0.00969		2632.4	0.000788349		2632.4	0.00934
2634.33	0.00954		2634.33	0.000801408		2634.33	0.00916
2636.26	0.00938		2636.26	0.000813969		2636.26	0.00899
2638.18	0.00924		2638.18	0.000797426		2638.18	0.00879
2640.11	0.00914		2640.11	0.000800218		2640.11	0.0087
2642.04	0.00904		2642.04	0.000828388		2642.04	0.00865
2643.97	0.00895		2643.97	0.000850183		2643.97	0.00856
2645.9	0.00891		2645.9	0.000883952		2645.9	0.0085
2647.83	0.0089		2647.83	0.000933258		2647.83	0.00851
2649.76	0.00884		2649.76	0.000973046		2649.76	0.00852
2651.68	0.00879		2651.68	0.00101		2651.68	0.00854
2653.61	0.00883		2653.61	0.00103		2653.61	0.00855
2655.54	0.0089		2655.54	0.00106		2655.54	0.00858
2657.47	0.00893		2657.47	0.00113		2657.47	0.00869
2659.4	0.00894		2659.4	0.00122		2659.4	0.00878
2661.33	0.00899		2661.33	0.0013		2661.33	0.00882
2663.26	0.00908		2663.26	0.00137		2663.26	0.00891
2665.18	0.0092		2665.18	0.00146		2665.18	0.00905
2667.11	0.00932		2667.11	0.00156		2667.11	0.00919
2669.04	0.00936		2669.04	0.00165		2669.04	0.00932
2670.97	0.00942		2670.97	0.00175		2670.97	0.00947
2672.9	0.0095		2672.9	0.00189		2672.9	0.00962
2674.83	0.00961		2674.83	0.00204		2674.83	0.00976
2676.75	0.00979		2676.75	0.00218		2676.75	0.00994
2678.68	0.00999		2678.68	0.00235		2678.68	0.01015
2680.61	0.01015		2680.61	0.00256		2680.61	0.01032
2682.54	0.01029		2682.54	0.00281		2682.54	0.01051
2684.47	0.01043		2684.47	0.00306		2684.47	0.01073
2686.4	0.01064		2686.4	0.00335		2686.4	0.0109
2688.32	0.01087		2688.32	0.00369		2688.32	0.01109
2690.25	0.0111		2690.25	0.00411		2690.25	0.01135
2692.18	0.0113		2692.18	0.00462		2692.18	0.01163
2694.11	0.01156		2694.11	0.00526		2694.11	0.01196
2696.04	0.01186		2696.04	0.00611		2696.04	0.01228
2697.97	0.01217		2697.97	0.00719		2697.97	0.01257
2699.9	0.01246		2699.9	0.00857		2699.9	0.01289
2701.82	0.01281		2701.82	0.01046		2701.82	0.01326
2703.75	0.01333		2703.75	0.01294		2703.75	0.01363
2705.68	0.01397		2705.68	0.01601		2705.68	0.01396
2707.61	0.01464		2707.61	0.01933		2707.61	0.01433
2709.54	0.01505		2709.54	0.02212		2709.54	0.0148
2711.47	0.01486		2711.47	0.02349		2711.47	0.01521
2713.4	0.01416		2713.4	0.02314		2713.4	0.01558
2715.32	0.01325		2715.32	0.02146		2715.32	0.0159
2717.25	0.01255		2717.25	0.01925		2717.25	0.01621
2719.18	0.01193		2719.18	0.01668		2719.18	0.01652
2721.11	0.01101		2721.11	0.01385		2721.11	0.01682
2723.04	0.01015		2723.04	0.01174		2723.04	0.01715
2724.97	0.01032		2724.97	0.01132		2724.97	0.01757
2726.89	0.01123		2726.89	0.012		2726.89	0.01811
2728.82	0.01196		2728.82	0.01256		2728.82	0.01858
2730.75	0.01231		2730.75	0.01264		2730.75	0.01901
2732.68	0.01247		2732.68	0.012		2732.68	0.01946
2734.61	0.01268		2734.61	0.0107		2734.61	0.01996
2736.54	0.01305		2736.54	0.00931		2736.54	0.02048
2738.47	0.01359		2738.47	0.00828		2738.47	0.02096
2740.39	0.0142		2740.39	0.00783		2740.39	0.02135
2742.32	0.01482		2742.32	0.0078		2742.32	0.02177
2744.25	0.01545		2744.25	0.00795		2744.25	0.02227
2746.18	0.01601		2746.18	0.00822		2746.18	0.02286
2748.11	0.01636		2748.11	0.00849		2748.11	0.02346
2750.04	0.01672		2750.04	0.00875		2750.04	0.02396
2751.97	0.01721		2751.97	0.00905		2751.97	0.0244
2753.89	0.01774		2753.89	0.00938		2753.89	0.0249
2755.82	0.01828		2755.82	0.00975		2755.82	0.02553
2757.75	0.01879		2757.75	0.01015		2757.75	0.0261
2759.68	0.01934		2759.68	0.01048		2759.68	0.02669
2761.61	0.02002		2761.61	0.01076		2761.61	0.02748
2763.54	0.02073		2763.54	0.01113		2763.54	0.02833
2765.47	0.02158		2765.47	0.01153		2765.47	0.02919
2767.39	0.02252		2767.39	0.01196		2767.39	0.03025
2769.32	0.02349		2769.32	0.01242		2769.32	0.03169
2771.25	0.0249		2771.25	0.01288		2771.25	0.03363
2773.18	0.02667		2773.18	0.01338		2773.18	0.0358
2775.11	0.02875		2775.11	0.01396		2775.11	0.03866
2777.04	0.03111		2777.04	0.01459		2777.04	0.04253
2778.96	0.03356		2778.96	0.01537		2778.96	0.04743
2780.89	0.03587		2780.89	0.01636		2780.89	0.05347
2782.82	0.03782		2782.82	0.01761		2782.82	0.06073
2784.75	0.0393		2784.75	0.01914		2784.75	0.06931
2786.68	0.04072		2786.68	0.02112		2786.68	0.07994
2788.61	0.04213		2788.61	0.02373		2788.61	0.09296
2790.53	0.04377		2790.53	0.02713		2790.53	0.10918
2792.46	0.04646		2792.46	0.03158		2792.46	0.13005
2794.39	0.05108		2794.39	0.03739		2794.39	0.15566
2796.32	0.05836		2796.32	0.04472		2796.32	0.18434
2798.25	0.06722		2798.25	0.05391		2798.25	0.21281
2800.18	0.07379		2800.18	0.06531		2800.18	0.23257
2802.11	0.07134		2802.11	0.0793		2802.11	0.23542
2804.03	0.05733		2804.03	0.09501		2804.03	0.21872
2805.96	0.04006		2805.96	0.109		2805.96	0.19048
2807.89	0.02798		2807.89	0.11676		2807.89	0.16228
2809.82	0.02262		2809.82	0.11791		2809.82	0.13991
2811.75	0.02134		2811.75	0.11493		2811.75	0.12359
2813.68	0.0214		2813.68	0.10992		2813.68	0.11139
2815.61	0.02134		2815.61	0.10354		2815.61	0.10195
2817.53	0.02108		2817.53	0.09617		2817.53	0.09516
2819.46	0.02119		2819.46	0.08891		2819.46	0.0909
2821.39	0.02215		2821.39	0.08375		2821.39	0.08866
2823.32	0.02401		2823.32	0.08075		2823.32	0.08876
2825.25	0.02681		2825.25	0.07995		2825.25	0.09136
2827.18	0.03009		2827.18	0.08084		2827.18	0.09619
2829.11	0.03277		2829.11	0.08289		2829.11	0.10278
2831.03	0.03322		2831.03	0.08495		2831.03	0.10952
2832.96	0.03041		2832.96	0.08584		2832.96	0.1158
2834.89	0.02559		2834.89	0.08254		2834.89	0.12081
2836.82	0.02114		2836.82	0.07342		2836.82	0.12344
2838.75	0.01911		2838.75	0.06156		2838.75	0.12278
2840.68	0.01975		2840.68	0.05215		2840.68	0.11917
2842.61	0.02161		2842.61	0.04778		2842.61	0.11402
2844.53	0.0229		2844.53	0.04737		2844.53	0.10248
2846.46	0.02314		2846.46	0.04705		2846.46	0.08618
2848.39	0.02283		2848.39	0.04432		2848.39	0.0726
2850.32	0.02262		2850.32	0.03902		2850.32	0.06322
2852.25	0.02281		2852.25	0.03216		2852.25	0.05794
2854.18	0.02343		2854.18	0.0256		2854.18	0.05574
2856.1	0.02411		2856.1	0.02058		2856.1	0.05534
2858.03	0.0244		2858.03	0.01731		2858.03	0.05586
2859.96	0.02459		2859.96	0.01536		2859.96	0.05707
2861.89	0.02491		2861.89	0.01414		2861.89	0.05829
2863.82	0.02571		2863.82	0.01337		2863.82	0.05962
2865.75	0.02649		2865.75	0.01301		2865.75	0.06061
2867.68	0.02727		2867.68	0.01299		2867.68	0.06122
2869.6	0.02806		2869.6	0.01309		2869.6	0.06171
2871.53	0.0288		2871.53	0.01328		2871.53	0.06224
2873.46	0.02951		2873.46	0.01369		2873.46	0.06308
2875.39	0.03021		2875.39	0.01438		2875.39	0.06439
2877.32	0.03102		2877.32	0.01508		2877.32	0.06609
2879.25	0.03183		2879.25	0.01581		2879.25	0.06876
2881.18	0.03268		2881.18	0.01659		2881.18	0.07195
2883.1	0.03288		2883.1	0.01722		2883.1	0.07434
2885.03	0.03168		2885.03	0.0176		2885.03	0.07554
2886.96	0.02971		2886.96	0.01787		2886.96	0.07558
2888.89	0.02782		2888.89	0.01825		2888.89	0.07435
2890.82	0.02701		2890.82	0.01908		2890.82	0.07427
2892.75	0.02749		2892.75	0.02045		2892.75	0.07552
2894.67	0.02895		2894.67	0.0223		2894.67	0.07706
2896.6	0.03115		2896.6	0.02448		2896.6	0.08066
2898.53	0.03404		2898.53	0.02709		2898.53	0.08699
2900.46	0.03744		2900.46	0.03008		2900.46	0.09552
2902.39	0.04144		2902.39	0.03349		2902.39	0.10592
2904.32	0.04614		2904.32	0.03737		2904.32	0.11765
2906.24	0.05129		2906.24	0.04181		2906.24	0.13206
2908.17	0.05536		2908.17	0.0463		2908.17	0.14625
2910.1	0.05493		2910.1	0.05019		2910.1	0.15453
2912.03	0.04839		2912.03	0.05271		2912.03	0.1549
2913.96	0.04054		2913.96	0.05325		2913.96	0.1492
2915.89	0.03716		2915.89	0.05263		2915.89	0.14192
2917.82	0.03859		2917.82	0.05276		2917.82	0.13795
2919.74	0.04164		2919.74	0.05428		2919.74	0.13664
2921.67	0.04435		2921.67	0.0566		2921.67	0.13562
2923.6	0.0465		2923.6	0.05901		2923.6	0.1343
2925.53	0.04796		2925.53	0.06089		2925.53	0.132
2927.46	0.04909		2927.46	0.06181		2927.46	0.13106
2929.39	0.04953		2929.39	0.06153		2929.39	0.13236
2931.32	0.04801		2931.32	0.05926		2931.32	0.13509
2933.24	0.04522		2933.24	0.05469		2933.24	0.13989
2935.17	0.0454		2935.17	0.05277		2935.17	0.14576
2937.1	0.05098		2937.1	0.05951		2937.1	0.15284
2939.03	0.05719		2939.03	0.07089		2939.03	0.16021
2940.96	0.05888		2940.96	0.08039		2940.96	0.16617
2942.89	0.05528		2942.89	0.08683		2942.89	0.16706
2944.82	0.04745		2944.82	0.09026		2944.82	0.16155
2946.74	0.03824		2946.74	0.08954		2946.74	0.14994
2948.67	0.03104		2948.67	0.084		2948.67	0.13345
2950.6	0.02716		2950.6	0.07515		2950.6	0.11448
2952.53	0.02623		2952.53	0.06569		2952.53	0.09634
2954.46	0.02655		2954.46	0.05719		2954.46	0.08094
2956.39	0.0267		2956.39	0.04977		2956.39	0.06967
2958.32	0.02613		2958.32	0.04369		2958.32	0.06088
2960.24	0.02507		2960.24	0.0391		2960.24	0.05334
2962.17	0.02386		2962.17	0.03523		2962.17	0.04882
2964.1	0.02257		2964.1	0.03196		2964.1	0.0461
2966.03	0.02121		2966.03	0.02916		2966.03	0.04397
2967.96	0.01973		2967.96	0.02662		2967.96	0.04131
2969.89	0.01846		2969.89	0.02416		2969.89	0.03906
2971.81	0.01734		2971.81	0.02185		2971.81	0.03848
2973.74	0.01603		2973.74	0.01977		2973.74	0.03682
2975.67	0.01483		2975.67	0.01803		2975.67	0.03382
2977.6	0.01401		2977.6	0.0166		2977.6	0.03185
2979.53	0.01349		2979.53	0.01538		2979.53	0.03144
2981.46	0.01301		2981.46	0.01431		2981.46	0.03056
2983.39	0.01253		2983.39	0.01355		2983.39	0.02749
2985.31	0.01222		2985.31	0.0129		2985.31	0.02501
2987.24	0.01196		2987.24	0.01232		2987.24	0.02332
2989.17	0.01169		2989.17	0.01189		2989.17	0.02144
2991.1	0.01136		2991.1	0.01149		2991.1	0.02004
2993.03	0.01103		2993.03	0.01115		2993.03	0.01854
2994.96	0.01075		2994.96	0.01083		2994.96	0.01697
2996.89	0.01045		2996.89	0.01045		2996.89	0.01543
2998.81	0.01009		2998.81	0.01015		2998.81	0.01407
3000.74	0.00977		3000.74	0.0099		3000.74	0.01348
3002.67	0.00953		3002.67	0.00962		3002.67	0.01283
3004.6	0.00927		3004.6	0.00932		3004.6	0.01229
3006.53	0.00892		3006.53	0.00895		3006.53	0.01146
3008.46	0.00862		3008.46	0.0086		3008.46	0.01074
3010.38	0.0084		3010.38	0.00833		3010.38	0.01019
3012.31	0.0081		3012.31	0.00802		3012.31	0.00921
3014.24	0.00784		3014.24	0.00771		3014.24	0.00845
3016.17	0.00758		3016.17	0.00746		3016.17	0.00775
3018.1	0.00726		3018.1	0.00725		3018.1	0.00696
3020.03	0.00706		3020.03	0.00702		3020.03	0.00649
3021.95	0.00689		3021.95	0.00687		3021.95	0.00629
3023.88	0.00671		3023.88	0.00675		3023.88	0.00592
3025.81	0.00661		3025.81	0.00652		3025.81	0.00557
3027.74	0.00659		3027.74	0.0064		3027.74	0.00543
3029.67	0.00654		3029.67	0.00636		3029.67	0.00538
3031.6	0.00642		3031.6	0.00627		3031.6	0.00524
3033.53	0.00627		3033.53	0.00621		3033.53	0.00491
3035.45	0.00621		3035.45	0.00611		3035.45	0.00458
3037.38	0.00615		3037.38	0.00612		3037.38	0.00433
3039.31	0.00609		3039.31	0.00618		3039.31	0.00416
3041.24	0.00608		3041.24	0.00617		3041.24	0.00404
3043.17	0.00604		3043.17	0.00619		3043.17	0.00392
3045.1	0.00598		3045.1	0.00632		3045.1	0.00378
3047.03	0.00593		3047.03	0.00631		3047.03	0.00361
3048.95	0.0059		3048.95	0.00623		3048.95	0.00343
3050.88	0.00587		3050.88	0.00619		3050.88	0.00325
3052.81	0.00585		3052.81	0.00624		3052.81	0.00318
3054.74	0.00593		3054.74	0.00629		3054.74	0.00314
3056.67	0.00599		3056.67	0.0064		3056.67	0.00307
3058.6	0.00592		3058.6	0.0065		3058.6	0.00297
3060.53	0.00585		3060.53	0.00651		3060.53	0.0029
3062.45	0.00585		3062.45	0.00651		3062.45	0.00287
3064.38	0.00592		3064.38	0.00648		3064.38	0.00288
3066.31	0.00593		3066.31	0.00649		3066.31	0.00276
3068.24	0.00589		3068.24	0.00654		3068.24	0.00261
3070.17	0.00582		3070.17	0.00666		3070.17	0.00249
3072.1	0.00579		3072.1	0.00676		3072.1	0.00241
3074.03	0.00581		3074.03	0.00679		3074.03	0.00234
3075.95	0.00585		3075.95	0.00684		3075.95	0.00233
3077.88	0.00587		3077.88	0.00689		3077.88	0.00232
3079.81	0.00585		3079.81	0.00695		3079.81	0.00228
3081.74	0.00575		3081.74	0.00705		3081.74	0.00223
3083.67	0.00568		3083.67	0.00721		3083.67	0.00217
3085.59	0.00567		3085.59	0.0073		3085.59	0.00208
3087.52	0.00569		3087.52	0.00737		3087.52	0.00202
3089.45	0.00574		3089.45	0.00749		3089.45	0.00202
3091.38	0.00577		3091.38	0.0077		3091.38	0.00202
3093.31	0.00584		3093.31	0.00788		3093.31	0.00198
3095.24	0.00592		3095.24	0.00789		3095.24	0.00198
3097.17	0.00593		3097.17	0.00794		3097.17	0.00198
3099.09	0.00601		3099.09	0.0082		3099.09	0.00198
3101.02	0.00604		3101.02	0.00845		3101.02	0.00196
3102.95	0.006		3102.95	0.00847		3102.95	0.0019
3104.88	0.00602		3104.88	0.00854		3104.88	0.00182
3106.81	0.00607		3106.81	0.00872		3106.81	0.00183
3108.74	0.00615		3108.74	0.0089		3108.74	0.00186
3110.67	0.00618		3110.67	0.00911		3110.67	0.00185
3112.59	0.00617		3112.59	0.0092		3112.59	0.0018
3114.52	0.00625		3114.52	0.0093		3114.52	0.00177
3116.45	0.00628		3116.45	0.00957		3116.45	0.00177
3118.38	0.00628		3118.38	0.0097		3118.38	0.00175
3120.31	0.00636		3120.31	0.00986		3120.31	0.00173
3122.24	0.00644		3122.24	0.00996		3122.24	0.00173
3124.17	0.00646		3124.17	0.01007		3124.17	0.00171
3126.09	0.00653		3126.09	0.01033		3126.09	0.00167
3128.02	0.00656		3128.02	0.01045		3128.02	0.00161
3129.95	0.00664		3129.95	0.01057		3129.95	0.00161
3131.88	0.00675		3131.88	0.01078		3131.88	0.00169
3133.81	0.00676		3133.81	0.01106		3133.81	0.00168
3135.74	0.00667		3135.74	0.0112		3135.74	0.00158
3137.66	0.00671		3137.66	0.01136		3137.66	0.00155
3139.59	0.00686		3139.59	0.0116		3139.59	0.00159
3141.52	0.007		3141.52	0.01179		3141.52	0.00162
3143.45	0.00711		3143.45	0.01194		3143.45	0.00159
3145.38	0.00715		3145.38	0.01216		3145.38	0.00154
3147.31	0.00716		3147.31	0.01229		3147.31	0.00151
3149.24	0.00724		3149.24	0.01243		3149.24	0.00153
3151.16	0.00726		3151.16	0.01265		3151.16	0.00154
3153.09	0.00733		3153.09	0.01295		3153.09	0.00155
3155.02	0.00742		3155.02	0.01306		3155.02	0.00152
3156.95	0.00756		3156.95	0.0131		3156.95	0.00153
3158.88	0.00763		3158.88	0.01317		3158.88	0.00154
3160.81	0.00771		3160.81	0.01323		3160.81	0.00154
3162.74	0.00788		3162.74	0.01344		3162.74	0.00156
3164.66	0.00799		3164.66	0.01361		3164.66	0.00157
3166.59	0.00806		3166.59	0.01364		3166.59	0.00156
3168.52	0.00822		3168.52	0.01375		3168.52	0.00157
3170.45	0.00828		3170.45	0.01386		3170.45	0.00158
3172.38	0.00829		3172.38	0.01412		3172.38	0.00159
3174.31	0.00838		3174.31	0.01425		3174.31	0.0016
3176.24	0.00852		3176.24	0.01427		3176.24	0.00168
3178.16	0.00864		3178.16	0.01424		3178.16	0.00173
3180.09	0.00866		3180.09	0.01446		3180.09	0.0017
3182.02	0.00865		3182.02	0.01474		3182.02	0.00171
3183.95	0.00879		3183.95	0.0149		3183.95	0.00173
3185.88	0.00897		3185.88	0.015		3185.88	0.0017
3187.81	0.00908		3187.81	0.01525		3187.81	0.00171
3189.73	0.0092		3189.73	0.0153		3189.73	0.00175
3191.66	0.0093		3191.66	0.01544		3191.66	0.0018
3193.59	0.0094		3193.59	0.01557		3193.59	0.00184
3195.52	0.0095		3195.52	0.01559		3195.52	0.00189
3197.45	0.00963		3197.45	0.01554		3197.45	0.00192
3199.38	0.00967		3199.38	0.01579		3199.38	0.00192
3201.3	0.00974		3201.3	0.01609		3201.3	0.00197
3203.23	0.00988		3203.23	0.01627		3203.23	0.00205
3205.16	0.00997		3205.16	0.01635		3205.16	0.00205
3207.09	0.01015		3207.09	0.01654		3207.09	0.00208
3209.02	0.01031		3209.02	0.01669		3209.02	0.00213
3210.95	0.01029		3210.95	0.01676		3210.95	0.00215
3212.88	0.01025		3212.88	0.01688		3212.88	0.00224
3214.8	0.01036		3214.8	0.01716		3214.8	0.00228
3216.73	0.01054		3216.73	0.01731		3216.73	0.00233
3218.66	0.01072		3218.66	0.01728		3218.66	0.00244
3220.59	0.01076		3220.59	0.01731		3220.59	0.00247
3222.52	0.01075		3222.52	0.01758		3222.52	0.0025
3224.45	0.01074		3224.45	0.01768		3224.45	0.00254
3226.38	0.0109		3226.38	0.01766		3226.38	0.00253
3228.3	0.01093		3228.3	0.01767		3228.3	0.00258
3230.23	0.0109		3230.23	0.01783		3230.23	0.00269
3232.16	0.01099		3232.16	0.01807		3232.16	0.00266
3234.09	0.01117		3234.09	0.01829		3234.09	0.00261
3236.02	0.01124		3236.02	0.01828		3236.02	0.00263
3237.95	0.01116		3237.95	0.01809		3237.95	0.00265
3239.88	0.01118		3239.88	0.01804		3239.88	0.00268
3241.8	0.01126		3241.8	0.01806		3241.8	0.00274
3243.73	0.01118		3243.73	0.01803		3243.73	0.0028
3245.66	0.01113		3245.66	0.01799		3245.66	0.00271
3247.59	0.01097		3247.59	0.018		3247.59	0.00255
3249.52	0.01086		3249.52	0.01801		3249.52	0.0025
3251.45	0.01096		3251.45	0.01793		3251.45	0.0025
3253.38	0.01104		3253.38	0.01791		3253.38	0.00252
3255.3	0.01092		3255.3	0.01789		3255.3	0.00246
3257.23	0.0108		3257.23	0.01775		3257.23	0.00236
3259.16	0.01078		3259.16	0.01766		3259.16	0.00226
3261.09	0.01074		3261.09	0.01749		3261.09	0.00224
3263.02	0.01058		3263.02	0.01727		3263.02	0.0022
3264.95	0.0105		3264.95	0.01712		3264.95	0.00216
3266.87	0.01042		3266.87	0.0171		3266.87	0.00207
3268.8	0.0104		3268.8	0.01726		3268.8	0.00194
3270.73	0.01037		3270.73	0.01716		3270.73	0.00184
3272.66	0.01048		3272.66	0.0168		3272.66	0.00183
3274.59	0.01046		3274.59	0.01639		3274.59	0.00182
3276.52	0.01036		3276.52	0.01637		3276.52	0.00174
3278.45	0.01026		3278.45	0.01641		3278.45	0.00164
3280.37	0.01012		3280.37	0.0163		3280.37	0.00162
3282.3	0.00998		3282.3	0.01615		3282.3	0.0016
3284.23	0.00989		3284.23	0.01612		3284.23	0.00148
3286.16	0.00983		3286.16	0.01591		3286.16	0.00139
3288.09	0.00977		3288.09	0.01573		3288.09	0.00138
3290.02	0.00961		3290.02	0.01559		3290.02	0.00129
3291.95	0.00946		3291.95	0.0154		3291.95	0.00123
3293.87	0.00936		3293.87	0.01524		3293.87	0.00114
3295.8	0.00936		3295.8	0.01526		3295.8	0.00108
3297.73	0.00928		3297.73	0.01543		3297.73	0.00102
3299.66	0.00913		3299.66	0.01529		3299.66	0.000962822
3301.59	0.00898		3301.59	0.01497		3301.59	0.000893235
3303.52	0.00891		3303.52	0.01475		3303.52	0.000831829
3305.44	0.00887		3305.44	0.0146		3305.44	0.000798365
3307.37	0.00893		3307.37	0.01452		3307.37	0.000813927
3309.3	0.00883		3309.3	0.01435		3309.3	0.000798065
3311.23	0.0087		3311.23	0.01412		3311.23	0.000762136
3313.16	0.00853		3313.16	0.01379		3313.16	0.000732444
3315.09	0.00842		3315.09	0.01369		3315.09	0.0006769
3317.01	0.00842		3317.01	0.0139		3317.01	0.000618539
3318.94	0.00835		3318.94	0.01386		3318.94	0.000573867
3320.87	0.00814		3320.87	0.01353		3320.87	0.000553201
3322.8	0.00812		3322.8	0.01315		3322.8	0.000546753
3324.73	0.00807		3324.73	0.01305		3324.73	0.000522314
3326.66	0.00802		3326.66	0.01294		3326.66	0.000491473
3328.59	0.00792		3328.59	0.01266		3328.59	0.000463103
3330.51	0.00785		3330.51	0.01252		3330.51	0.000445298
3332.44	0.00777		3332.44	0.01248		3332.44	0.000425581
3334.37	0.00772		3334.37	0.01248		3334.37	0.000437969
3336.3	0.00771		3336.3	0.01217		3336.3	0.000417635
3338.23	0.00764		3338.23	0.01204		3338.23	0.000352796
3340.16	0.00754		3340.16	0.01192		3340.16	0.000335189
3342.09	0.00751		3342.09	0.01165		3342.09	0.000333859
3344.01	0.00755		3344.01	0.01141		3344.01	0.000313616
3345.94	0.00753		3345.94	0.01132		3345.94	0.00032221
3347.87	0.00737		3347.87	0.01111		3347.87	0.000302423
3349.8	0.00737		3349.8	0.01099		3349.8	0.000272714
3351.73	0.00738		3351.73	0.01097		3351.73	0.000268313
3353.66	0.00732		3353.66	0.01094		3353.66	0.000262132
3355.59	0.0073		3355.59	0.01075		3355.59	0.000255164
3357.51	0.00724		3357.51	0.01056		3357.51	0.000243286
3359.44	0.00713		3359.44	0.01034		3359.44	0.000226269
3361.37	0.00725		3361.37	0.0101		3361.37	0.000217765
3363.3	0.00726		3363.3	0.00992		3363.3	0.000198035
3365.23	0.00722		3365.23	0.00977		3365.23	0.00018892
3367.16	0.00713		3367.16	0.00964		3367.16	0.000169221
3369.09	0.00716		3369.09	0.00963		3369.09	0.000149
3371.01	0.0072		3371.01	0.00944		3371.01	0.000128552
3372.94	0.00721		3372.94	0.00929		3372.94	0.000127107
3374.87	0.00707		3374.87	0.0092		3374.87	0.000126557
3376.8	0.00704		3376.8	0.009		3376.8	0.000112849
3378.73	0.00708		3378.73	0.00875		3378.73	0.000105548
3380.66	0.00708		3380.66	0.0086		3380.66	0.000102293
3382.58	0.00707		3382.58	0.00849		3382.58	9.78269e-05
3384.51	0.00704		3384.51	0.00839		3384.51	9.93276e-05
3386.44	0.00691		3386.44	0.0082		3386.44	8.68918e-05
3388.37	0.00686		3388.37	0.00812		3388.37	7.7723e-05
3390.3	0.00691		3390.3	0.00805		3390.3	8.7343e-05
3392.23	0.007		3392.23	0.00784		3392.23	9.63186e-05
3394.16	0.0069		3394.16	0.00763		3394.16	6.99303e-05
3396.08	0.00691		3396.08	0.00754		3396.08	7.52695e-05
3398.01	0.00675		3398.01	0.00728		3398.01	8.16371e-05
3399.94	0.00659		3399.94	0.00712		3399.94	7.088e-05
3401.87	0.00653		3401.87	0.00702		3401.87	6.00011e-05
3403.8	0.00646		3403.8	0.00703		3403.8	6.03806e-05
3405.73	0.00633		3405.73	0.0069		3405.73	6.04621e-05
3407.66	0.00629		3407.66	0.00672		3407.66	5.92208e-05
3409.58	0.00629		3409.58	0.00654		3409.58	5.81067e-05
3411.51	0.00626		3411.51	0.00641		3411.51	6.44908e-05
3413.44	0.00617		3413.44	0.00629		3413.44	6.25335e-05
3415.37	0.00613		3415.37	0.00613		3415.37	6.31396e-05
3417.3	0.00611		3417.3	0.00584		3417.3	6.06638e-05
3419.23	0.00624		3419.23	0.00569		3419.23	6.95691e-05
3421.15	0.00617		3421.15	0.00553		3421.15	6.13681e-05
3423.08	0.00584		3423.08	0.00536		3423.08	3.95439e-05
3425.01	0.00565		3425.01	0.00523		3425.01	2.18593e-05
3426.94	0.00557		3426.94	0.00506		3426.94	1.94959e-05
3428.87	0.00542		3428.87	0.00485		3428.87	2.37553e-05
3430.8	0.00533		3430.8	0.00481		3430.8	2.34937e-05
3432.72	0.0052		3432.72	0.00467		3432.72	1.43121e-05
3434.65	0.00501		3434.65	0.00451		3434.65	1.02768e-05
3436.58	0.00485		3436.58	0.00435		3436.58	8.04008e-06
3438.51	0.00478		3438.51	0.00421		3438.51	4.62021e-06
3440.44	0.0047		3440.44	0.00403		3440.44	3.96524e-06
3442.37	0.00464		3442.37	0.0039		3442.37	7.15911e-06
3444.3	0.00452		3444.3	0.0037		3444.3	8.26724e-06
3446.22	0.00452		3446.22	0.00349		3446.22	1.40495e-05
3448.15	0.00422		3448.15	0.00334		3448.15	8.98407e-07
3450.08	0.00395		3450.08	0.00325		3450.08	-2.86209e-06
3452.01	0.00376		3452.01	0.00316		3452.01	-9.07245e-06
3453.94	0.00365		3453.94	0.00306		3453.94	-1.22269e-05
3455.87	0.00353		3455.87	0.00292		3455.87	-2.0492e-05
3457.8	0.00341		3457.8	0.00282		3457.8	-2.8016e-05
3459.72	0.00331		3459.72	0.0027		3459.72	-2.57636e-05
3461.65	0.00328		3461.65	0.00257		3461.65	-2.72673e-05
3463.58	0.00312		3463.58	0.00237		3463.58	-6.09098e-05
3465.51	0.00297		3465.51	0.0023		3465.51	-7.89587e-05
3467.44	0.00285		3467.44	0.00223		3467.44	-0.000114317
3469.37	0.00267		3469.37	0.00209		3469.37	-0.000176062
3471.3	0.00248		3471.3	0.00196		3471.3	-0.000226536
3473.22	0.00245		3473.22	0.00192		3473.22	-0.000247595
3475.15	0.00237		3475.15	0.00187		3475.15	-0.000294946
3477.08	0.00226		3477.08	0.00176		3477.08	-0.000372866
3479.01	0.00223		3479.01	0.00166		3479.01	-0.000396233
3480.94	0.00221		3480.94	0.00157		3480.94	-0.000388669
3482.87	0.00207		3482.87	0.00145		3482.87	-0.000509126
3484.79	0.00198		3484.79	0.0014		3484.79	-0.000616579
3486.72	0.00199		3486.72	0.00137		3486.72	-0.000694044
3488.65	0.00192		3488.65	0.00135		3488.65	-0.000886082
3490.58	0.00178		3490.58	0.0013		3490.58	-0.00108
3492.51	0.00172		3492.51	0.00124		3492.51	-0.00116
3494.44	0.00166		3494.44	0.00115		3494.44	-0.00118
3496.36	0.00161		3496.36	0.0011		3496.36	-0.00126
3498.29	0.00151		3498.29	0.00107		3498.29	-0.00145
3500.22	0.00159		3500.22	0.00105		3500.22	-0.00134
3502.15	0.00172		3502.15	0.000998099		3502.15	-0.00118
3504.08	0.00154		3504.08	0.000977391		3504.08	-0.00148
3506.01	0.00133		3506.01	0.000937006		3506.01	-0.00191
3507.94	0.00133		3507.94	0.000875042		3507.94	-0.00185
3509.86	0.00128		3509.86	0.000799809		3509.86	-0.00189
3511.79	0.00114		3511.79	0.000807643		3511.79	-0.00224
3513.72	0.000978924		3513.72	0.00079001		3513.72	-0.0025
3515.65	0.000850375		3515.65	0.000791491		3515.65	-0.00259
3517.58	0.000778086		3517.58	0.000772117		3517.58	-0.00256
3519.51	0.000715141		3519.51	0.000742262		3519.51	-0.0026
3521.44	0.000708288		3521.44	0.000711444		3521.44	-0.00242
3523.36	0.00072048		3523.36	0.000699146		3523.36	-0.0022
3525.29	0.00059009		3525.29	0.00060143		3525.29	-0.00241
3527.22	0.000511729		3527.22	0.000492633		3527.22	-0.00251
3529.15	0.000366434		3529.15	0.00044189		3529.15	-0.0029
3531.08	0.000227712		3531.08	0.000428807		3531.08	-0.0034
3533.01	0.000141372		3533.01	0.000371673		3533.01	-0.00365
3534.93	0.000119171		3534.93	0.000359454		3534.93	-0.00338
3536.86	8.13088e-05		3536.86	0.000331445		3536.86	-0.00355
3538.79	3.87998e-05		3538.79	0.000312944		3538.79	-0.00396
3540.72	2.60646e-05		3540.72	0.000240493		3540.72	-0.004
3542.65	4.43139e-05		3542.65	0.000174391		3542.65	-0.0035
3544.58	5.27869e-05		3544.58	0.000136825		3544.58	-0.00302
3546.51	2.48825e-05		3546.51	0.00010859		3546.51	-0.00328
3548.43	2.25366e-06		3548.43	6.78547e-05		3548.43	-0.00399
3550.36	1.74944e-07		3550.36	4.7395e-05		3550.36	-0.00403
3552.29	-1.08069e-09		3552.29	3.65588e-05		3552.29	-0.00406
3554.22	-6.28041e-06		3554.22	2.94533e-05		3554.22	-0.00475
3556.15	-2.14632e-05		3556.15	8.00771e-06		3556.15	-0.00523
3558.08	-3.05948e-05		3558.08	4.74858e-07		3558.08	-0.00521
3560.01	-2.60507e-05		3560.01	-1.20634e-06		3560.01	-0.00515
3561.93	-2.15603e-05		3561.93	-9.03709e-06		3561.93	-0.00521
3563.86	-1.19881e-05		3563.86	-3.24616e-05		3563.86	-0.00469
3565.79	7.36885e-07		3565.79	-8.39181e-05		3565.79	-0.00341
3567.72	-1.45762e-05		3567.72	-0.000247782		3567.72	-0.00439
3569.65	-0.000128583		3569.65	-0.000336161		3569.65	-0.00653
3571.58	-0.000237559		3571.58	-0.000454009		3571.58	-0.00769
3573.51	-0.000308854		3573.51	-0.000644099		3573.51	-0.00821
3575.43	-0.000381048		3575.43	-0.001		3575.43	-0.00884
3577.36	-0.000463247		3577.36	-0.00137		3577.36	-0.00958
3579.29	-0.000544666		3579.29	-0.00179		3579.29	-0.01034
3581.22	-0.000633449		3581.22	-0.00225		3581.22	-0.01117
3583.15	-0.000699811		3583.15	-0.00282		3583.15	-0.01171
3585.08	-0.000626864		3585.08	-0.00351		3585.08	-0.01093
3587.01	-0.000547235		3587.01	-0.00486		3587.01	-0.0105
3588.93	-0.00087742		3588.93	-0.00598		3588.93	-0.01377
3590.86	-0.00117		3590.86	-0.00689		3590.86	-0.01552
3592.79	-0.00116		3592.79	-0.00818		3592.79	-0.01544
3594.72	-0.00118		3594.72	-0.01028		3594.72	-0.01627
3596.65	-0.00145		3596.65	-0.01231		3596.65	-0.01808
3598.58	-0.00177		3598.58	-0.01446		3598.58	-0.01925
3600.5	-0.0023		3600.5	-0.01678		3600.5	-0.0208
3602.43	-0.00314		3602.43	-0.01873		3602.43	-0.02316
3604.36	-0.00357		3604.36	-0.01972		3604.36	-0.02311
3606.29	-0.00333		3606.29	-0.02044		3606.29	-0.01983
3608.22	-0.00272		3608.22	-0.02096		3608.22	-0.01702
3610.15	-0.00233		3610.15	-0.0216		3610.15	-0.01692
3612.07	-0.00169		3612.07	-0.02244		3612.07	-0.016
3614	-0.0014		3614	-0.02433		3614	-0.01687
3615.93	-0.00169		3615.93	-0.02583		3615.93	-0.01845
3617.86	-0.00205		3617.86	-0.02811		3617.86	-0.01919
3619.79	-0.00324		3619.79	-0.03019		3619.79	-0.02352
3621.72	-0.00484		3621.72	-0.03097		3621.72	-0.02884
3623.65	-0.00584		3623.65	-0.03151		3623.65	-0.03158
3625.57	-0.00628		3625.57	-0.03255		3625.57	-0.0318
3627.5	-0.00624		3627.5	-0.03379		3627.5	-0.03008
3629.43	-0.00774		3629.43	-0.03645		3629.43	-0.03487
3631.36	-0.00945		3631.36	-0.03724		3631.36	-0.04046
3633.29	-0.01097		3633.29	-0.03867		3633.29	-0.04429
3635.22	-0.0127		3635.22	-0.03968		3635.22	-0.04894
3637.15	-0.01431		3637.15	-0.04119		3637.15	-0.0519
3639.07	-0.01624		3639.07	-0.04325		3639.07	-0.0546
3641	-0.01854		3641	-0.0459		3641	-0.0565
3642.93	-0.02095		3642.93	-0.04931		3642.93	-0.05861
3644.86	-0.02249		3644.86	-0.0525		3644.86	-0.0582
3646.79	-0.022		3646.79	-0.0565		3646.79	-0.05203
3648.72	-0.02258		3648.72	-0.06326		3648.72	-0.04827
3650.64	-0.02928		3650.64	-0.06653		3650.64	-0.05697
3652.57	-0.03483		3652.57	-0.06786		3652.57	-0.06468
3654.5	-0.03801		3654.5	-0.0709		3654.5	-0.06592
3656.43	-0.04372		3656.43	-0.07749		3656.43	-0.06996
3658.36	-0.04919		3658.36	-0.08146		3658.36	-0.07635
3660.29	-0.05172		3660.29	-0.08384		3660.29	-0.0817
3662.22	-0.05089		3662.22	-0.08268		3662.22	-0.0851
3664.14	-0.04686		3664.14	-0.07675		3664.14	-0.0842
3666.07	-0.04181		3666.07	-0.07004		3666.07	-0.07938
3668	-0.03536		3668	-0.06437		3668	-0.07065
3669.93	-0.02559		3669.93	-0.05548		3669.93	-0.06236
3671.86	-0.0216		3671.86	-0.04957		3671.86	-0.06227
3673.79	-0.01909		3673.79	-0.04779		3673.79	-0.05826
3675.72	-0.01404		3675.72	-0.04638		3675.72	-0.05685
3677.64	-0.01405		3677.64	-0.04602		3677.64	-0.06422
3679.57	-0.01455		3679.57	-0.04704		3679.57	-0.07192
3681.5	-0.01515		3681.5	-0.04869		3681.5	-0.08327
3683.43	-0.01556		3683.43	-0.05223		3683.43	-0.09625
3685.36	-0.01566		3685.36	-0.05682		3685.36	-0.10711
3687.29	-0.01529		3687.29	-0.06266		3687.29	-0.11486
3689.22	-0.01542		3689.22	-0.07177		3689.22	-0.12539
3691.14	-0.01739		3691.14	-0.07512		3691.14	-0.13909
3693.07	-0.01797		3693.07	-0.07324		3693.07	-0.1417
3695	-0.01657		3695	-0.06734		3695	-0.13098
3696.93	-0.01361		3696.93	-0.05703		3696.93	-0.1097
3698.86	-0.01045		3698.86	-0.04676		3698.86	-0.08673
3700.79	-0.00708		3700.79	-0.0365		3700.79	-0.06192
3702.72	-0.00459		3702.72	-0.02666		3702.72	-0.04252
3704.64	-0.00351		3704.64	-0.02158		3704.64	-0.03275
3706.57	-0.00258		3706.57	-0.01828		3706.57	-0.02515
3708.5	-0.00171		3708.5	-0.01613		3708.5	-0.01836
3710.43	-0.000880791		3710.43	-0.01433		3710.43	-0.01186
3712.36	-0.000759036		3712.36	-0.01162		3712.36	-0.01016
3714.29	-0.000767665		3714.29	-0.00962		3714.29	-0.00992
3716.21	-0.000652045		3716.21	-0.00817		3716.21	-0.00857
3718.14	-0.000398776		3718.14	-0.00674		3718.14	-0.00611
3720.07	-0.000207442		3720.07	-0.00551		3720.07	-0.00417
3722	-7.56647e-05		3722	-0.00458		3722	-0.00268
3723.93	-2.67923e-05		3723.93	-0.004		3723.93	-0.00193
3725.86	-6.83651e-06		3725.86	-0.00346		3725.86	-0.00148
3727.78	-8.43332e-06		3727.78	-0.00297		3727.78	-0.0016
3729.71	-9.84459e-07		3729.71	-0.0027		3729.71	-0.00138
3731.64	3.08003e-05		3731.64	-0.00259		3731.64	-0.000758089
3733.57	0.00016996		3733.57	-0.00238		3733.57	-0.000199976
3735.5	0.00027982		3735.5	-0.00224		3735.5	-6.79434e-05
3737.43	0.000153628		3737.43	-0.00204		3737.43	-0.000369307
3739.36	0.000104428		3739.36	-0.00189		3739.36	-0.000509875
3741.28	0.000125961		3741.28	-0.00178		3741.28	-0.000443351
3743.21	0.000174945		3743.21	-0.00162		3743.21	-0.00028617
3745.14	0.000322677		3745.14	-0.00154		3745.14	-0.000162502
3747.07	0.000332864		3747.07	-0.00157		3747.07	-0.000117544
3749	0.000533288		3749	-0.00179		3749	-5.7813e-06
3750.93	0.000702736		3750.93	-0.00184		3750.93	3.31682e-07
3752.86	0.000348156		3752.86	-0.00139		3752.86	-0.000156147
3754.78	0.00021777		3754.78	-0.0012		3754.78	-0.000305553
3756.71	0.000240306		3756.71	-0.00116		3756.71	-0.000220772
3758.64	0.000291991		3758.64	-0.00105		3758.64	-0.000160652
3760.57	0.000217306		3760.57	-0.000870025		3760.57	-0.00032624
3762.5	0.000190212		3762.5	-0.000782137		3762.5	-0.000380097
3764.43	0.000259145		3764.43	-0.000742295		3764.43	-0.00023946
3766.36	0.000295269		3766.36	-0.000727352		3766.36	-0.000209825
3768.28	0.000324509		3768.28	-0.000717161		3768.28	-0.000141569
3770.21	0.000334849		3770.21	-0.000643851		3770.21	-0.000145763
3772.14	0.000241942		3772.14	-0.000553292		3772.14	-0.000279671
3774.07	0.000216698		3774.07	-0.000522588		3774.07	-0.000336231
3776	0.000261406		3776	-0.000492109		3776	-0.000275542
3777.93	0.000358133		3777.93	-0.000481336		3777.93	-0.000141216
3779.85	0.000389667		3779.85	-0.000445556		3779.85	-0.000130066
3781.78	0.000357154		3781.78	-0.000410195		3781.78	-0.000153786
3783.71	0.000434139		3783.71	-0.000412225		3783.71	-7.17076e-05
3785.64	0.000441336		3785.64	-0.000388575		3785.64	-7.75844e-05
3787.57	0.00038168		3787.57	-0.000343605		3787.57	-0.000142015
3789.5	0.00036603		3789.5	-0.000304909		3789.5	-0.000150019
3791.43	0.000373365		3791.43	-0.00026697		3791.43	-0.000131885
3793.35	0.000438307		3793.35	-0.000250812		3793.35	-9.23385e-05
3795.28	0.000605622		3795.28	-0.000245392		3795.28	-1.3589e-05
3797.21	0.000785918		3797.21	-0.000253164		3797.21	2.28707e-07
3799.14	0.000861522		3799.14	-0.000270841		3799.14	1.48522e-05
3801.07	0.0011		3801.07	-0.000331443		3801.07	8.82282e-05
3803	0.000944184		3803	-0.000278554		3803	7.23697e-06
3804.93	0.000866653		3804.93	-0.000276423		3804.93	7.0945e-06
3806.85	0.000885561		3806.85	-0.000295868		3806.85	1.20743e-05
3808.78	0.000748806		3808.78	-0.000206985		3808.78	-2.47123e-06
3810.71	0.000707466		3810.71	-0.000160908		3810.71	-7.92296e-06
3812.64	0.000788534		3812.64	-0.000144258		3812.64	-1.83904e-07
3814.57	0.00106		3814.57	-0.000131723		3814.57	5.21293e-05
3816.5	0.00139		3816.5	-0.000136598		3816.5	0.000123391
3818.43	0.00147		3818.43	-0.00015218		3818.43	0.000191808
3820.35	0.00179		3820.35	-0.000208163		3820.35	0.000424193
3822.28	0.00171		3822.28	-0.000133329		3822.28	0.000214053
3824.21	0.00155		3824.21	-0.000100039		3824.21	0.000154677
3826.14	0.00163		3826.14	-8.22283e-05		3826.14	0.000195066
3828.07	0.00158		3828.07	-5.28377e-05		3828.07	0.000149274
3829.99	0.00162		3829.99	-4.1426e-05		3829.99	0.000181345
3831.92	0.00183		3831.92	-3.42187e-05		3831.92	0.000289892
3833.85	0.00203		3833.85	-2.55991e-05		3833.85	0.000439661
3835.78	0.00241		3835.78	-3.64999e-05		3835.78	0.000744348
3837.71	0.00285		3837.71	-4.92199e-05		3837.71	0.00114
3839.64	0.00279		3839.64	-6.0833e-05		3839.64	0.0011
3841.57	0.00237		3841.57	-3.67193e-05		3841.57	0.000692701
3843.49	0.00213		3843.49	-1.73833e-05		3843.49	0.000466999
3845.42	0.00187		3845.42	-3.30751e-06		3845.42	0.000259869
3847.35	0.00188		3847.35	-7.21663e-07		3847.35	0.000256433
3849.28	0.00215		3849.28	-1.7945e-06		3849.28	0.000469034
3851.21	0.00267		3851.21	-1.0743e-05		3851.21	0.00107
3853.14	0.0031		3853.14	-4.97365e-05		3853.14	0.00158
3855.07	0.00251		3855.07	-3.14256e-05		3855.07	0.000702573
3856.99	0.00212		3856.99	-1.69894e-05		3856.99	0.000399184
3858.92	0.00183		3858.92	-1.03377e-05		3858.92	0.000260348
3860.85	0.00195		3860.85	-1.15183e-05		3860.85	0.000381597
3862.78	0.00222		3862.78	-1.91335e-05		3862.78	0.000644783
3864.71	0.0021		3864.71	-1.40057e-05		3864.71	0.000617703
3866.64	0.00183		3866.64	-1.6338e-05		3866.64	0.000373404
3868.57	0.00202		3868.57	-3.67538e-05		3868.57	0.000610483
3870.49	0.00209		3870.49	-5.40587e-05		3870.49	0.000616839
3872.42	0.00182		3872.42	-4.12048e-05		3872.42	0.000421651
3874.35	0.00156		3874.35	-4.08068e-05		3874.35	0.000254689
3876.28	0.00132		3876.28	-2.66055e-05		3876.28	0.000114472
3878.21	0.0014		3878.21	-2.55373e-05		3878.21	0.000184382
3880.14	0.00174		3880.14	-2.76066e-05		3880.14	0.000391061
3882.07	0.00179		3882.07	-3.01284e-05		3882.07	0.000350235
3883.99	0.00188		3883.99	-3.00302e-05		3883.99	0.000426108
3885.92	0.00188		3885.92	-3.30993e-05		3885.92	0.000331142
3887.85	0.0017		3887.85	-2.77501e-05		3887.85	0.000219854
3889.78	0.00189		3889.78	-3.22096e-05		3889.78	0.000388868
3891.71	0.00221		3891.71	-3.22086e-05		3891.71	0.000566081
3893.64	0.00198		3893.64	-1.85849e-05		3893.64	0.000346488
3895.56	0.0019		3895.56	-9.28145e-06		3895.56	0.000271376
3897.49	0.00217		3897.49	-7.60619e-06		3897.49	0.000463213
3899.42	0.0025		3899.42	-1.14132e-05		3899.42	0.000728122
3901.35	0.00262		3901.35	-1.66136e-05		3901.35	0.000865939
3903.28	0.00273		3903.28	-2.33057e-05		3903.28	0.000995221
3905.21	0.00233		3905.21	-2.64985e-05		3905.21	0.000556173
3907.14	0.00186		3907.14	-1.49246e-05		3907.14	0.000207731
3909.06	0.00166		3909.06	-5.55371e-06		3909.06	0.00012061
3910.99	0.00167		3910.99	-1.12547e-06		3910.99	0.000108802
3912.92	0.00173		3912.92	-1.19209e-07		3912.92	0.000122594
3914.85	0.00191		3914.85	2.33308e-09		3914.85	0.00025011
3916.78	0.00212		3916.78	1.30671e-08		3916.78	0.000379266
3918.71	0.00208		3918.71	9.3248e-09		3918.71	0.000333284
3920.64	0.00201		3920.64	-4.44076e-10		3920.64	0.000297268
3922.56	0.00211		3922.56	3.70442e-08		3922.56	0.000394592
3924.49	0.0022		3924.49	5.61647e-07		3924.49	0.00043762
3926.42	0.00201		3926.42	3.17696e-06		3926.42	0.000263362
3928.35	0.00207		3928.35	2.78712e-06		3928.35	0.000311132
3930.28	0.0023		3930.28	3.61435e-06		3930.28	0.000471783
3932.21	0.00228		3932.21	6.14709e-06		3932.21	0.000471239
3934.13	0.00203		3934.13	6.68678e-06		3934.13	0.000285437
3936.06	0.00196		3936.06	9.85875e-06		3936.06	0.000218913
3937.99	0.00202		3937.99	1.33749e-05		3937.99	0.000243094
3939.92	0.00206		3939.92	1.80307e-05		3939.92	0.000292773
3941.85	0.00224		3941.85	2.29701e-05		3941.85	0.000430554
3943.78	0.00226		3943.78	2.51079e-05		3943.78	0.000416305
3945.7	0.00221		3945.7	3.07593e-05		3945.7	0.000396568
3947.63	0.00235		3947.63	2.7465e-05		3947.63	0.000525303
3949.56	0.00241		3949.56	2.89228e-05		3949.56	0.00048584
3951.49	0.00232		3951.49	3.48858e-05		3951.49	0.000379354
3953.42	0.0023		3953.42	4.32258e-05		3953.42	0.000364482
3955.35	0.00239		3955.35	5.05582e-05		3955.35	0.000392301
3957.28	0.00242		3957.28	5.3921e-05		3957.28	0.000396061
3959.2	0.0024		3959.2	6.32663e-05		3959.2	0.000413154
3961.13	0.00243		3961.13	6.88921e-05		3961.13	0.000463323
3963.06	0.00238		3963.06	6.711e-05		3963.06	0.000415095
3964.99	0.00231		3964.99	6.99138e-05		3964.99	0.000361749
3966.92	0.00232		3966.92	7.62962e-05		3966.92	0.000372736
3968.85	0.00234		3968.85	8.02178e-05		3968.85	0.000391596
3970.78	0.00234		3970.78	7.96835e-05		3970.78	0.000386821
3972.7	0.00232		3972.7	8.01613e-05		3972.7	0.000415611
3974.63	0.00227		3974.63	7.70982e-05		3974.63	0.000431181
3976.56	0.00218		3976.56	6.92656e-05		3976.56	0.000362283
3978.49	0.00211		3978.49	5.92627e-05		3978.49	0.00031774
3980.42	0.00209		3980.42	5.25576e-05		3980.42	0.000328399
3982.35	0.00207		3982.35	5.29411e-05		3982.35	0.000305886
3984.28	0.00205		3984.28	5.73202e-05		3984.28	0.000275364
3986.2	0.002		3986.2	5.99345e-05		3986.2	0.000269136
3988.13	0.00202		3988.13	6.50163e-05		3988.13	0.000306807
3990.06	0.00209		3990.06	6.1222e-05		3990.06	0.000331213
3991.99	0.00206		3991.99	5.93868e-05		3991.99	0.000298978
3993.92	0.00204		3993.92	6.13394e-05		3993.92	0.000302497
3995.85	0.00203		3995.85	6.11673e-05		3995.85	0.000281279
3997.78	0.00198		3997.78	5.58036e-05		3997.78	0.000247763
3999.7	0.00196		3999.7	5.81593e-05		3999.7	0.000243761

## Sheet: Fig.S5a
Supplementary Fig. 5a
2theta	25°C	55°C	85°C	115°C	145°C	175°C	205°C	235°C	266°C	296°C	326°C	356°C	386°C	416°C	446°C	476°C	506°C	536°C	550°C	550°C	550°C	550°C	550°C	550°C	550°C	550°C	550°C	520°C	490°C	460°C	430°C	400°C	370°C	339°C	309°C	279°C	249°C	219°C	189°C	159°C	129°C	99°C	69°C	38°C
25	4168.37	4159.86	4221.09	4107.14	3938.78	4091.84	4037.41	3874.15	4110.54	3977.89	3993.2	4027.21	3982.99	4023.81	3943.88	3801.02	3955.78	3760.2	4037.41	3947.28	3710.88	3836.73	3865.65	3874.15	4020.41	3821.43	4032.31	3778.91	3812.93	3877.55	3843.54	3831.63	4159.86	3685.37	4059.52	4030.61	4113.95	4130.95	4095.24	3908.16	3984.69	4207.48	4074.83	4040.82
25.0196	4039.12	4202.38	3994.9	4164.97	4098.64	4079.93	4027.21	4120.75	3899.66	4045.92	3986.39	4023.81	3965.99	3845.24	4005.1	3923.47	3964.29	3845.24	3925.17	3767.01	3988.1	3795.92	3857.14	3957.48	3967.69	3836.73	3804.42	3804.42	3971.09	3833.33	3875.85	3931.97	3940.48	4071.43	4035.71	3959.18	3947.28	3862.24	3906.46	3993.2	4085.03	4107.14	4083.33	4037.41
25.0392	4244.9	4096.94	4124.15	4198.98	4127.55	4096.94	4028.91	3977.89	4045.92	4054.42	4095.24	3772.11	3937.07	3874.15	3841.84	3955.78	3858.84	4083.33	3935.37	3807.82	3942.18	3727.89	3945.58	3971.09	3933.67	3879.25	3850.34	3814.63	3903.06	3870.75	4023.81	3911.56	4034.01	3991.5	4017.01	4001.7	3972.79	3945.58	3913.27	4159.86	4074.83	4161.56	4185.37	4333.33
25.0588	4057.82	4204.08	4054.42	3984.69	4125.85	3989.8	4071.43	4054.42	4085.03	3920.07	4000	3835.03	3945.58	3981.29	4107.14	3920.07	3899.66	3860.54	3914.97	3982.99	3824.83	3852.04	3892.86	3886.05	3877.55	3869.05	3913.27	3746.6	4076.53	3948.98	3887.76	3897.96	3969.39	3848.64	3930.27	4039.12	4008.5	4125.85	4003.4	3996.6	4139.46	4061.22	3967.69	4187.07
25.0784	4127.55	4117.35	4083.33	4108.84	4147.96	4005.1	3923.47	4136.05	4147.96	4057.82	4051.02	3829.93	3855.44	3877.55	3974.49	4020.41	3782.31	4005.1	3984.69	3892.86	3991.5	3954.08	3977.89	3882.65	3877.55	3981.29	3782.31	3761.9	3957.48	3959.18	3908.16	3914.97	3891.16	3933.67	3874.15	3989.8	4095.24	4215.99	4023.81	4032.31	4037.41	4117.35	4198.98	4129.25
25.098	4107.14	4227.89	4124.15	4110.54	4102.04	3969.39	4010.2	4054.42	3943.88	3872.45	4035.71	3971.09	3795.92	3965.99	3804.42	4047.62	3969.39	3930.27	3950.68	3836.73	3743.2	3940.48	3950.68	3738.1	3763.61	3964.29	3880.95	4028.91	3891.16	3870.75	3948.98	3897.96	3950.68	3869.05	3865.65	3943.88	3991.5	3937.07	3979.59	3954.08	4146.26	4057.82	4221.09	4159.86
25.1176	4137.76	4168.37	4144.56	4193.88	4061.22	4057.82	4124.15	4003.4	3899.66	3875.85	4034.01	3819.73	3918.37	3896.26	3940.48	3838.44	3775.51	3855.44	3967.69	3751.7	3875.85	3801.02	3828.23	3828.23	3816.33	3807.82	3892.86	3823.13	3751.7	3850.34	3756.8	3952.38	3914.97	4112.24	3918.37	4028.91	3921.77	4141.16	4001.7	4035.71	4219.39	3979.59	4086.73	4159.86
25.1372	4144.56	4290.82	4076.53	4008.5	4079.93	4061.22	3996.6	4034.01	3984.69	4210.88	3937.07	4037.41	3959.18	3989.8	3981.29	3955.78	3937.07	3732.99	3933.67	3988.1	3872.45	3862.24	4056.12	3821.43	3870.75	3811.22	3802.72	3797.62	3794.22	3823.13	3972.79	3928.57	3931.97	3916.67	3989.8	3933.67	3845.24	4183.67	3972.79	3994.9	4107.14	4190.48	4066.33	4192.18
25.1568	4163.27	4258.5	4132.65	4066.33	4083.33	4141.16	3935.37	3889.46	3828.23	4142.86	3916.67	3938.78	3886.05	3894.56	3814.63	3794.22	3829.93	3897.96	3722.79	3904.76	3824.83	3899.66	3775.51	3840.14	3901.36	3826.53	3892.86	3955.78	3826.53	3831.63	3931.97	3906.46	3976.19	3931.97	3982.99	3889.46	3897.96	4074.83	3998.3	4017.01	4209.18	3884.35	4040.82	4154.76
25.1764	4188.78	4062.93	4096.94	3901.36	3965.99	3967.69	4134.35	3840.14	3986.39	3799.32	3823.13	3896.26	3928.57	3863.95	3852.04	3765.31	3926.87	3886.05	3780.61	3889.46	3950.68	3971.09	3789.12	3863.95	3802.72	3857.14	3877.55	3884.35	3843.54	4049.32	3835.03	3886.05	3894.56	3884.35	4018.71	3870.75	3852.04	4074.83	4017.01	4056.12	4078.23	4040.82	4076.53	4102.04
25.196	4003.4	4139.46	4005.1	4163.27	3969.39	4086.73	3937.07	3938.78	4052.72	4017.01	3933.67	4040.82	3828.23	3867.35	4051.02	3860.54	3812.93	3721.09	3704.08	3880.95	3801.02	3926.87	3797.62	3860.54	3761.9	3896.26	3819.73	3897.96	3869.05	3863.95	3899.66	3812.93	3782.31	3852.04	3892.86	4034.01	3879.25	4061.22	4091.84	4093.54	4064.63	3933.67	4017.01	4217.69
25.2156	4030.61	4192.18	4180.27	4153.06	3923.47	4093.54	3988.1	3903.06	4008.5	3840.14	3884.35	3959.18	3943.88	3984.69	3852.04	3843.54	3715.99	3863.95	3785.71	3860.54	3734.69	3908.16	3743.2	3833.33	3838.44	3801.02	3937.07	3938.78	3789.12	3865.65	3865.65	3935.37	3998.3	3926.87	3937.07	3996.6	4027.21	3994.9	4034.01	4095.24	4187.07	4030.61	4040.82	4040.82
25.2352	4178.57	4017.01	4001.7	3993.2	4154.76	4003.4	3950.68	3950.68	3852.04	3981.29	3952.38	3891.16	3976.19	3913.27	3899.66	3897.96	3976.19	3886.05	3862.24	3947.28	3926.87	3908.16	3923.47	3870.75	3926.87	3778.91	3719.39	4034.01	3935.37	3909.86	3921.77	3872.45	3916.67	3906.46	3923.47	3852.04	3971.09	4037.41	3950.68	4215.99	4124.15	4023.81	4074.83	4130.95
25.2548	3964.29	4112.24	4137.76	4069.73	4006.8	4005.1	3923.47	3897.96	4034.01	3913.27	3942.18	3989.8	3812.93	3792.52	3884.35	3841.84	3869.05	3869.05	3882.65	3812.93	3964.29	3789.12	3780.61	3821.43	3843.54	3892.86	3897.96	3904.76	3959.18	3955.78	4008.5	3853.74	4049.32	4035.71	3892.86	3913.27	3940.48	3875.85	3879.25	3977.89	4088.44	4032.31	4091.84	4156.46
25.2744	4141.16	4217.69	3935.37	4127.55	3869.05	3938.78	3886.05	3778.91	3962.59	3965.99	3913.27	3877.55	3879.25	3930.27	3850.34	3874.15	3765.31	3852.04	3778.91	3852.04	3828.23	3867.35	3884.35	4027.21	3831.63	3755.1	3857.14	3802.72	3661.56	3840.14	3882.65	3899.66	4030.61	3882.65	3835.03	4000	3996.6	4039.12	3993.2	3959.18	4166.67	4047.62	4127.55	3991.5
25.294	4180.27	4037.41	4054.42	4142.86	3889.46	4025.51	3887.76	4034.01	4071.43	3877.55	3947.28	3942.18	3816.33	3833.33	3828.23	3784.01	3785.71	3870.75	3761.9	3863.95	3797.62	3789.12	3785.71	3860.54	3945.58	3802.72	3770.41	3826.53	3903.06	3814.63	3857.14	3906.46	3967.69	3969.39	3906.46	3928.57	3875.85	4006.8	3993.2	3920.07	4061.22	4005.1	4146.26	4187.07
25.3136	4064.63	4052.72	4045.92	4125.85	4100.34	4219.39	4018.71	4049.32	3882.65	3829.93	4028.91	4013.61	3872.45	3877.55	3792.52	3891.16	3858.84	3899.66	3918.37	3843.54	3971.09	3772.11	3887.76	3806.12	3952.38	3807.82	3835.03	3947.28	3875.85	3697.28	3882.65	3911.56	3802.72	3848.64	3884.35	3862.24	3981.29	3887.76	3863.95	4042.52	4003.4	4088.44	4027.21	4229.59
25.3332	4113.95	4005.1	4147.96	4078.23	3972.79	3984.69	3989.8	4039.12	4010.2	4025.51	3848.64	3896.26	3964.29	3933.67	4030.61	3826.53	4054.42	3846.94	3845.24	3826.53	3869.05	3872.45	3843.54	3767.01	3722.79	3823.13	3787.41	3836.73	3802.72	3988.1	3869.05	3994.9	3971.09	4001.7	3996.6	4008.5	3829.93	4064.63	4032.31	3979.59	4246.6	4005.1	4030.61	4192.18
25.3528	4117.35	4136.05	4039.12	3996.6	4122.45	4064.63	3886.05	3977.89	3991.5	3862.24	3986.39	3933.67	3930.27	3789.12	3948.98	3843.54	3710.88	3852.04	3811.22	3763.61	3799.32	3773.81	3823.13	3891.16	3823.13	3736.39	3829.93	3931.97	3739.8	3879.25	3867.35	3855.44	3940.48	4022.11	3925.17	3860.54	4042.52	3921.77	4001.7	3981.29	4015.31	4113.95	4010.2	4088.44
25.3724	4159.86	4239.8	4076.53	4020.41	4025.51	4166.67	3938.78	4091.84	3911.56	3818.03	3770.41	3879.25	3835.03	3948.98	3831.63	3926.87	3880.95	3717.69	3828.23	3857.14	3833.33	3852.04	3809.52	3719.39	3908.16	3712.59	3780.61	3904.76	3840.14	3736.39	3952.38	3926.87	3860.54	3923.47	3879.25	3862.24	4015.31	4013.61	3884.35	4086.73	4015.31	4064.63	3952.38	4051.02
25.392	4064.63	4224.49	4044.22	4113.95	3993.2	3906.46	4003.4	3925.17	3904.76	3882.65	3860.54	3911.56	3874.15	3914.97	3761.9	3811.22	3731.29	3804.42	3785.71	3869.05	3935.37	3838.44	3765.31	3877.55	3925.17	3823.13	3775.51	3867.35	3812.93	3807.82	3821.43	3909.86	3710.88	3840.14	3923.47	3914.97	4062.93	3942.18	4039.12	4119.05	3993.2	3906.46	4010.2	4105.44
25.4116	4100.34	4066.33	3989.8	4185.37	4054.42	4034.01	3991.5	3838.44	3945.58	3976.19	3926.87	3937.07	3948.98	3838.44	3886.05	3959.18	3976.19	3784.01	3913.27	3882.65	3809.52	3821.43	3807.82	3756.8	3812.93	3661.56	3816.33	3872.45	3894.56	3700.68	3884.35	3892.86	3984.69	3892.86	3836.73	4061.22	3952.38	3938.78	4064.63	4003.4	4064.63	4120.75	4035.71	4117.35
25.4312	4061.22	4272.11	4187.07	4127.55	4037.41	3920.07	3882.65	4102.04	3947.28	3971.09	3923.47	3981.29	3906.46	3908.16	3811.22	3799.32	3794.22	3821.43	3821.43	3877.55	3746.6	3901.36	3870.75	3875.85	3870.75	3811.22	3882.65	3833.33	3943.88	3826.53	3869.05	3906.46	3892.86	4010.2	3901.36	3768.71	3965.99	4005.1	3918.37	3918.37	4017.01	3986.39	4074.83	3984.69
25.4508	4255.1	4008.5	4076.53	4119.05	4020.41	4040.82	3991.5	3964.29	3977.89	4008.5	3850.34	3920.07	3909.86	3865.65	3763.61	3863.95	3787.41	3795.92	3715.99	3967.69	3794.22	3782.31	3836.73	3828.23	3680.27	3857.14	3690.48	3838.44	3964.29	4018.71	3880.95	3894.56	3761.9	3780.61	3870.75	3862.24	3976.19	3962.59	3945.58	3911.56	4115.65	3996.6	4170.07	4117.35
25.4704	4137.76	3935.37	4108.84	4059.52	3870.75	4054.42	3884.35	3988.1	3988.1	3935.37	3840.14	4047.62	3732.99	3799.32	3897.96	3930.27	3823.13	3812.93	3642.86	3666.67	3903.06	3836.73	3826.53	3673.47	3909.86	3821.43	3811.22	3855.44	3909.86	3782.31	3848.64	3914.97	3831.63	3938.78	3824.83	4028.91	3846.94	3969.39	3969.39	4081.63	3972.79	4108.84	3989.8	3937.07
25.49	4139.46	4190.48	4040.82	4056.12	3904.76	4151.36	4095.24	4011.9	3887.76	3777.21	3845.24	3896.26	3744.9	3775.51	3807.82	4011.9	3903.06	3923.47	3785.71	3948.98	3862.24	3784.01	3780.61	3889.46	3792.52	3775.51	3862.24	3875.85	3909.86	3901.36	3814.63	3829.93	3882.65	3884.35	3875.85	3913.27	3991.5	3976.19	4018.71	4139.46	4027.21	4085.03	4037.41	4039.12
25.5096	4093.54	4081.63	4069.73	4119.05	4022.11	4166.67	3948.98	3933.67	3969.39	3903.06	3877.55	3918.37	3981.29	3913.27	3760.2	3761.9	3887.76	3731.29	3887.76	3806.12	3756.8	3767.01	3729.59	3891.16	3889.46	3829.93	3697.28	3841.84	3886.05	3760.2	3789.12	3833.33	3666.67	3862.24	3717.69	3870.75	3828.23	3921.77	4028.91	3928.57	3950.68	4074.83	4079.93	3948.98
25.5292	4034.01	3930.27	3994.9	4096.94	3955.78	3984.69	3928.57	4062.93	3943.88	3858.84	3906.46	3869.05	3799.32	3869.05	3889.46	3710.88	3794.22	3894.56	3831.63	3753.4	3879.25	3789.12	3862.24	3869.05	3879.25	3833.33	3926.87	3828.23	3903.06	3935.37	3853.74	3823.13	3794.22	3835.03	3945.58	4005.1	4120.75	3988.1	4010.2	3807.82	3952.38	4018.71	4054.42	4035.71
25.5488	3884.35	4100.34	4102.04	4100.34	4045.92	4081.63	4120.75	3914.97	3891.16	4056.12	3882.65	3903.06	3908.16	3897.96	3727.89	3772.11	3869.05	3914.97	3872.45	3641.16	3835.03	3666.67	3758.5	3787.41	3869.05	3828.23	3976.19	3925.17	3841.84	3787.41	3841.84	3988.1	3926.87	3857.14	3897.96	3784.01	3931.97	3972.79	4023.81	3967.69	4141.16	4069.73	4017.01	4083.33
25.5684	3976.19	3954.08	3965.99	4010.2	4023.81	4052.72	4030.61	4039.12	3933.67	3846.94	3943.88	3937.07	4005.1	3964.29	3773.81	3797.62	3775.51	3867.35	3768.71	3928.57	3743.2	3933.67	3794.22	3727.89	3899.66	3840.14	3853.74	3775.51	3913.27	3831.63	3971.09	3901.36	3921.77	4015.31	4086.73	3857.14	3831.63	3998.3	3989.8	3901.36	3913.27	4039.12	4180.27	4117.35
25.588	4129.25	4122.45	3965.99	3930.27	3965.99	3972.79	3967.69	3901.36	3967.69	3940.48	3887.76	3991.5	3872.45	3884.35	3710.88	3683.67	3899.66	3874.15	3835.03	3862.24	3778.91	3799.32	3673.47	3784.01	3785.71	3761.9	3852.04	3785.71	3843.54	3984.69	3760.2	3874.15	3811.22	3828.23	3904.76	3969.39	3916.67	3850.34	3950.68	3971.09	4061.22	4010.2	4113.95	4081.63
25.6076	4124.15	4119.05	4088.44	3998.3	4096.94	3964.29	3994.9	3976.19	3892.86	4040.82	3925.17	3923.47	3972.79	3860.54	3874.15	3804.42	3624.15	3715.99	3867.35	3894.56	3760.2	3809.52	3785.71	3646.26	3748.3	3809.52	3913.27	3787.41	3889.46	3746.6	4017.01	4015.31	3874.15	3875.85	3925.17	3867.35	3923.47	4028.91	3971.09	3945.58	3954.08	4008.5	4188.78	3954.08
25.6272	4112.24	4108.84	4100.34	4102.04	3785.71	3942.18	3867.35	4096.94	3935.37	3869.05	3921.77	3981.29	3802.72	3751.7	3897.96	3814.63	3748.3	3789.12	3748.3	3715.99	3840.14	3908.16	3947.28	3855.44	3841.84	3801.02	3761.9	3807.82	3943.88	3755.1	3935.37	3874.15	3814.63	3933.67	3806.12	4022.11	3717.69	3982.99	3865.65	4047.62	3886.05	4042.52	4027.21	4008.5
25.6468	4156.46	3993.2	4047.62	4017.01	3935.37	3972.79	3914.97	3969.39	3943.88	3901.36	3891.16	3867.35	3841.84	3833.33	3763.61	3743.2	3750	3795.92	3782.31	3812.93	3967.69	3710.88	3819.73	3845.24	3761.9	3948.98	3874.15	3950.68	3715.99	3860.54	3884.35	3695.58	3869.05	3920.07	3940.48	4163.27	3894.56	4005.1	3928.57	3899.66	4034.01	4017.01	4025.51	4100.34
25.6664	4103.74	4020.41	3938.78	3991.5	3967.69	3947.28	4013.61	3994.9	4034.01	3717.69	3755.1	3841.84	3933.67	3819.73	3629.25	3903.06	3870.75	3687.07	3719.39	3821.43	3914.97	3734.69	3806.12	3644.56	3896.26	3647.96	3765.31	3794.22	3755.1	3930.27	3767.01	3903.06	3935.37	3923.47	3950.68	3892.86	3872.45	3964.29	3918.37	3957.48	4045.92	4136.05	3989.8	4027.21
25.686	4068.03	4074.83	3998.3	4115.65	4008.5	4103.74	3979.59	3874.15	3904.76	3775.51	3918.37	3823.13	3875.85	3765.31	3882.65	3809.52	3843.54	3736.39	3770.41	3770.41	3843.54	3855.44	3630.95	3704.08	3814.63	3860.54	3801.02	3897.96	3768.71	3799.32	3928.57	3823.13	3777.21	3722.79	3942.18	3952.38	3923.47	3921.77	4047.62	3940.48	4078.23	3954.08	4011.9	4190.48
25.7056	3955.78	4044.22	4066.33	3991.5	4032.31	3988.1	3872.45	4011.9	3838.44	3914.97	3916.67	3705.78	3772.11	3870.75	3743.2	3797.62	3744.9	3969.39	3812.93	3695.58	3848.64	3828.23	3748.3	3812.93	3777.21	3867.35	3826.53	3877.55	3853.74	3870.75	3814.63	3826.53	3756.8	3969.39	3904.76	3879.25	3982.99	3926.87	3943.88	3965.99	4127.55	3889.46	4102.04	3971.09
25.7252	4147.96	4073.13	3998.3	3938.78	3908.16	3921.77	3955.78	3909.86	3928.57	3831.63	4119.05	3889.46	3763.61	3782.31	3906.46	3697.28	3828.23	3870.75	3732.99	3610.54	3877.55	3836.73	3729.59	3858.84	3862.24	3724.49	3760.2	3884.35	3690.48	3841.84	3913.27	3853.74	3777.21	3852.04	3702.38	3858.84	4032.31	3930.27	3971.09	3988.1	3986.39	4045.92	3972.79	4142.86
25.7448	4224.49	3957.48	4096.94	3948.98	3806.12	3909.86	3979.59	3972.79	3933.67	3913.27	3977.89	3761.9	3785.71	3857.14	3739.8	3746.6	3904.76	3768.71	3772.11	3761.9	3903.06	3727.89	3739.8	3790.82	3904.76	3819.73	3840.14	3846.94	3860.54	3858.84	3897.96	3996.6	3955.78	3807.82	3763.61	3930.27	3945.58	3954.08	3998.3	4045.92	3967.69	4229.59	3976.19	4176.87
25.7644	4066.33	3967.69	4034.01	4051.02	3996.6	3916.67	4030.61	4052.72	3957.48	3891.16	3850.34	3920.07	3906.46	3729.59	3877.55	3928.57	3894.56	3653.06	3750	3751.7	3809.52	3886.05	3826.53	3770.41	3782.31	3894.56	3843.54	3860.54	3700.68	3828.23	3828.23	3782.31	3841.84	3880.95	4030.61	3877.55	3892.86	3862.24	3954.08	4042.52	3977.89	4039.12	4103.74	3899.66
25.784	4091.84	4028.91	3952.38	3925.17	4076.53	3920.07	3892.86	3855.44	3977.89	3921.77	3763.61	3908.16	3954.08	3726.19	3872.45	3787.41	3624.15	3835.03	3744.9	3739.8	3828.23	3855.44	3998.3	3794.22	3622.45	3826.53	3687.07	3828.23	3760.2	3787.41	3831.63	3897.96	3773.81	3877.55	3923.47	3819.73	3823.13	3954.08	3833.33	4049.32	4020.41	4017.01	4035.71	4064.63
25.8036	4045.92	4159.86	4170.07	4085.03	3896.26	4042.52	3903.06	3926.87	3845.24	3840.14	3857.14	4035.71	3795.92	3702.38	3918.37	3726.19	3727.89	3833.33	3761.9	3806.12	3738.1	3727.89	3729.59	3729.59	3772.11	3784.01	3863.95	3913.27	3707.48	3767.01	3755.1	3906.46	3676.87	3845.24	3977.89	4051.02	3807.82	3908.16	3928.57	3996.6	3989.8	3971.09	3886.05	4064.63
25.8232	4049.32	3904.76	3964.29	3899.66	3921.77	3989.8	3775.51	3920.07	3991.5	3899.66	3887.76	3841.84	3773.81	3872.45	3911.56	3673.47	3770.41	3855.44	3799.32	3794.22	3583.33	3767.01	3702.38	3630.95	3829.93	3695.58	3562.93	3738.1	3775.51	3831.63	3923.47	3836.73	3899.66	3812.93	3918.37	3964.29	3794.22	3824.83	3874.15	4074.83	3836.73	3965.99	4000	4098.64
25.8428	3914.97	4100.34	4010.2	4045.92	3938.78	3943.88	3809.52	3976.19	3892.86	3818.03	3884.35	3836.73	3750	3828.23	3709.18	3734.69	3761.9	3738.1	3748.3	3719.39	3581.63	3670.07	3654.76	3787.41	3673.47	3698.98	3824.83	3744.9	3826.53	3642.86	3954.08	3746.6	3858.84	3836.73	3814.63	3976.19	3824.83	3848.64	3971.09	3943.88	3862.24	4001.7	4076.53	4045.92
25.8624	4052.72	4132.65	4142.86	4095.24	3863.95	4040.82	3904.76	4125.85	3789.12	4034.01	3947.28	3812.93	3867.35	3778.91	3761.9	3704.08	3658.16	3750	3722.79	3608.84	3710.88	3700.68	3841.84	3846.94	3615.65	3632.65	3727.89	3908.16	3794.22	3746.6	3772.11	3807.82	3765.31	3852.04	3821.43	3802.72	3824.83	4005.1	4064.63	4001.7	3857.14	4086.73	3989.8	4051.02
25.882	4083.33	3935.37	3886.05	4059.52	4001.7	3982.99	3836.73	4022.11	3790.82	3819.73	3879.25	3739.8	3831.63	3852.04	3688.78	3634.35	3693.88	3867.35	3719.39	3688.78	3763.61	3758.5	3683.67	3743.2	3819.73	3785.71	3617.35	3778.91	3867.35	3811.22	3874.15	3828.23	3899.66	3974.49	3814.63	3914.97	3865.65	3857.14	4027.21	4045.92	4134.35	3904.76	4027.21	3928.57
25.9016	4056.12	4057.82	3947.28	3971.09	4030.61	4000	3938.78	3870.75	3801.02	3836.73	3695.58	3852.04	3823.13	3799.32	3709.18	3702.38	3637.76	3647.96	3828.23	3751.7	3654.76	3709.18	3670.07	3850.34	3685.37	3731.29	3857.14	3872.45	3734.69	3775.51	3755.1	3746.6	3848.64	3855.44	3865.65	3785.71	3755.1	3937.07	4074.83	3931.97	3906.46	3841.84	4042.52	4064.63
25.9212	4142.86	3954.08	4040.82	3950.68	4023.81	3889.46	3899.66	4015.31	3782.31	3763.61	3887.76	3727.89	3884.35	3852.04	3828.23	3792.52	3823.13	3875.85	3772.11	3687.07	3780.61	3750	3738.1	3770.41	3755.1	3680.27	3734.69	3916.67	3841.84	3886.05	3969.39	3780.61	3739.8	3887.76	3775.51	3870.75	3651.36	3925.17	3962.59	3937.07	3923.47	3952.38	4076.53	4020.41
25.9408	3967.69	4081.63	3974.49	4015.31	3969.39	3977.89	3840.14	3916.67	3920.07	3954.08	3748.3	3702.38	3768.71	3972.79	3707.48	3797.62	3680.27	3785.71	3625.85	3843.54	3770.41	3542.52	3750	3775.51	3753.4	3675.17	3700.68	3627.55	3818.03	3853.74	3765.31	3692.18	3780.61	3801.02	3948.98	3841.84	4017.01	3889.46	3852.04	3889.46	3916.67	3938.78	3959.18	4130.95
25.9604	4132.65	3841.84	3914.97	3894.56	3965.99	3914.97	3712.59	3809.52	3768.71	3865.65	3858.84	3818.03	3897.96	3870.75	3799.32	3634.35	3751.7	3775.51	3828.23	3700.68	3784.01	3692.18	3811.22	3814.63	3693.88	3736.39	3748.3	3835.03	3870.75	3930.27	3891.16	3693.88	3829.93	3795.92	3894.56	3857.14	3760.2	3877.55	3835.03	3952.38	4030.61	4017.01	3981.29	4003.4
25.98	4144.56	4008.5	3768.71	3967.69	4066.33	4022.11	3880.95	3930.27	3933.67	3860.54	3860.54	3945.58	3697.28	3683.67	3744.9	3780.61	3726.19	3668.37	3838.44	3806.12	3692.18	3811.22	3666.67	3712.59	3692.18	3732.99	3811.22	3724.49	3843.54	3795.92	3719.39	3727.89	3833.33	3818.03	3816.33	3792.52	3770.41	3816.33	3989.8	3865.65	3869.05	3899.66	3867.35	4047.62
25.9996	3979.59	3948.98	3974.49	4069.73	3991.5	3976.19	3908.16	3806.12	3863.95	3789.12	3782.31	3858.84	4003.4	3828.23	3732.99	3846.94	3681.97	3989.8	3746.6	3809.52	3649.66	3719.39	3683.67	3714.29	3891.16	3590.14	3654.76	3750	3874.15	3768.71	3799.32	3663.27	3863.95	3886.05	3848.64	3775.51	3722.79	3877.55	3848.64	3828.23	3797.62	3874.15	3869.05	4032.31
26.0192	3976.19	4061.22	4040.82	4000	4003.4	3816.33	3831.63	3833.33	3811.22	3976.19	3877.55	3789.12	3835.03	3816.33	3806.12	3702.38	3792.52	3700.68	3852.04	3683.67	3744.9	3795.92	3785.71	3717.69	3831.63	3782.31	3751.7	3600.34	3801.02	3814.63	3693.88	3897.96	3829.93	3855.44	3811.22	3765.31	3826.53	3816.33	3896.26	3926.87	3964.29	3989.8	4130.95	3947.28
26.0388	4103.74	4039.12	3826.53	4100.34	3826.53	3981.29	3801.02	3875.85	3784.01	3896.26	3775.51	3785.71	3772.11	3760.2	3772.11	3811.22	3617.35	3801.02	3797.62	3680.27	3799.32	3712.59	3727.89	3690.48	3697.28	3739.8	3802.72	3746.6	3763.61	3687.07	3629.25	3901.36	3945.58	3727.89	3680.27	3794.22	3777.21	3986.39	3920.07	3721.09	4018.71	3880.95	4005.1	4023.81
26.0584	3875.85	3981.29	3948.98	3967.69	3996.6	3909.86	3862.24	3678.57	3892.86	3836.73	3634.35	3938.78	3797.62	3828.23	3778.91	3795.92	3613.95	3676.87	3732.99	3663.27	3802.72	3748.3	3681.97	3636.05	3804.42	3690.48	3809.52	3758.5	3843.54	3705.78	3758.5	3826.53	3892.86	3751.7	3882.65	3702.38	3965.99	3840.14	3875.85	3882.65	3909.86	3989.8	4108.84	3984.69
26.078	4022.11	3897.96	3959.18	4013.61	3877.55	3909.86	3911.56	3908.16	3843.54	3685.37	3658.16	3897.96	3802.72	3836.73	3714.29	3801.02	3685.37	3758.5	3768.71	3727.89	3773.81	3636.05	3695.58	3624.15	3724.49	3532.31	3676.87	3671.77	3780.61	3755.1	3845.24	3852.04	3896.26	3903.06	3821.43	3867.35	3933.67	3896.26	3982.99	3799.32	3872.45	4018.71	3879.25	3945.58
26.0976	4068.03	3965.99	4062.93	4000	3903.06	3848.64	3799.32	3763.61	3943.88	3785.71	3867.35	3821.43	3756.8	3767.01	3787.41	3807.82	3712.59	3673.47	3595.24	3710.88	3767.01	3801.02	3824.83	3574.83	3765.31	3705.78	3692.18	3773.81	3756.8	3702.38	3634.35	3836.73	3947.28	3918.37	3821.43	3954.08	3901.36	3826.53	3894.56	4027.21	3872.45	3981.29	3782.31	4027.21
26.1172	3964.29	4023.81	4054.42	3976.19	3867.35	3947.28	3819.73	3938.78	4039.12	3882.65	3991.5	3693.88	3802.72	3792.52	3704.08	3630.95	3629.25	3632.65	3850.34	3702.38	3714.29	3818.03	3559.52	3681.97	3729.59	3658.16	3818.03	3797.62	3807.82	3654.76	3698.98	3641.16	3799.32	3867.35	3989.8	3724.49	3782.31	3862.24	3879.25	4044.22	3886.05	3880.95	3988.1	3981.29
26.1368	3955.78	4071.43	4061.22	3981.29	3855.44	3848.64	4001.7	3770.41	3845.24	3634.35	3819.73	3712.59	3721.09	3894.56	3828.23	3841.84	3491.5	3732.99	3615.65	3889.46	3852.04	3666.67	3770.41	3596.94	3765.31	3698.98	3714.29	3804.42	3841.84	3664.97	3775.51	3761.9	3841.84	3768.71	3758.5	3824.83	3795.92	3911.56	3770.41	3773.81	3892.86	3852.04	3884.35	3943.88
26.1564	3889.46	4061.22	3758.5	3943.88	3920.07	3860.54	3908.16	3891.16	3773.81	3884.35	3789.12	3678.57	3697.28	3693.88	3758.5	3746.6	3794.22	3598.64	3746.6	3767.01	3731.29	3671.77	3622.45	3719.39	3807.82	3654.76	3729.59	3797.62	3804.42	3719.39	3790.82	3773.81	3811.22	3979.59	3840.14	3700.68	3852.04	3887.76	3991.5	3908.16	3804.42	4027.21	3957.48	4059.52
26.176	3947.28	4000	3870.75	3952.38	3894.56	3926.87	3835.03	3863.95	3760.2	3734.69	3816.33	3598.64	3678.57	3685.37	3908.16	3731.29	3683.67	3595.24	3801.02	3767.01	3744.9	3656.46	3761.9	3661.56	3896.26	3636.05	3768.71	3758.5	3704.08	3613.95	3698.98	3634.35	3715.99	3746.6	3940.48	3732.99	3945.58	3894.56	3836.73	3892.86	3950.68	4001.7	3993.2	3994.9
26.1956	3891.16	4042.52	3833.33	3909.86	3911.56	3943.88	3814.63	3840.14	3882.65	3782.31	3799.32	3797.62	3705.78	3787.41	3705.78	3931.97	3823.13	3850.34	3658.16	3693.88	3600.34	3897.96	3676.87	3714.29	3850.34	3695.58	3812.93	3736.39	3746.6	3838.44	3710.88	3797.62	3821.43	3775.51	3772.11	3979.59	3904.76	3896.26	3886.05	3814.63	3986.39	3920.07	4030.61	3911.56
26.2152	3923.47	4102.04	4102.04	4001.7	3921.77	3933.67	3750	3877.55	3882.65	3806.12	3899.66	3760.2	3806.12	3750	3826.53	3721.09	3802.72	3756.8	3647.96	3833.33	3530.61	3778.91	3602.04	3615.65	3586.73	3607.14	3756.8	3763.61	3901.36	3838.44	3642.86	3782.31	3790.82	3925.17	3845.24	3758.5	3681.97	3778.91	3852.04	4032.31	3880.95	3673.47	4069.73	4054.42
26.2348	4018.71	3977.89	4030.61	3940.48	3874.15	3918.37	3857.14	3850.34	3828.23	3887.76	3644.56	3778.91	3758.5	3790.82	3840.14	3792.52	3921.77	3755.1	3811.22	3778.91	3743.2	3784.01	3761.9	3736.39	3690.48	3719.39	3767.01	3675.17	3772.11	3826.53	3624.15	3809.52	3921.77	3778.91	3802.72	3853.74	3897.96	3743.2	3976.19	3857.14	3870.75	3804.42	3896.26	3947.28
26.2544	4006.8	3993.2	3913.27	3931.97	3806.12	4030.61	3877.55	3892.86	3772.11	3850.34	3690.48	3860.54	3896.26	3826.53	3794.22	3709.18	3688.78	3724.49	3843.54	3668.37	3751.7	3818.03	3736.39	3612.24	3673.47	3831.63	3641.16	3717.69	3622.45	3624.15	3732.99	3729.59	3831.63	3821.43	3792.52	3816.33	3721.09	3891.16	3828.23	3838.44	3909.86	4010.2	3950.68	3955.78
26.274	4158.16	3993.2	4103.74	4066.33	3947.28	3727.89	3884.35	3843.54	3979.59	3872.45	3848.64	3918.37	3659.86	3707.48	3726.19	3692.18	3731.29	3709.18	3676.87	3807.82	3726.19	3750	3751.7	3693.88	3629.25	3678.57	3714.29	3702.38	3782.31	3797.62	3668.37	3761.9	3724.49	3608.84	3831.63	3765.31	3874.15	3879.25	3736.39	3816.33	3959.18	4018.71	3908.16	4115.65
26.2936	3928.57	4044.22	3986.39	3870.75	3989.8	3845.24	3887.76	4051.02	3880.95	3843.54	3906.46	3899.66	3743.2	3824.83	3804.42	3629.25	3964.29	3527.21	3785.71	3632.65	3801.02	3715.99	3744.9	3784.01	3692.18	3967.69	3748.3	3722.79	3799.32	3819.73	3743.2	3823.13	3773.81	3836.73	3738.1	3886.05	3889.46	3920.07	3831.63	3889.46	3930.27	3921.77	3804.42	3904.76
26.3132	3913.27	3920.07	4017.01	3874.15	4027.21	4000	4017.01	4003.4	3821.43	3909.86	3789.12	3838.44	3835.03	3763.61	3875.85	3756.8	3794.22	3702.38	3967.69	3707.48	3799.32	3697.28	3802.72	3865.65	3760.2	3678.57	3688.78	3557.82	3765.31	3729.59	3857.14	3867.35	3750	3802.72	3829.93	3693.88	3688.78	3814.63	3654.76	3957.48	3998.3	3986.39	3845.24	4074.83
26.3328	4044.22	3921.77	3794.22	3909.86	3943.88	3903.06	3937.07	3904.76	3778.91	3777.21	3877.55	3772.11	3707.48	3778.91	3831.63	3732.99	3823.13	3731.29	3727.89	3877.55	3802.72	3743.2	3795.92	3678.57	3671.77	3675.17	3714.29	3712.59	3704.08	3828.23	3836.73	3828.23	3901.36	4000	3647.96	3704.08	3773.81	3916.67	3914.97	3989.8	3894.56	3869.05	4035.71	3971.09
26.3524	3945.58	3976.19	3914.97	4011.9	3977.89	3806.12	3964.29	3746.6	3879.25	3823.13	3807.82	3731.29	3897.96	3794.22	3778.91	3765.31	3743.2	3891.16	3836.73	3935.37	3726.19	3697.28	3722.79	3760.2	3697.28	3727.89	3610.54	3704.08	3875.85	3721.09	3829.93	3862.24	3780.61	3833.33	3709.18	3801.02	3869.05	3772.11	3855.44	3758.5	3899.66	3986.39	4040.82	3892.86
26.372	4015.31	4108.84	4008.5	4081.63	4001.7	3957.48	3763.61	3850.34	3758.5	3840.14	3874.15	3845.24	3678.57	3857.14	3792.52	3695.58	3784.01	3670.07	3948.98	3782.31	3819.73	3641.16	3697.28	3804.42	3768.71	3734.69	3704.08	3765.31	3775.51	3855.44	3687.07	3712.59	3804.42	3933.67	3666.67	3942.18	3887.76	3955.78	3909.86	3994.9	3875.85	3969.39	3916.67	3874.15
26.3916	3877.55	3972.79	3819.73	3937.07	4056.12	3833.33	3991.5	3814.63	3899.66	3863.95	3688.78	3743.2	3778.91	3746.6	3840.14	3892.86	3777.21	3697.28	3753.4	3750	3824.83	3670.07	3763.61	3675.17	3636.05	3738.1	3739.8	3738.1	3772.11	3722.79	3784.01	3751.7	3852.04	3909.86	3784.01	3685.37	3811.22	3920.07	3833.33	3782.31	3877.55	3994.9	3943.88	3928.57
26.4112	3954.08	4069.73	3930.27	3863.95	3954.08	3994.9	3848.64	3848.64	4000	3908.16	3755.1	3797.62	3858.84	4030.61	3690.48	3806.12	3797.62	3710.88	3809.52	3775.51	3625.85	3738.1	3709.18	3763.61	3933.67	3857.14	3770.41	3676.87	3717.69	3855.44	3869.05	3772.11	3787.41	3874.15	3775.51	3892.86	3835.03	3965.99	3785.71	3874.15	3909.86	3760.2	3761.9	3848.64
26.4308	4056.12	4010.2	3887.76	4022.11	3765.31	3925.17	3863.95	3920.07	3789.12	3880.95	3860.54	3814.63	3886.05	3880.95	3802.72	3698.98	3761.9	3743.2	3852.04	3848.64	3840.14	3795.92	3974.49	3671.77	3680.27	3668.37	3802.72	3710.88	3858.84	3784.01	3795.92	3989.8	3833.33	3717.69	3743.2	3909.86	3816.33	3823.13	3892.86	3942.18	3969.39	3930.27	3814.63	3823.13
26.4504	3996.6	4086.73	3998.3	3988.1	3935.37	3857.14	3845.24	3926.87	4049.32	3838.44	3712.59	3884.35	3811.22	3823.13	3726.19	3731.29	3785.71	3698.98	3698.98	3804.42	3748.3	3821.43	3858.84	3874.15	3732.99	3750	3772.11	3804.42	3705.78	3874.15	3807.82	3814.63	3787.41	3784.01	3637.76	3656.46	3692.18	3840.14	3829.93	3836.73	3848.64	4023.81	3954.08	3892.86
26.47	3863.95	3976.19	4068.03	3965.99	3826.53	3831.63	3860.54	3965.99	3998.3	3792.52	3814.63	3858.84	3845.24	3630.95	3780.61	3698.98	3773.81	3579.93	3789.12	3714.29	3892.86	3602.04	3726.19	3700.68	3767.01	3721.09	3947.28	3809.52	3879.25	3731.29	3731.29	3761.9	3831.63	3897.96	3748.3	3976.19	3789.12	3848.64	3971.09	3843.54	3872.45	3875.85	4051.02	3945.58
26.4896	3930.27	4008.5	4006.8	4028.91	4000	4000	3870.75	3954.08	3819.73	3880.95	3921.77	3758.5	3940.48	3722.79	3782.31	3804.42	3705.78	3644.56	3687.07	3738.1	3772.11	3840.14	3617.35	3714.29	3748.3	3785.71	3761.9	3722.79	3799.32	3739.8	3787.41	3812.93	3812.93	3920.07	3804.42	3807.82	3959.18	4008.5	3903.06	3920.07	3862.24	3930.27	4040.82	4100.34
26.5092	3994.9	3972.79	3996.6	3918.37	3962.59	3991.5	3863.95	3785.71	3877.55	3894.56	3826.53	3787.41	3773.81	3838.44	3909.86	3780.61	3790.82	3913.27	3879.25	3773.81	3782.31	3746.6	3653.06	3598.64	3738.1	3804.42	3721.09	3794.22	3852.04	3727.89	3724.49	3732.99	3797.62	3877.55	3846.94	3867.35	3926.87	3860.54	3914.97	3872.45	4000	3904.76	3819.73	3829.93
26.5288	4044.22	3931.97	3986.39	3889.46	3916.67	3840.14	3879.25	3814.63	3846.94	3882.65	3780.61	3828.23	3772.11	3722.79	3913.27	3823.13	3836.73	3862.24	3778.91	3727.89	3824.83	3753.4	3855.44	3889.46	3799.32	3739.8	3889.46	3744.9	3789.12	3887.76	3865.65	3756.8	3799.32	3887.76	3755.1	3750	3913.27	3780.61	3863.95	3957.48	4023.81	3964.29	3872.45	4039.12
26.5484	4030.61	4008.5	4017.01	3974.49	4042.52	3894.56	4005.1	3947.28	4032.31	4059.52	3812.93	3865.65	3789.12	3940.48	3869.05	3663.27	3624.15	3727.89	3777.21	3685.37	3823.13	3882.65	3692.18	3659.86	3887.76	3681.97	3829.93	3823.13	3874.15	3843.54	3869.05	3819.73	3756.8	3717.69	3836.73	3812.93	3794.22	3918.37	3877.55	3797.62	3869.05	3984.69	4073.13	3925.17
26.568	4008.5	4035.71	4015.31	4074.83	3899.66	4062.93	3991.5	3982.99	3758.5	3943.88	3882.65	4011.9	3750	3761.9	3926.87	3710.88	3705.78	3714.29	3646.26	3833.33	3772.11	3675.17	3755.1	3722.79	3846.94	3700.68	3853.74	3756.8	3814.63	3821.43	3789.12	3794.22	3641.16	3904.76	3870.75	3656.46	3926.87	3836.73	3835.03	3994.9	3967.69	3853.74	3965.99	3976.19
26.5876	4061.22	4217.69	4057.82	4025.51	3869.05	3945.58	3930.27	4022.11	3738.1	3773.81	3857.14	3819.73	3950.68	3872.45	3748.3	3833.33	3933.67	3829.93	3802.72	3761.9	3663.27	3777.21	3794.22	3753.4	3809.52	3785.71	3920.07	3654.76	3896.26	3758.5	3865.65	3818.03	3789.12	3746.6	3695.58	3738.1	3937.07	3901.36	4000	3872.45	4045.92	4139.46	4049.32	4091.84
26.6072	4086.73	4057.82	3988.1	3886.05	3908.16	3955.78	4040.82	3948.98	3865.65	3896.26	3831.63	3818.03	3921.77	3841.84	3886.05	3705.78	3780.61	3823.13	3773.81	3857.14	3884.35	3683.67	3794.22	3714.29	3923.47	3792.52	3811.22	3857.14	3790.82	3843.54	3925.17	3918.37	3802.72	3850.34	3756.8	3943.88	4076.53	3976.19	3933.67	3950.68	3880.95	4057.82	4090.14	4049.32
26.6268	4210.88	4086.73	3962.59	4057.82	3835.03	4068.03	4052.72	3843.54	3979.59	3843.54	3948.98	3920.07	3906.46	3802.72	3826.53	3670.07	3739.8	3792.52	3904.76	3877.55	3809.52	3778.91	3598.64	3683.67	3767.01	3717.69	3816.33	3758.5	3729.59	3770.41	3829.93	3933.67	3753.4	3743.2	3828.23	3897.96	3816.33	3977.89	4085.03	3935.37	3840.14	3972.79	3892.86	3954.08
26.6464	3998.3	4124.15	4124.15	4057.82	4059.52	3943.88	4008.5	3921.77	3981.29	3814.63	3962.59	3914.97	3816.33	3845.24	3748.3	3954.08	3802.72	3705.78	3756.8	3751.7	3811.22	3835.03	3838.44	3688.78	3801.02	3875.85	3911.56	3911.56	3753.4	3964.29	3683.67	3816.33	3835.03	3875.85	3719.39	3875.85	4006.8	3909.86	4013.61	3928.57	3931.97	4052.72	3967.69	4011.9
26.666	4061.22	4010.2	4039.12	4193.88	3998.3	4083.33	4013.61	3959.18	3940.48	3899.66	3863.95	3806.12	3906.46	3897.96	3826.53	3918.37	3846.94	3787.41	3681.97	3801.02	3765.31	3707.48	3727.89	3765.31	3761.9	3654.76	3750	3903.06	3872.45	3784.01	3685.37	3880.95	3857.14	3724.49	3908.16	3989.8	3911.56	3945.58	3945.58	3938.78	3923.47	4044.22	4059.52	4071.43
26.6856	4056.12	4071.43	3993.2	4163.27	3976.19	4001.7	3938.78	3865.65	4018.71	3887.76	3908.16	3671.77	3918.37	3913.27	3765.31	3809.52	3862.24	3704.08	3670.07	3804.42	3778.91	3712.59	3685.37	3697.28	3828.23	3739.8	3778.91	3964.29	3821.43	3692.18	3739.8	3984.69	3931.97	3753.4	3967.69	3940.48	4017.01	3894.56	3857.14	3959.18	4001.7	3955.78	3896.26	3984.69
26.7052	4130.95	3962.59	4129.25	3996.6	4018.71	3913.27	3931.97	3901.36	4064.63	3884.35	3931.97	3761.9	3955.78	3794.22	3897.96	3845.24	3814.63	4011.9	3802.72	3918.37	3867.35	3773.81	3715.99	3704.08	3763.61	3821.43	3824.83	3795.92	3824.83	3925.17	3930.27	3874.15	3831.63	3904.76	3971.09	3943.88	3892.86	3784.01	3903.06	4032.31	4017.01	3947.28	3972.79	3998.3
26.7248	4125.85	4127.55	3974.49	4146.26	3889.46	3928.57	3891.16	3976.19	3886.05	3850.34	3913.27	3782.31	3870.75	3870.75	3688.78	3909.86	3943.88	3775.51	3799.32	3874.15	3811.22	3824.83	3863.95	3802.72	3892.86	3894.56	3838.44	3850.34	3887.76	3889.46	3948.98	3892.86	3829.93	3884.35	3801.02	3931.97	3862.24	3840.14	4158.16	4023.81	3882.65	3950.68	3971.09	4003.4
26.7444	3909.86	4154.76	4176.87	4093.54	4081.63	3972.79	3899.66	3965.99	3875.85	3972.79	3957.48	3782.31	3906.46	4028.91	3773.81	3784.01	4052.72	3982.99	3901.36	3784.01	3906.46	3826.53	3761.9	3884.35	3998.3	3979.59	3833.33	3889.46	3913.27	3904.76	3908.16	3938.78	3935.37	3874.15	3933.67	3860.54	3787.41	3931.97	4045.92	3945.58	4042.52	3937.07	3974.49	4176.87
26.764	4197.28	3969.39	4079.93	4086.73	3948.98	3904.76	3831.63	3945.58	3853.74	3988.1	4008.5	3826.53	3903.06	3846.94	3841.84	3829.93	3835.03	3836.73	3911.56	3790.82	4030.61	3802.72	3773.81	3930.27	3855.44	3916.67	3925.17	3795.92	3821.43	3743.2	3816.33	3903.06	3928.57	3801.02	3926.87	3777.21	3835.03	3993.2	3920.07	3947.28	3887.76	3948.98	3935.37	4057.82
26.7836	4095.24	4103.74	4073.13	4163.27	4003.4	4054.42	3894.56	4011.9	4028.91	4030.61	3979.59	3870.75	3955.78	3955.78	3920.07	3879.25	3942.18	3845.24	3845.24	3738.1	3886.05	3828.23	3821.43	4076.53	3901.36	3807.82	3790.82	4028.91	3889.46	3777.21	3852.04	3892.86	3872.45	3867.35	3925.17	3976.19	3948.98	4035.71	4010.2	4076.53	4062.93	4005.1	4083.33	4059.52
26.8032	3931.97	3952.38	4057.82	4011.9	4057.82	4001.7	4030.61	3950.68	3920.07	3954.08	4028.91	3981.29	4054.42	3797.62	3982.99	3846.94	4095.24	3906.46	3889.46	3812.93	3981.29	3838.44	3875.85	3933.67	3972.79	3971.09	3880.95	3925.17	3746.6	3809.52	4022.11	3858.84	3835.03	3904.76	3976.19	3931.97	3938.78	3836.73	3806.12	3858.84	4078.23	4052.72	4069.73	4018.71
26.8228	4074.83	4232.99	4045.92	4129.25	3947.28	3874.15	3940.48	3923.47	3784.01	3755.1	3959.18	3853.74	3809.52	3964.29	3811.22	3918.37	3896.26	3875.85	3806.12	3913.27	4028.91	4061.22	3804.42	3862.24	3930.27	3974.49	3799.32	3957.48	3942.18	3850.34	3875.85	3942.18	3908.16	4062.93	3904.76	3952.38	3880.95	4102.04	3732.99	4003.4	4015.31	3906.46	3981.29	4006.8
26.8424	4113.95	4127.55	4146.26	4202.38	4107.14	4034.01	3984.69	3996.6	3969.39	3920.07	4028.91	3870.75	3852.04	3955.78	3938.78	3761.9	3836.73	3794.22	3875.85	3772.11	3801.02	3872.45	3768.71	4017.01	3972.79	3778.91	3829.93	3921.77	3777.21	3899.66	3964.29	3896.26	4035.71	3753.4	3852.04	3897.96	3952.38	3918.37	4003.4	4158.16	4032.31	3998.3	3903.06	3972.79
26.862	4154.76	4044.22	3994.9	4061.22	4074.83	4056.12	4010.2	4047.62	3886.05	3955.78	3870.75	3879.25	3906.46	3962.59	3938.78	3914.97	3850.34	3794.22	3931.97	3894.56	4023.81	3836.73	3945.58	3976.19	4020.41	3862.24	3875.85	4061.22	3913.27	3875.85	4017.01	3848.64	3928.57	3920.07	4095.24	4086.73	3858.84	3947.28	3971.09	4035.71	4064.63	4015.31	3899.66	3938.78
26.8816	4193.88	4115.65	4054.42	4015.31	4056.12	3988.1	4149.66	3833.33	3916.67	3911.56	4006.8	3899.66	3998.3	3870.75	3933.67	3903.06	3819.73	3872.45	3816.33	3852.04	3794.22	3755.1	3908.16	3858.84	3787.41	3943.88	3870.75	3841.84	3811.22	4219.39	3933.67	3840.14	3904.76	4000	3976.19	3996.6	4039.12	3877.55	3897.96	3979.59	3998.3	4018.71	4034.01	4003.4
26.9012	4130.95	4064.63	4096.94	4027.21	4056.12	3899.66	4032.31	4105.44	3974.49	4049.32	3955.78	3967.69	4032.31	4027.21	3945.58	3889.46	3877.55	3935.37	3964.29	4122.45	3738.1	3784.01	3772.11	3875.85	3979.59	3789.12	3991.5	4045.92	3930.27	3947.28	3938.78	3896.26	3935.37	3937.07	3989.8	4088.44	3909.86	4062.93	3899.66	3950.68	3937.07	4013.61	4093.54	4005.1
26.9208	4270.41	4115.65	4120.75	4056.12	4098.64	3950.68	3926.87	4034.01	3831.63	3993.2	4027.21	3914.97	3971.09	3867.35	3998.3	3948.98	3955.78	4011.9	3879.25	4018.71	3889.46	3982.99	3870.75	3948.98	3965.99	4020.41	4013.61	3906.46	3875.85	3928.57	3857.14	3964.29	4185.37	4149.66	4035.71	3880.95	4005.1	3937.07	3860.54	3911.56	3962.59	3998.3	4185.37	4113.95
26.9404	4232.99	4096.94	4093.54	4100.34	4132.65	4081.63	3914.97	3988.1	4129.25	4059.52	4112.24	3947.28	4005.1	4013.61	3930.27	3954.08	4003.4	3867.35	3921.77	3857.14	3940.48	4045.92	3945.58	3959.18	3950.68	4008.5	4022.11	3911.56	3982.99	3882.65	3916.67	4032.31	3965.99	3933.67	4027.21	4018.71	3933.67	3863.95	4037.41	4073.13	4086.73	4066.33	4057.82	3948.98
26.96	4311.22	4086.73	4008.5	4166.67	4086.73	4059.52	4003.4	3937.07	3952.38	4100.34	3967.69	4049.32	3984.69	4054.42	3959.18	3952.38	3841.84	3879.25	3892.86	3947.28	3943.88	4061.22	4051.02	3845.24	3785.71	4035.71	4088.44	3952.38	3977.89	3937.07	3906.46	3947.28	3784.01	3974.49	3884.35	4090.14	3991.5	3976.19	4079.93	3957.48	4044.22	4190.48	4085.03	3986.39
26.9796	4231.29	4192.18	4267.01	4125.85	4054.42	4076.53	4028.91	4057.82	4134.35	3977.89	3989.8	4034.01	3935.37	4066.33	4027.21	4059.52	3921.77	3988.1	4035.71	3965.99	3886.05	3921.77	3940.48	3877.55	3952.38	3892.86	3889.46	3911.56	3989.8	3971.09	3996.6	3911.56	3969.39	4044.22	4147.96	3993.2	3920.07	4018.71	4010.2	3896.26	3974.49	4175.17	3998.3	3976.19
26.9992	4251.7	4159.86	4329.93	4129.25	4151.36	4204.08	3965.99	4107.14	3976.19	3865.65	3959.18	4013.61	3981.29	4001.7	3952.38	4013.61	3909.86	4175.17	3940.48	3950.68	3957.48	3812.93	4003.4	4000	3977.89	3925.17	3824.83	3824.83	3986.39	4054.42	4071.43	3889.46	4117.35	4061.22	4059.52	4005.1	4091.84	3971.09	4008.5	4039.12	4035.71	4090.14	4090.14	4006.8
27.0188	4193.88	4149.66	4136.05	4183.67	4192.18	3988.1	4020.41	3930.27	4073.13	3989.8	4052.72	3988.1	3964.29	3993.2	3904.76	4102.04	3957.48	3804.42	4018.71	4091.84	3858.84	3965.99	3982.99	4006.8	3926.87	3899.66	3914.97	4011.9	4051.02	3846.94	4175.17	4039.12	4045.92	4103.74	3981.29	3931.97	4081.63	4020.41	4045.92	3989.8	4198.98	4042.52	4091.84	4154.76
27.0384	4195.58	4346.94	4042.52	4090.14	4122.45	4086.73	4112.24	4117.35	3940.48	4045.92	4119.05	4096.94	4020.41	4164.97	3954.08	4040.82	3996.6	3948.98	3935.37	3945.58	4013.61	4037.41	4185.37	3874.15	3937.07	3989.8	3945.58	4006.8	4005.1	3957.48	3942.18	3904.76	3991.5	4034.01	3986.39	4088.44	3894.56	3991.5	4059.52	4180.27	4034.01	4035.71	4146.26	4044.22
27.058	4222.79	4178.57	4217.69	4173.47	4095.24	4122.45	4137.76	3916.67	4076.53	4129.25	4069.73	4112.24	4071.43	3976.19	4057.82	3903.06	4056.12	3767.01	3954.08	3994.9	3909.86	3965.99	4042.52	3926.87	4074.83	3971.09	4006.8	3921.77	3964.29	3901.36	3846.94	4022.11	3989.8	4108.84	4117.35	3921.77	3918.37	4027.21	4137.76	4042.52	3993.2	3959.18	4215.99	4093.54
27.0776	4333.33	4219.39	4217.69	3989.8	4047.62	4068.03	4040.82	4052.72	4149.66	4044.22	4047.62	4147.96	4056.12	4119.05	4037.41	4022.11	3994.9	4040.82	3991.5	3979.59	4022.11	3908.16	4176.87	3926.87	3918.37	3935.37	4110.54	4045.92	4064.63	4018.71	3967.69	4003.4	3872.45	4025.51	3986.39	4139.46	4015.31	4091.84	4139.46	3984.69	4159.86	3950.68	4125.85	4057.82
27.0972	4243.2	4078.23	4314.63	4198.98	4124.15	4277.21	4129.25	4244.9	3974.49	3967.69	4008.5	4047.62	4066.33	4117.35	3940.48	4000	4056.12	4035.71	3928.57	4032.31	3954.08	4039.12	4040.82	3925.17	3891.16	3928.57	4008.5	3942.18	4039.12	4034.01	3870.75	3916.67	4115.65	4141.16	3928.57	3977.89	3981.29	4127.55	4144.56	4095.24	3993.2	4139.46	4141.16	4176.87
27.1168	4261.9	4295.92	4326.53	4045.92	4248.3	4151.36	4287.41	4051.02	4088.44	4086.73	4120.75	4112.24	4068.03	3952.38	4100.34	3957.48	4085.03	4030.61	4057.82	3942.18	3989.8	4108.84	4054.42	4086.73	4025.51	3989.8	4132.65	3977.89	4078.23	4052.72	4110.54	4037.41	4086.73	3867.35	3872.45	4035.71	4025.51	4040.82	3986.39	4244.9	4035.71	4085.03	4215.99	4147.96
27.1364	4423.47	4321.43	4018.71	4085.03	4086.73	4117.35	4147.96	3955.78	4251.7	4006.8	4185.37	4095.24	3925.17	4022.11	4025.51	4083.33	4022.11	4085.03	4117.35	4170.07	4005.1	4013.61	4040.82	4164.97	3994.9	4088.44	4147.96	4098.64	4105.44	4107.14	4134.35	4027.21	4258.5	4105.44	3981.29	4139.46	4042.52	4107.14	3993.2	4139.46	3943.88	4290.82	4158.16	4166.67
27.156	4195.58	4246.6	4132.65	4068.03	4241.5	4204.08	4112.24	4149.66	4154.76	4015.31	3948.98	4202.38	4037.41	4215.99	4010.2	3982.99	4085.03	4117.35	4068.03	4193.88	4117.35	4120.75	4171.77	4066.33	4005.1	4130.95	4074.83	4243.2	4187.07	4088.44	3933.67	4129.25	4217.69	4188.78	4015.31	4093.54	3981.29	4062.93	4139.46	4078.23	4081.63	4017.01	4277.21	4265.31
27.1756	4341.84	4386.05	4214.29	4178.57	4204.08	4210.88	4151.36	4010.2	4102.04	4190.48	4069.73	4098.64	4085.03	4187.07	4151.36	4253.4	4017.01	4176.87	4078.23	4217.69	4105.44	4040.82	4102.04	4112.24	3996.6	4120.75	4042.52	4113.95	4176.87	3948.98	4117.35	4085.03	4093.54	4268.71	4122.45	4020.41	4130.95	4066.33	4137.76	4243.2	3977.89	4127.55	4102.04	4205.78
27.1952	4215.99	4363.95	4255.1	4304.42	4193.88	4130.95	4098.64	4040.82	4363.95	4017.01	4000	4000	4256.8	4056.12	4244.9	4100.34	4195.58	4149.66	4185.37	4093.54	4158.16	4027.21	4085.03	3965.99	4127.55	4190.48	4168.37	4127.55	4244.9	4141.16	3991.5	3984.69	4144.56	4154.76	4198.98	4159.86	4156.46	4132.65	4124.15	4100.34	4171.77	4209.18	4142.86	4146.26
27.2148	4209.18	4231.29	4251.7	4416.67	4284.01	4290.82	4064.63	4221.09	4110.54	4085.03	4175.17	4222.79	4105.44	4263.61	4273.81	4149.66	4073.13	4176.87	4134.35	4149.66	4304.42	4231.29	4040.82	4083.33	4134.35	4205.78	4307.82	4139.46	3988.1	4127.55	4163.27	4132.65	4263.61	4086.73	4110.54	4178.57	4163.27	4185.37	4183.67	4108.84	4040.82	4205.78	4173.47	4195.58
27.2344	4205.78	4125.85	4195.58	4212.59	4292.52	4171.77	4318.03	4251.7	4231.29	4090.14	4261.9	4117.35	4158.16	4079.93	4062.93	4278.91	4232.99	4253.4	4125.85	4159.86	4248.3	4137.76	4149.66	4372.45	4209.18	4115.65	4071.43	4265.31	4095.24	3989.8	4137.76	4156.46	4168.37	4188.78	4209.18	4248.3	4119.05	4159.86	4120.75	4214.29	4061.22	4141.16	4137.76	4190.48
27.254	4360.54	4309.52	4192.18	4187.07	4277.21	4192.18	4120.75	4139.46	4270.41	4122.45	4212.59	4180.27	4202.38	4212.59	4193.88	4258.5	4190.48	4107.14	4238.1	4306.12	4069.73	4151.36	4125.85	4297.62	4265.31	4136.05	4406.46	4091.84	4193.88	4176.87	4156.46	4280.61	4197.28	4345.24	4198.98	4229.59	4180.27	4185.37	4049.32	4153.06	4321.43	4061.22	4180.27	4161.56
27.2736	4314.63	4348.64	4224.49	4319.73	4357.14	4246.6	4236.39	4302.72	4312.93	4198.98	4389.46	4258.5	4215.99	4187.07	4318.03	4267.01	4171.77	4267.01	4377.55	4192.18	4215.99	4341.84	4251.7	4173.47	4248.3	4222.79	4367.35	4112.24	4028.91	4125.85	4110.54	4159.86	4244.9	4227.89	4241.5	4144.56	4221.09	4020.41	4207.48	4200.68	4258.5	4175.17	4375.85	4272.11
27.2932	4377.55	4404.76	4471.09	4260.2	4357.14	4443.88	4215.99	4340.14	4387.76	4142.86	4154.76	4168.37	4350.34	4119.05	4168.37	4285.71	4348.64	4154.76	4238.1	4205.78	4333.33	4355.44	4168.37	4198.98	4277.21	4188.78	4306.12	4187.07	4190.48	4226.19	4256.8	4193.88	4236.39	4198.98	4168.37	4280.61	4156.46	4164.97	4244.9	4297.62	4316.33	4273.81	4569.73	4258.5
27.3128	4389.46	4299.32	4363.95	4370.75	4294.22	4207.48	4198.98	4353.74	4078.23	4173.47	4331.63	4217.69	4241.5	4292.52	4227.89	4404.76	4277.21	4280.61	4433.67	4292.52	4404.76	4319.73	4277.21	4294.22	4234.69	4045.92	4380.95	4350.34	4180.27	4232.99	4130.95	4287.41	4316.33	4248.3	4120.75	4204.08	4226.19	4219.39	4301.02	4188.78	4299.32	4171.77	4292.52	4418.37
27.3324	4309.52	4372.45	4346.94	4331.63	4460.88	4494.9	4329.93	4396.26	4307.82	4268.71	4437.07	4229.59	4394.56	4355.44	4129.25	4515.31	4357.14	4397.96	4420.07	4477.89	4275.51	4336.73	4404.76	4408.16	4270.41	4275.51	4324.83	4331.63	4311.22	4260.2	4239.8	4147.96	4355.44	4488.1	4340.14	4299.32	4159.86	4241.5	4285.71	4273.81	4290.82	4260.2	4280.61	4219.39
27.352	4455.78	4418.37	4491.5	4326.53	4573.13	4549.32	4460.88	4336.73	4357.14	4336.73	4328.23	4294.22	4340.14	4345.24	4392.86	4387.76	4391.16	4413.27	4399.66	4471.09	4336.73	4295.92	4377.55	4437.07	4326.53	4304.42	4448.98	4319.73	4428.57	4263.61	4248.3	4341.84	4360.54	4387.76	4367.35	4360.54	4340.14	4236.39	4484.69	4345.24	4367.35	4479.59	4263.61	4284.01
27.3716	4445.58	4568.03	4404.76	4397.96	4360.54	4525.51	4362.24	4331.63	4460.88	4312.93	4345.24	4341.84	4389.46	4457.48	4471.09	4414.97	4474.49	4493.2	4431.97	4450.68	4554.42	4482.99	4425.17	4365.65	4348.64	4511.9	4408.16	4326.53	4304.42	4333.33	4430.27	4380.95	4294.22	4411.56	4392.86	4309.52	4447.28	4256.8	4329.93	4273.81	4423.47	4304.42	4307.82	4576.53
27.3912	4484.69	4428.57	4506.8	4431.97	4562.93	4394.56	4335.03	4241.5	4340.14	4489.8	4348.64	4506.8	4581.63	4369.05	4518.71	4425.17	4425.17	4413.27	4486.39	4445.58	4406.46	4559.52	4414.97	4408.16	4469.39	4353.74	4469.39	4542.52	4396.26	4384.35	4392.86	4166.67	4294.22	4438.78	4469.39	4290.82	4156.46	4318.03	4263.61	4312.93	4358.84	4496.6	4420.07	4551.02
27.4108	4561.22	4568.03	4598.64	4603.74	4525.51	4321.43	4413.27	4440.48	4532.31	4445.58	4505.1	4498.3	4406.46	4357.14	4520.41	4343.54	4409.86	4540.82	4496.6	4585.03	4583.33	4578.23	4588.44	4505.1	4523.81	4413.27	4525.51	4658.16	4426.87	4403.06	4374.15	4530.61	4540.82	4418.37	4494.9	4411.56	4255.1	4365.65	4396.26	4263.61	4331.63	4573.13	4365.65	4559.52
27.4304	4440.48	4646.26	4578.23	4627.55	4666.67	4326.53	4365.65	4430.27	4583.33	4367.35	4442.18	4578.23	4440.48	4493.2	4668.37	4486.39	4581.63	4518.71	4493.2	4581.63	4632.65	4590.14	4496.6	4443.88	4442.18	4693.88	4505.1	4632.65	4433.67	4651.36	4343.54	4469.39	4668.37	4574.83	4425.17	4464.29	4500	4457.48	4326.53	4511.9	4358.84	4482.99	4646.26	4440.48
27.45	4608.84	4518.71	4693.88	4472.79	4610.54	4471.09	4382.65	4459.18	4503.4	4408.16	4399.66	4397.96	4554.42	4530.61	4681.97	4554.42	4705.78	4477.89	4620.75	4571.43	4653.06	4547.62	4634.35	4571.43	4505.1	4530.61	4586.73	4620.75	4632.65	4608.84	4542.52	4472.79	4515.31	4482.99	4459.18	4523.81	4481.29	4515.31	4503.4	4404.76	4522.11	4459.18	4518.71	4505.1
27.4696	4586.73	4666.67	4649.66	4647.96	4535.71	4690.48	4539.12	4693.88	4481.29	4503.4	4588.44	4690.48	4569.73	4649.66	4647.96	4664.97	4598.64	4569.73	4627.55	4675.17	4578.23	4651.36	4602.04	4653.06	4644.56	4647.96	4591.84	4603.74	4721.09	4554.42	4595.24	4562.93	4537.41	4396.26	4430.27	4472.79	4494.9	4693.88	4486.39	4528.91	4467.69	4518.71	4416.67	4343.54
27.4892	4697.28	4530.61	4595.24	4607.14	4692.18	4714.29	4525.51	4687.07	4346.94	4744.9	4646.26	4947.28	4736.39	4632.65	4649.66	4715.99	4840.14	4761.9	4573.13	4559.52	4811.22	4566.33	4595.24	4673.47	4731.29	4675.17	4767.01	4605.44	4396.26	4433.67	4528.91	4625.85	4539.12	4518.71	4702.38	4620.75	4421.77	4646.26	4488.1	4607.14	4642.86	4430.27	4576.53	4448.98
27.5088	4724.49	4627.55	4826.53	4568.03	4714.29	4756.8	4753.4	4697.28	4593.54	4642.86	4680.27	4707.48	4503.4	4591.84	4801.02	4734.69	4673.47	4658.16	4761.9	4772.11	4928.57	4658.16	4700.68	4692.18	4802.72	4717.69	4763.61	4835.03	4848.64	4812.93	4683.67	4581.63	4671.77	4619.05	4569.73	4612.24	4625.85	4566.33	4588.44	4603.74	4486.39	4653.06	4647.96	4675.17
27.5284	4780.61	4681.97	4778.91	4746.6	4676.87	4693.88	4683.67	4704.08	4807.82	4738.1	4731.29	4605.44	4598.64	4644.56	4722.79	4874.15	4789.12	4763.61	4875.85	4801.02	4904.76	4976.19	4811.22	4901.36	4904.76	4651.36	4921.77	4685.37	4833.33	4634.35	4767.01	4668.37	4767.01	4661.56	4809.52	4743.2	4761.9	4639.46	4755.1	4568.03	4632.65	4511.9	4644.56	4605.44
27.548	4671.77	4836.73	4731.29	4811.22	4636.05	4780.61	4785.71	4831.63	4816.33	4738.1	4585.03	4802.72	4782.31	4664.97	4760.2	4916.67	4940.48	4869.05	4709.18	4925.17	4821.43	4835.03	4811.22	5032.31	4801.02	4908.16	4860.54	4824.83	4715.99	4845.24	4717.69	4869.05	4702.38	4821.43	4806.12	4804.42	4697.28	4574.83	4591.84	4673.47	4653.06	4542.52	4811.22	4673.47
27.5676	4821.43	4818.03	4899.66	4761.9	4887.76	4795.92	4789.12	4816.33	4855.44	4848.64	4882.65	4855.44	5032.31	4996.6	4853.74	4831.63	4920.07	4880.95	4948.98	4897.96	5069.73	4950.68	4899.66	5057.82	4938.78	4840.14	4986.39	4887.76	4741.5	4909.86	4848.64	4930.27	4690.48	4824.83	4653.06	4756.8	4680.27	4668.37	4741.5	4671.77	4734.69	4695.58	4848.64	4780.61
27.5872	4857.14	4926.87	5022.11	4959.18	4758.5	4918.37	4908.16	4931.97	4914.97	4931.97	4772.11	4828.23	5006.8	4962.59	4918.37	5066.33	5008.5	4998.3	4998.3	5086.73	4846.94	4909.86	4976.19	5144.56	5011.9	4836.73	4942.18	4889.46	4962.59	5090.14	4940.48	4852.04	4957.48	5032.31	4846.94	5028.91	4925.17	4761.9	4731.29	4828.23	4802.72	4848.64	4989.8	4765.31
27.6068	5025.51	5000	4959.18	5085.03	5078.23	4931.97	4816.33	5069.73	4938.78	5000	4862.24	4889.46	4857.14	4930.27	4943.88	5068.03	5105.44	5224.49	5103.74	5015.31	5015.31	5020.41	5102.04	5103.74	5042.52	5069.73	5006.8	5085.03	5000	5068.03	4909.86	5091.84	4897.96	4882.65	4950.68	4977.89	4937.07	5105.44	4937.07	4690.48	4913.27	4767.01	4787.41	4784.01
27.6264	4906.46	5027.21	5081.63	4845.24	4972.79	4811.22	4877.55	4957.48	4891.16	5161.56	4870.75	5086.73	5136.05	5197.28	5069.73	4972.79	5151.36	5010.2	5246.6	5151.36	5129.25	5272.11	5183.67	5093.54	5294.22	5358.84	5190.48	5102.04	5241.5	5040.82	5042.52	5085.03	5023.81	4931.97	4976.19	4865.65	4863.95	4850.34	4869.05	4799.32	4916.67	4901.36	5001.7	4816.33
27.646	5039.12	5120.75	5108.84	5042.52	4948.98	5119.05	5051.02	5142.86	5091.84	5289.12	5136.05	5149.66	5222.79	5154.76	5170.07	5340.14	5227.89	5040.82	5241.5	5226.19	5250	5263.61	5158.16	5224.49	5397.96	5217.69	5379.25	5222.79	5103.74	5340.14	5134.35	5107.14	4937.07	4993.2	4943.88	5044.22	4904.76	5008.5	5015.31	4923.47	5035.71	4835.03	4986.39	4954.08
27.6656	5122.45	5020.41	5051.02	5226.19	5102.04	5037.41	5153.06	5142.86	4974.49	5088.44	5188.78	5185.37	5278.91	5212.59	5166.67	5268.71	5302.72	5345.24	5221.09	5348.64	5238.1	5457.48	5229.59	5602.04	5355.44	5363.95	5234.69	5307.82	5270.41	5171.77	5297.62	5057.82	5260.2	5190.48	5217.69	5008.5	5081.63	5108.84	4894.56	5044.22	4998.3	5040.82	5010.2	4831.63
27.6852	5127.55	5137.76	5384.35	5202.38	5032.31	5314.63	5287.41	5285.71	5164.97	5306.12	5212.59	5304.42	5431.97	5389.46	5232.99	5226.19	5574.83	5574.83	5455.78	5372.45	5355.44	5433.67	5443.88	5632.65	5428.57	5452.38	5324.83	5409.86	5321.43	5219.39	5397.96	5328.23	5153.06	5205.78	5200.68	5095.24	5051.02	5068.03	5176.87	4916.67	5001.7	5164.97	5202.38	5153.06
27.7048	5236.39	5403.06	5231.29	5226.19	5333.33	5214.29	5272.11	5372.45	5198.98	5379.25	5302.72	5362.24	5421.77	5374.15	5319.73	5664.97	5551.02	5571.43	5508.5	5534.01	5790.82	5430.27	5683.67	5726.19	5715.99	5632.65	5627.55	5510.2	5406.46	5379.25	5397.96	5355.44	5198.98	5316.33	5166.67	5226.19	5164.97	5125.85	5054.42	5158.16	5175.17	5020.41	5163.27	4914.97
27.7244	5460.88	5314.63	5411.56	5278.91	5414.97	5285.71	5292.52	5295.92	5137.76	5688.78	5357.14	5637.76	5360.54	5664.97	5547.62	5712.59	5673.47	5780.61	5828.23	5761.9	5846.94	5717.69	5670.07	5698.98	5792.52	5670.07	5619.05	5687.07	5421.77	5486.39	5670.07	5479.59	5450.68	5486.39	5460.88	5229.59	5227.89	5117.35	5205.78	5263.61	5073.13	5212.59	5207.48	5032.31
27.744	5465.99	5489.8	5389.46	5574.83	5302.72	5414.97	5530.61	5530.61	5338.44	5583.33	5477.89	5673.47	5715.99	5687.07	5750	5806.12	5857.14	5894.56	5962.59	5865.65	5928.57	5889.46	5889.46	6001.7	5792.52	5750	5724.49	5729.59	5795.92	5593.54	5738.1	5656.46	5629.25	5528.91	5350.34	5442.18	5297.62	5414.97	5207.48	5406.46	5210.88	5117.35	5307.82	5025.51
27.7636	5539.12	5559.52	5435.37	5554.42	5438.78	5508.5	5576.53	5566.33	5573.13	5605.44	5576.53	5670.07	5704.08	5608.84	5916.67	5948.98	6005.1	6034.01	5894.56	5962.59	5819.73	6000	6197.28	5998.3	6105.44	6018.71	5731.29	5926.87	5693.88	5545.92	5773.81	5778.91	5826.53	5578.23	5520.41	5503.4	5496.6	5348.64	5505.1	5244.9	5323.13	5426.87	5294.22	5294.22
27.7832	5481.29	5578.23	5489.8	5625.85	5545.92	5568.03	5709.18	5568.03	5619.05	5698.98	5862.24	5823.13	5920.07	5872.45	6061.22	6040.82	6168.37	6156.46	6267.01	6146.26	5967.69	6159.86	6164.97	6202.38	6272.11	6153.06	6147.96	6146.26	5874.15	5996.6	5882.65	5802.72	5790.82	5615.65	5778.91	5549.32	5687.07	5491.5	5528.91	5435.37	5469.39	5573.13	5413.27	5345.24
27.8028	5600.34	5717.69	5714.29	5705.78	5903.06	5914.97	5719.39	5889.46	5962.59	5906.46	6001.7	5889.46	5889.46	6020.41	6180.27	6280.61	6367.35	6386.05	6467.69	6460.88	6261.9	6387.76	6340.14	6375.85	6591.84	6401.36	6535.71	6149.66	6219.39	6170.07	6008.5	6195.58	5998.3	5921.77	5685.37	5814.63	5692.18	5564.63	5680.27	5680.27	5755.1	5545.92	5705.78	5523.81
27.8224	5829.93	5875.85	5801.02	5937.07	5964.29	5850.34	6066.33	6074.83	5938.78	5994.9	6250	6112.24	6278.91	6205.78	6357.14	6312.93	6506.8	6663.27	6598.64	6428.57	6710.88	6630.95	6639.46	6719.39	6664.97	6653.06	6545.92	6596.94	6397.96	6263.61	6341.84	6273.81	6107.14	6054.42	5969.39	5816.33	5816.33	5760.2	5835.03	5799.32	5736.39	5603.74	5625.85	5673.47
27.842	5829.93	5899.66	5925.17	5853.74	6161.56	5804.42	6100.34	6164.97	6289.12	6144.56	6367.35	6435.37	6324.83	6433.67	6704.08	6687.07	6736.39	6795.92	6789.12	6886.05	6824.83	6644.56	6836.73	6845.24	6882.65	6938.78	6855.44	6901.36	6564.63	6409.86	6515.31	6185.37	6324.83	6267.01	6113.95	6093.54	5882.65	5865.65	5760.2	5875.85	5909.86	5656.46	5598.64	5715.99
27.8616	5945.58	6122.45	6120.75	6057.82	6059.52	6312.93	6319.73	6319.73	6355.44	6535.71	6505.1	6528.91	6578.23	6787.41	6715.99	6937.07	7049.32	7176.87	7079.93	7261.9	7212.59	7178.57	7096.94	6971.09	7108.84	7130.95	6937.07	7074.83	6940.48	6882.65	6755.1	6647.96	6333.33	6445.58	6391.16	6168.37	6117.35	5984.69	6221.09	5926.87	5870.75	5911.56	5993.2	5748.3
27.8812	6292.52	6231.29	6192.18	6355.44	6421.77	6498.3	6440.48	6420.07	6690.48	6493.2	6763.61	6678.57	6731.29	6942.18	7238.1	7323.13	7362.24	7348.64	7518.71	7380.95	7651.36	7532.31	7309.52	7270.41	7578.23	7445.58	7450.68	7387.76	7124.15	7044.22	6991.5	6702.38	6811.22	6574.83	6517.01	6476.19	6292.52	6209.18	6238.1	6374.15	6183.67	6117.35	6102.04	6042.52
27.9008	6588.44	6360.54	6670.07	6508.5	6510.2	6639.46	6556.12	6647.96	6760.2	6867.35	6795.92	7076.53	7350.34	7192.18	7285.71	7455.78	7540.82	7637.76	7778.91	7794.22	7732.99	7639.46	7676.87	7814.63	7823.13	7875.85	7678.57	7688.78	7372.45	7307.82	7170.07	7069.73	6986.39	6695.58	6748.3	6656.46	6755.1	6442.18	6256.8	6396.26	6326.53	6173.47	6159.86	6117.35
27.9204	6644.56	6695.58	6738.1	6969.39	6814.63	6765.31	7051.02	7059.52	7205.78	7134.35	7102.04	7302.72	7370.75	7511.9	7857.14	7794.22	7816.33	8192.18	8125.85	8141.16	8083.33	8105.44	8173.47	8260.2	7942.18	8144.56	8205.78	7969.39	7734.69	7673.47	7421.77	7321.43	7260.2	7115.65	7091.84	6925.17	6727.89	6681.97	6528.91	6663.27	6554.42	6304.42	6477.89	6328.23
27.94	6816.33	6821.43	6875.85	6926.87	7085.03	7149.66	7261.9	6984.69	7513.61	7554.42	7380.95	7440.48	7688.78	7899.66	8042.52	8275.51	8511.9	8448.98	8455.78	8705.78	8692.18	8729.59	8705.78	8664.97	8522.11	8287.42	8471.09	8290.82	8183.67	7894.56	7908.16	7729.59	7658.16	7573.13	7348.64	7221.09	7035.71	7051.02	6670.07	6763.61	6517.01	6619.05	6607.14	6336.73
27.9596	7081.63	6937.07	7231.29	7328.23	7307.82	7346.94	7409.86	7494.9	7792.52	7850.34	7835.03	7816.33	8079.93	8421.77	8430.27	8523.81	9061.22	8948.98	9022.11	9059.52	9049.32	9151.36	9030.61	9207.48	8981.29	8976.19	8792.52	8666.67	8517.01	8202.38	8379.25	7960.88	7777.21	7627.55	7476.19	7464.29	7350.34	7197.28	7052.72	6773.81	6991.5	6634.35	6702.38	6545.92
27.9792	7321.43	7517.01	7496.6	7576.53	7784.01	7945.58	7700.68	7867.35	7977.89	8027.21	8175.17	8096.94	8523.81	9008.5	9025.51	9071.43	9333.33	9246.6	9488.1	9552.72	9559.52	9460.88	9625.85	9406.46	9408.16	9304.42	9688.78	9333.33	8989.8	8702.38	8632.65	8617.35	8222.79	8098.64	8074.83	7942.18	7683.67	7501.7	7370.75	7360.54	7284.01	7068.03	7154.76	7005.1
27.9988	7736.39	7622.45	7957.48	7763.61	8035.71	8069.73	8202.38	8151.36	8375.85	8608.84	8557.82	8721.09	9011.9	8957.48	9420.07	9559.52	9874.15	9994.9	9959.18	10238.1	10013.6	10272.1	10119	10000	10246.6	10061.2	10199	9920.07	9585.03	9324.83	9027.21	8777.21	8659.86	8608.84	8448.98	8069.73	8001.7	7937.07	7872.45	7488.1	7579.93	7294.22	7227.89	7222.79
28.0184	8005.1	8090.14	8465.99	8277.21	8527.21	8562.93	8588.44	8937.07	8974.49	9120.75	9137.76	8965.99	9551.02	9647.96	10030.6	10025.5	10450.7	10671.8	10639.5	10391.2	10411.6	10631	10659.9	10763.6	10875.9	10581.6	10649.7	10391.2	10178.6	9982.99	9607.14	9311.22	9062.93	8914.97	8838.44	8445.58	8396.26	8232.99	8059.52	7845.24	7835.03	7772.11	7571.43	7610.54
28.038	8246.6	8413.27	8535.71	8656.46	9027.21	8959.18	9093.54	9243.2	9294.22	9389.46	9579.93	9928.57	10010.2	10318	10238.1	10561.2	11078.2	11295.9	11491.5	11387.8	11476.2	11513.6	11437.1	11421.8	11401.4	11459.2	11158.2	11241.5	10598.6	10471.1	10108.8	9925.17	9545.92	9500	9180.27	9119.05	8753.4	8739.8	8374.15	8329.93	7967.69	8074.83	8059.52	7739.8
28.0576	9168.37	9076.53	9047.62	9307.82	9389.46	9455.78	9726.19	9681.97	9909.86	9962.58	10180.3	10401.4	10596.9	10829.9	11013.6	11505.1	11466	12188.8	12284	12287.4	12423.5	12079.9	12231.3	12340.1	12204.1	12341.8	12163.3	11843.5	11331.6	11301	11066.3	10663.3	10127.6	10017	9721.09	9474.49	9130.95	9015.31	8863.95	8695.58	8542.52	8229.59	8027.21	8044.22
28.0772	9311.22	9430.27	9819.73	9700.68	9931.97	10042.5	10193.9	10466	10496.6	10993.2	10962.6	10981.3	11384.4	11574.8	12083.3	12238.1	12687.1	13148	12925.2	13161.6	12969.4	13003.4	13083.3	13224.5	13236.4	13153.1	12935.4	12777.2	12226.2	11802.7	11545.9	11284	10884.4	10899.7	10295.9	9954.08	9630.95	9673.47	9632.65	9282.31	8974.49	8819.73	8678.57	8481.29
28.0968	9977.89	10091.8	10338.4	10518.7	10596.9	10812.9	10937.1	11027.2	11246.6	11398	11564.6	11702.4	12052.7	12513.6	13231.3	13217.7	13590.1	13974.5	14088.4	13807.8	13921.8	13964.3	13986.4	14408.2	14023.8	13877.6	14511.9	13489.8	13295.9	12671.8	12585	11967.7	11683.7	11403.1	10976.2	10692.2	10352	10255.1	10030.6	9732.99	9751.7	9197.28	9119.05	9149.66
28.1164	10476.2	10649.7	10751.7	11139.5	11348.6	11812.9	11744.9	11960.9	12165	12428.6	12474.5	12772.1	12852	13238.1	13843.5	14318	14613.9	14705.8	15379.3	15282.3	15270.4	15363.9	15316.3	15622.4	15340.1	15335	14972.8	14493.2	14253.4	13821.4	13423.5	12949	12750	12083.3	11661.6	11416.7	11251.7	11134.4	10649.7	10486.4	9976.19	10102	9809.52	9534.01
28.136	11006.8	11170.1	11585	12010.2	12433.7	12284	12483	12957.5	12916.7	13105.4	13500	13678.6	14100.3	14392.9	14559.5	15406.5	15654.8	16265.3	16760.2	16576.5	16489.8	16680.3	16472.8	16476.2	16535.7	16341.8	16452.4	16064.6	15241.5	14795.9	14396.3	14022.1	13501.7	13076.5	12554.4	12285.7	11778.9	11539.1	11238.1	10886.1	10704.1	10472.8	10353.7	9787.42
28.1556	11915	12319.7	12642.9	12758.5	12921.8	13190.5	13739.8	13607.1	13717.7	14357.1	14268.7	14772.1	15193.9	15481.3	16076.5	16612.2	17144.6	17481.3	17637.8	17943.9	17989.8	17971.1	17773.8	17806.1	17894.6	17423.5	17631	16881	16199	15661.6	15556.1	15079.9	14443.9	13705.8	13466	13190.5	12843.5	12217.7	11964.3	11738.1	11425.2	11216	10918.4	10636.1
28.1752	12642.9	13056.1	13595.2	13824.8	14022.1	14421.8	14573.1	14976.2	15039.1	15384.4	15549.3	15734.7	16532.3	16785.7	17566.3	17836.7	18139.5	19224.5	19416.7	19204.1	19396.3	19229.6	19166.7	19120.7	19469.4	19299.3	19030.6	18535.7	17889.5	16923.5	16699	15993.2	15464.3	15214.3	14551	14306.1	13797.6	13057.8	12695.6	12318	12151.4	11506.8	11472.8	11120.7
28.1948	13794.2	13964.3	14394.6	14852	14717.7	15787.4	15625.9	15933.7	16324.8	16534	16685.4	17144.6	17687.1	18124.1	18807.8	19284	19816.3	20488.1	21005.1	20712.6	20955.8	20702.4	20583.3	20806.1	20736.4	20806.1	20780.6	19921.8	19035.7	18324.8	18005.1	17396.3	16734.7	16119	15865.6	14981.3	14646.3	14377.6	13692.2	13659.9	13095.2	12479.6	12528.9	12199
28.2144	14790.8	15489.8	15670.1	16168.4	16250	16554.4	16960.9	17719.4	17624.1	17699	18096.9	18294.2	18933.7	19481.3	20331.6	20746.6	21256.8	22323.1	22268.7	22318	22212.6	22353.7	22551	22350.3	22142.9	22620.7	22358.8	21261.9	20964.3	20049.3	19268.7	18807.8	18175.2	17459.2	16960.9	16367.3	15891.2	15428.6	15039.1	14554.4	13915	13505.1	13363.9	13091.8
28.234	15915	16416.7	16981.3	17525.5	17950.7	17855.4	18333.3	18755.1	19142.9	19573.1	19579.9	19709.2	20151.4	21068	21472.8	22471.1	22925.2	24086.7	23872.4	24535.7	24170.1	24285.7	24188.8	24562.9	23920.1	24432	24185.4	23341.8	22464.3	21568	21059.5	20199	19564.6	19018.7	18175.2	17853.7	16943.9	16595.2	15869	15522.1	15005.1	14843.5	14406.5	13943.9
28.2536	17360.5	18068	18511.9	18557.8	19340.1	20117.3	19974.5	20537.4	20603.7	21083.3	21141.2	21442.2	22052.7	22908.2	23224.5	24214.3	24801	25843.5	25705.8	26163.3	25702.4	25848.6	26319.7	26032.3	25654.8	26131	26171.8	24950.7	24382.7	23666.7	22935.4	21710.9	20983	20304.4	20013.6	19372.4	18778.9	17680.3	17233	16901.4	16328.2	15996.6	15433.7	15127.6
28.2732	18178.6	19408.2	19544.2	20256.8	21253.4	21517	21525.5	21751.7	22387.8	22435.4	22750	23229.6	23913.3	24644.6	25333.3	25695.6	26814.6	27552.7	27767	27314.6	27517	27700.7	27853.7	28107.1	27430.3	27520.4	27566.3	26828.2	26528.9	24920.1	24432	23778.9	23122.4	22168.4	21229.6	20812.9	19899.7	18966	18724.5	18086.7	17627.6	17131	16746.6	16375.9
28.2928	20112.2	20731.3	21467.7	22042.5	22865.6	23013.6	23382.7	23450.7	24295.9	24182	24028.9	24966	25537.4	26389.5	27078.2	27884.4	28573.1	29107.1	29113.9	29435.4	29449	29362.2	29323.1	29569.7	29532.3	29551	29450.7	29073.1	27850.3	27056.1	26059.5	25520.4	24661.6	23734.7	22996.6	22520.4	21886.1	20733	20491.5	19437.1	18755.1	18227.9	18153.1	17404.8
28.3124	21466	22624.1	23146.3	23722.8	24415	25091.8	25413.3	26091.8	26285.7	25971.1	26394.6	26596.9	27333.3	28248.3	28778.9	29297.6	30360.5	30896.3	31071.4	31294.2	31221.1	31142.9	30891.2	31006.8	30967.7	30943.9	31090.1	29915	29394.6	28658.2	28233	27261.9	26442.2	25336.7	25056.1	23704.1	23556.1	22850.3	22107.1	21278.9	20882.7	19756.8	19494.9	18855.4
28.332	23721.1	24159.9	25392.9	26047.6	26292.5	26945.6	26818	27142.9	27727.9	28088.4	28141.2	28569.7	29142.9	30153.1	30460.9	30976.2	31525.5	32268.7	32607.1	32556.1	32532.3	31986.4	33102	32636.1	32396.3	32139.5	31952.4	31952.4	31173.5	29977.9	29938.8	28867.3	27960.9	27540.8	26809.5	25663.3	25131	24054.4	23780.6	22845.2	22132.7	21438.8	20591.8	20292.5
28.3516	25656.5	26277.2	26717.7	27716	27928.6	28505.1	28794.2	29908.2	30131	29753.4	29748.3	30182	30540.8	31744.9	31954.1	32639.5	32474.5	32955.8	33365.6	33233	33261.9	33108.8	33156.5	33277.2	33090.1	33180.3	32984.7	32881	32583.3	31807.8	31471.1	30699	29799.3	29324.8	28768.7	27845.2	26790.8	26221.1	25115.6	24802.7	23648	23556.1	22568	21828.2
28.3712	27377.6	27952.4	28823.1	29445.6	30045.9	30627.6	30477.9	30959.2	31449	31466	31275.5	31960.9	32197.3	32426.9	33125.9	33357.1	33268.7	33631	33700.7	33777.2	33687.1	33573.1	33641.2	33734.7	33916.7	33955.8	33688.8	33363.9	33455.8	33090.1	32644.6	32161.6	31212.6	30981.3	30182	29396.3	28778.9	27867.3	26615.6	26710.9	25758.5	25341.8	24246.6	23846.9
28.3908	28967.7	29831.6	30841.8	31102	31605.4	31644.6	32234.7	32421.8	32848.6	32557.8	32848.6	33248.3	33180.3	33631	33329.9	33510.2	33755.1	33816.3	33420.1	33959.2	33790.8	33824.8	33882.7	34035.7	33651.4	33840.1	34176.9	33886.1	33937.1	33498.3	33348.6	33328.2	32605.4	32284	31682	30881	30682	29751.7	29261.9	27814.6	27523.8	26955.8	26093.5	25906.5
28.4104	30719.4	31806.1	31938.8	32814.6	33051	33122.4	33511.9	33845.2	33608.8	33229.6	33648	33697.3	33539.1	33693.9	33950.7	33613.9	33517	33540.8	33794.2	33843.5	33171.8	33454.1	33324.8	33227.9	33566.3	33659.9	33506.8	33772.1	33545.9	33937.1	33955.8	33505.1	33032.3	33363.9	32617.3	32977.9	31719.4	31423.5	30585	29576.5	29704.1	28607.1	27692.2	27282.3
28.43	32290.8	32945.6	33275.5	33862.2	34081.6	34399.7	34110.5	34244.9	33971.1	33846.9	33915	34062.9	33705.8	33994.9	33949	33705.8	33195.6	32704.1	32784	32391.2	32858.8	32709.2	33079.9	32826.5	32712.6	32362.2	32812.9	33200.7	33377.6	33418.4	33882.7	34122.4	33358.8	33527.2	33707.5	33389.5	32763.6	32562.9	32299.3	31017	30544.2	30658.2	29778.9	29183.7
28.4496	33624.1	33481.3	34051	34442.2	34583.3	34631	34530.6	34392.9	34205.8	34358.8	34423.5	33896.3	33513.6	33712.6	32872.4	32794.2	31989.8	31445.6	31668.4	31559.5	31520.4	31307.8	31554.4	31714.3	31695.6	31937.1	32083.3	32415	32943.9	33304.4	33744.9	33716	33811.2	33823.1	33603.7	33971.1	33889.5	33462.6	32960.9	32673.5	32442.2	31974.5	31144.6	30270.4
28.4692	34069.7	34408.2	34884.4	34455.8	34700.7	34765.3	34566.3	34306.1	33942.2	33816.3	33676.9	33221.1	32903.1	32513.6	31918.4	31719.4	30996.6	30433.7	30389.5	30341.8	30403.1	30261.9	30525.5	29967.7	30498.3	30539.1	30595.2	31187.1	31784	32207.5	32901.4	32799.3	33250	33460.9	33733	34195.6	34307.8	33794.2	33710.9	33590.1	33362.2	32707.5	32615.6	32051
28.4888	34280.6	34709.2	34607.1	34517	34360.5	34352	34484.7	33789.1	33613.9	33156.5	32908.2	32540.8	32088.4	31802.7	30824.8	30226.2	29867.3	28869	28596.9	28620.7	29168.4	29017	28928.6	28739.8	28775.5	28624.1	29108.8	29489.8	30462.6	30841.8	31716	32081.6	32233	32945.6	33333.3	33335	33586.7	34202.4	34081.6	33697.3	33295.9	33556.1	33653.1	32928.6
28.5084	34887.8	34443.9	34091.8	33729.6	33658.2	33006.8	33318	32503.4	32506.8	32241.5	31780.6	31460.9	30676.9	30064.6	29335	28731.3	28510.2	27443.9	26835	27015.3	27295.9	26925.2	27299.3	26801	27023.8	27107.1	27377.6	27627.6	28960.9	29459.2	29892.9	31093.5	31639.5	32234.7	32629.3	32670.1	33401.4	33767	33850.3	33853.7	33416.7	34078.2	33741.5	33765.3
28.528	34253.4	33585	33148	33008.5	32289.1	31801	32030.6	31124.1	30960.9	30727.9	30748.3	29991.5	29277.2	28415	27704.1	26933.7	26375.9	25382.7	25602	25250	25416.7	25722.8	25318	25168.4	25454.1	25848.6	25631	26530.6	27438.8	27984.7	28358.8	29343.5	30231.3	30498.3	31588.4	32124.1	32408.2	33214.3	33321.4	33632.7	33727.9	33831.6	33716	34392.9
28.5476	33061.2	32386.1	31892.9	31345.2	31061.2	30477.9	30382.7	29840.1	29372.4	29216	28765.3	28124.1	27542.5	26811.2	26187.1	25588.4	24682	24008.5	23403.1	23625.9	23688.8	23729.6	23460.9	23899.7	23270.4	23921.8	23828.2	24857.1	25372.4	26290.8	26748.3	27989.8	28586.7	29372.4	30132.7	30411.6	30926.9	31840.1	32348.6	32494.9	33719.4	33244.9	33576.5	33602
28.5672	31726.2	31517	30615.6	29981.3	29365.6	28989.8	28447.3	27976.2	27909.9	27651.4	27265.3	26144.6	25277.2	25438.8	24265.3	23697.3	23020.4	22324.8	22202.4	21688.8	21983	22149.7	21954.1	21746.6	21848.6	21835	21957.5	22739.8	23605.4	24447.3	25346.9	26074.8	26680.3	27357.1	27993.2	29187.1	29721.1	30726.2	30947.3	31496.6	32469.4	32908.2	32639.5	32967.7
28.5868	30195.6	29517	29515.3	28522.1	27207.5	27025.5	26624.1	26074.8	25838.4	25595.2	25413.3	24688.8	24022.1	23229.6	22396.3	22323.1	21015.3	20363.9	20234.7	19986.4	20319.7	19896.3	20192.2	20122.4	20113.9	20000	20340.1	21306.1	22238.1	22532.3	23916.7	24639.5	25040.8	25750	26631	27381	28251.7	29073.1	29608.8	30552.7	30440.5	31243.2	31748.3	31809.5
28.6064	28520.4	27670.1	27343.5	25819.7	25738.1	25229.6	24693.9	24469.4	24001.7	23942.2	23535.7	23108.8	22093.5	21685.4	21045.9	20552.7	19624.1	18690.5	18406.5	18700.7	18188.8	18913.3	18881	18467.7	18328.2	18511.9	18940.5	19551	20511.9	20954.1	21566.3	22598.6	23375.9	23938.8	25219.4	25818	26739.8	27477.9	27625.9	28603.7	29292.5	29782.3	30765.3	31044.2
28.626	26792.5	25454.1	25073.1	24421.8	23518.7	23352	22945.6	22399.7	22333.3	21651.4	21761.9	21243.2	20539.1	19962.6	19420.1	18549.3	17952.4	17064.6	17159.9	17151.4	17119	17455.8	17227.9	17139.5	17314.6	16903.1	17416.7	18086.7	18994.9	19488.1	20358.8	20336.7	21828.2	22466	22710.9	24013.6	24887.8	25605.4	26025.5	27260.2	27636.1	28420.1	28656.5	29180.3
28.6456	24979.6	23937.1	23435.4	22375.9	21758.5	21535.7	21161.6	20955.8	20294.2	20258.5	19947.3	19682	18739.8	18733	17704.1	17207.5	16984.7	16420.1	15802.7	15678.6	15724.5	15989.8	16039.1	15797.6	15894.6	15940.5	15716	16467.7	17156.5	17739.8	18426.9	19023.8	19777.2	20445.6	21476.2	22204.1	22624.1	23874.1	24476.2	24967.7	25705.8	26574.8	27375.9	27933.7
28.6652	23069.7	21891.2	21227.9	20710.9	20367.3	20129.3	19542.5	19195.6	19175.2	18540.8	18588.4	18278.9	17316.3	17129.3	16357.1	15833.3	15261.9	14785.7	14268.7	14619	14591.8	14571.4	14573.1	14682	14457.5	14297.6	14552.7	15022.1	15775.5	16608.8	17187.1	17739.8	18370.7	19110.5	20066.3	20297.6	21756.8	21937.1	22631	23176.9	24153.1	24736.4	25413.3	26010.2
28.6848	21295.9	20435.4	19733	19183.7	18605.4	18338.4	18096.9	17620.7	17304.4	17346.9	16988.1	16559.5	15991.5	15411.6	14709.2	14600.3	14006.8	13527.2	13399.7	13532.3	13625.9	13324.8	13430.3	13353.7	13501.7	13554.4	13593.5	14146.3	14641.2	15540.8	15569.7	16571.4	17428.6	17724.5	18199	18846.9	19716	20374.1	21173.5	21782.3	22545.9	23093.5	24023.8	24034
28.7044	19523.8	19229.6	18472.8	17857.1	16758.5	17110.5	16625.9	16248.3	15836.7	15709.2	15724.5	15420.1	14556.1	14409.9	13574.8	13449	13011.9	12474.5	12323.1	12146.3	12273.8	12403.1	12488.1	12261.9	12450.7	12267	12705.8	13083.3	13535.7	13857.1	14355.4	14972.8	15585	16331.6	16806.1	17668.4	18136.1	18741.5	19394.6	20192.2	20459.2	21357.1	22081.6	22578.2
28.724	17981.3	17163.3	16772.1	16193.9	15858.8	15498.3	15086.7	14909.9	14676.9	14467.7	14552.7	14501.7	13806.1	13085	12676.9	12006.8	12399.7	11573.1	11710.9	11277.2	11547.6	11415	11418.4	11607.1	11653.1	11693.9	11588.4	12132.7	12375.9	12836.7	13615.6	13801	14600.3	15170.1	15258.5	16229.6	16818	17464.3	17763.6	18539.1	19353.7	19862.2	20117.3	21107.1
28.7436	16494.9	16013.6	15382.7	14818	14829.9	14379.3	14023.8	13884.4	13654.8	13406.5	13511.9	13059.5	12782.3	12311.2	11833.3	11693.9	11270.4	10632.7	10702.4	10807.8	10777.2	10683.7	10915	10758.5	10615.6	10756.8	10959.2	11039.1	11767	11943.9	12304.4	12816.3	13224.5	13865.6	14241.5	14731.3	15722.8	15906.5	16665	17275.5	17777.2	18363.9	18858.8	19137.8
28.7632	15238.1	15022.1	14415	13949	13608.8	13387.8	13027.2	12648	12343.5	12442.2	12496.6	12005.1	11676.9	11717.7	11154.8	11011.9	10295.9	9974.49	10037.4	10052.7	9908.16	9918.37	10188.8	10037.4	9914.97	9984.69	9722.79	10596.9	10610.5	10942.2	11532.3	11930.3	12333.3	12826.5	13187.1	13479.6	14102	14675.2	15248.3	15785.7	16251.7	16738.1	16991.5	17722.8
28.7828	14148	13976.2	13265.3	12818	12457.5	12289.1	12148	11984.7	11649.7	11700.7	11236.4	11469.4	10911.6	10619	10527.2	9865.65	9724.49	9363.95	9540.82	9215.99	9175.17	9392.86	9195.58	9457.48	9460.88	9445.58	9598.64	9819.73	9829.93	10392.9	10632.7	11015.3	11258.5	12153.1	12231.3	12743.2	12964.3	13469.4	14131	14340.1	15028.9	15426.9	16028.9	16343.5
28.8024	13267	12819.7	12113.9	11908.2	11750	11544.2	11243.2	11015.3	10712.6	10942.2	10545.9	10585	10336.7	9833.33	9595.24	9445.58	9217.69	8853.74	8637.76	8729.59	8996.6	8930.27	8979.59	8719.39	8610.54	8848.64	8977.89	9069.73	9284.01	9605.44	9833.33	10187.1	10501.7	10918.4	11540.8	11855.4	12146.3	12792.5	13115.6	13566.3	13983	14301	14763.6	15200.7
28.822	12301	11872.4	11355.4	11197.3	10935.4	10554.4	10642.9	10227.9	10119	10166.7	10125.9	9807.82	9534.01	9205.78	9045.92	8862.24	8511.9	8435.37	8278.91	8312.93	8241.5	8295.92	8221.09	8221.09	8290.82	8312.93	8362.24	8455.78	8620.75	9136.05	9455.78	9773.81	9738.1	10284	10583.3	10896.3	11175.2	11622.4	12171.8	12244.9	12993.2	13083.3	13823.1	13836.7
28.8416	11316.3	10998.3	10551	10459.2	10117.3	9722.79	9867.35	9564.63	9389.46	9268.71	9445.58	9192.18	8998.3	8518.71	8637.76	8129.25	8066.33	7743.2	7799.32	7884.35	7974.49	7731.29	7688.78	7909.86	7585.03	8051.02	8056.12	8028.91	8338.44	8695.58	8812.93	9052.72	9500	9535.71	9807.82	10142.9	10700.7	11006.8	10915	11496.6	11872.4	12149.7	12751.7	13013.6
28.8612	10513.6	10261.9	9977.89	9585.03	9522.11	9360.54	9139.46	8938.78	9013.61	8768.71	8775.51	8681.97	8465.99	8164.97	8086.73	7886.05	7683.67	7668.37	7559.52	7413.27	7164.97	7489.8	7578.23	7627.55	7479.59	7515.31	7505.1	7685.37	7853.74	8059.52	8238.1	8513.61	8678.57	8914.97	9302.72	9491.5	9675.17	10073.1	10426.9	10823.1	10792.5	11263.6	11768.7	11988.1
28.8808	9986.39	9539.12	9255.1	9209.18	9079.93	8658.16	8821.43	8513.61	8307.82	8217.69	8452.38	8127.55	7860.54	7998.3	7513.61	7491.5	7352.04	6835.03	7360.54	7098.64	7267.01	7210.88	7335.03	7238.1	6998.3	7112.24	7268.71	7268.71	7469.39	7615.65	7911.56	7971.09	8440.48	8568.03	8651.36	9005.1	9236.39	9489.8	9869.05	10028.9	10333.3	10707.5	11161.6	10909.9
28.9004	9238.1	9219.39	8974.49	8394.56	8314.63	8352.04	7981.29	7784.01	7943.88	7870.75	7838.44	7715.99	7518.71	7503.4	7139.46	7047.62	6811.22	6843.54	6625.85	6778.91	6739.8	6673.47	6852.04	6867.35	6579.93	6661.56	6986.39	6982.99	6974.49	7340.14	7455.78	7644.56	7920.07	7690.48	8326.53	8683.67	8615.65	9000	9294.22	9437.07	9498.3	9680.27	10379.3	10290.8
28.92	8773.81	8511.9	8391.16	8180.27	8054.42	7892.86	7727.89	7897.96	7518.71	7615.65	7622.45	7348.64	7540.82	6858.84	6714.29	6712.59	6683.67	6360.54	6653.06	6651.36	6338.44	6365.65	6457.48	6360.54	6518.71	6508.5	6583.33	6465.99	6666.67	6831.63	7154.76	7297.62	7370.75	7642.86	7792.52	7935.37	8181.97	8693.88	8630.95	9003.4	9076.53	9309.52	9360.54	9675.17
28.9396	8387.76	8239.8	7933.67	7879.25	7617.35	7585.03	7569.73	7333.33	7282.31	7006.8	7251.7	6826.53	6988.1	6743.2	6562.93	6377.55	6352.04	6173.47	6408.16	6336.73	6178.57	6341.84	6357.14	6318.03	6278.91	6377.55	6207.48	6292.52	6494.9	6607.14	7124.15	6843.54	7384.35	7163.27	7571.43	7396.26	7578.23	7986.39	8403.06	8459.18	8382.65	8685.37	9095.24	9236.39
28.9592	7744.9	7675.17	7421.77	7500	7250	7316.33	7132.65	6969.39	6814.63	6785.71	6925.17	6843.54	6585.03	6500	6304.42	6137.76	6173.47	6246.6	5996.6	6098.64	6178.57	6107.14	6034.01	6117.35	6108.84	5991.5	6127.55	6154.76	6542.52	6345.24	6590.14	6756.8	6903.06	6931.97	7096.94	7073.13	7323.13	7551.02	7812.93	7955.78	8057.82	8166.67	8559.52	8680.27
28.9788	7323.13	7420.07	7095.24	7081.63	7059.52	6874.15	6829.93	6624.15	6500	6488.1	6438.78	6277.21	6328.23	6287.41	6112.24	5850.34	5884.35	5877.55	5850.34	5656.46	5903.06	5867.35	5799.32	5930.27	5959.18	5843.54	6107.14	6054.42	6020.41	6338.44	6352.04	6360.54	6539.12	6576.53	6816.33	6831.63	7047.62	7170.07	7442.18	7588.44	7591.84	7875.85	7843.54	8105.44
28.9984	7045.92	6947.28	6950.68	6792.52	6729.59	6736.39	6552.72	6425.17	6455.78	6256.8	6287.41	6244.9	6190.48	6049.32	5964.29	5846.94	5765.31	5486.39	5693.88	5750	5625.85	5741.5	5668.37	5542.52	5668.37	5673.47	5729.59	5768.71	5846.94	6030.61	5918.37	6273.81	6365.65	6231.29	6489.8	6882.65	7096.94	6739.8	6862.24	7277.21	7348.64	7520.41	7632.65	7777.21
29.018	6996.6	6721.09	6523.81	6455.78	6518.71	6273.81	6340.14	6260.2	6170.07	6149.66	6045.92	5894.56	5845.24	5923.47	5761.9	5787.41	5659.86	5608.84	5433.67	5467.69	5346.94	5496.6	5489.8	5486.39	5596.94	5520.41	5297.62	5598.64	5683.67	5823.13	5770.41	5938.78	6214.29	6260.2	6307.82	6358.84	6591.84	6744.9	6772.11	6697.28	7102.04	7168.37	7251.7	7352.04
29.0376	6600.34	6576.53	6425.17	6219.39	6151.36	6100.34	6010.2	6023.81	5826.53	6013.61	5882.65	5641.16	5644.56	5719.39	5710.88	5496.6	5380.95	5477.89	5391.16	5168.37	5256.8	5307.82	5316.33	5465.99	5396.26	5192.18	5494.9	5523.81	5600.34	5498.3	5904.76	5831.63	5778.91	5831.63	6003.4	6198.98	6357.14	6574.83	6527.21	6692.18	6908.16	6828.23	6814.63	7020.41
29.0572	6338.44	6496.6	6108.84	5925.17	5926.87	5704.08	5833.33	5874.15	5865.65	5760.2	5542.52	5537.41	5474.49	5311.22	5413.27	5299.32	5212.59	5275.51	5166.67	5319.73	5265.31	5215.99	5088.44	5258.5	5260.2	5246.6	5166.67	5346.94	5255.1	5484.69	5534.01	5765.31	5702.38	5872.45	6023.81	5731.29	6102.04	6083.33	6324.83	6488.1	6525.51	6459.18	6627.55	6821.43
29.0768	6168.37	6028.91	5988.1	5933.67	5768.71	5761.9	5574.83	5666.67	5615.65	5409.86	5431.97	5568.03	5365.65	5511.9	5328.23	5267.01	5323.13	5212.59	5205.78	5243.2	5139.46	5039.12	5091.84	5153.06	5127.55	5044.22	5102.04	5105.44	5187.07	5397.96	5277.21	5753.4	5613.95	5709.18	5671.77	5710.88	5850.34	6064.63	6147.96	6154.76	6091.84	6282.31	6649.66	6525.51
29.0964	5989.8	5860.54	5676.87	5673.47	5500	5789.12	5493.2	5661.56	5370.75	5443.88	5299.32	5251.7	5134.35	5244.9	5248.3	5224.49	5207.48	5010.2	4828.23	5125.85	4957.48	4930.27	4899.66	4977.89	5159.86	4926.87	5018.71	5100.34	5102.04	5132.65	5232.99	5333.33	5440.48	5591.84	5620.75	5590.14	5542.52	5767.01	5833.33	6018.71	5991.5	6389.46	6273.81	6358.84
29.116	5755.1	5784.01	5712.59	5515.31	5370.75	5477.89	5421.77	5346.94	5284.01	5246.6	5275.51	5221.09	5161.56	5032.31	5001.7	4892.86	5095.24	4933.67	4833.33	4816.33	4904.76	5008.5	4974.49	4833.33	5017.01	4920.07	4914.97	4870.75	4962.59	5137.76	5001.7	5037.41	5217.69	5159.86	5343.54	5613.95	5491.5	5624.15	5896.26	5814.63	5591.84	6144.56	5931.97	6102.04
29.1356	5629.25	5705.78	5540.82	5428.57	5107.14	5290.82	5183.67	5232.99	5132.65	5229.59	5158.16	5096.94	4777.21	5153.06	4828.23	4875.85	4778.91	4755.1	4743.2	4770.41	4697.28	4795.92	4659.86	4715.99	4828.23	4806.12	4948.98	5030.61	4869.05	5093.54	4998.3	4964.29	5083.33	5136.05	5232.99	5522.11	5185.37	5323.13	5534.01	5642.86	5734.69	5860.54	5811.22	5965.99
29.1552	5414.97	5450.68	5284.01	5290.82	5173.47	5207.48	5062.93	5105.44	5079.93	5217.69	4994.9	5022.11	5044.22	4982.99	4804.42	4787.41	4812.93	4753.4	4756.8	4615.65	4688.78	4755.1	4585.03	4721.09	4465.99	4744.9	4632.65	4787.41	4821.43	4969.39	4925.17	4989.8	5268.71	5117.35	5113.95	5170.07	5226.19	5314.63	5267.01	5491.5	5641.16	5448.98	5586.73	5828.23
29.1748	5491.5	5340.14	5112.24	5042.52	5268.71	5027.21	4976.19	4969.39	4972.79	5085.03	4727.89	4732.99	4804.42	4729.59	4559.52	4598.64	4595.24	4544.22	4627.55	4624.15	4802.72	4688.78	4627.55	4671.77	4537.41	4651.36	4693.88	4698.98	4534.01	4710.88	5047.62	4933.67	4768.71	4824.83	5052.72	5107.14	5112.24	5132.65	5265.31	5360.54	5244.9	5542.52	5491.5	5534.01
29.1944	5170.07	5309.52	5052.72	5163.27	5049.32	5100.34	4962.59	4792.52	4726.19	4920.07	4792.52	4755.1	4653.06	4746.6	4710.88	4698.98	4681.97	4467.69	4595.24	4394.56	4656.46	4607.14	4680.27	4602.04	4554.42	4649.66	4491.5	4593.54	4664.97	4654.76	4748.3	4620.75	4945.58	5010.2	4795.92	4996.6	5020.41	5110.54	5158.16	5295.92	5166.67	5471.09	5452.38	5365.65
29.214	5015.31	5198.98	5057.82	5052.72	4860.54	4831.63	4787.41	4845.24	4761.9	4875.85	4651.36	4630.95	4705.78	4715.99	4758.5	4598.64	4474.49	4409.86	4562.93	4399.66	4510.2	4396.26	4416.67	4488.1	4511.9	4374.15	4484.69	4518.71	4506.8	4542.52	4714.29	4687.07	4744.9	4809.52	4867.35	4930.27	4960.88	5001.7	4945.58	5248.3	5022.11	5399.66	5399.66	5311.22
29.2336	4926.87	5095.24	4823.13	4889.46	4828.23	4772.11	4838.44	4641.16	4741.5	4784.01	4636.05	4448.98	4615.65	4503.4	4476.19	4411.56	4562.93	4318.03	4617.35	4474.49	4285.71	4518.71	4345.24	4428.57	4488.1	4455.78	4319.73	4435.37	4418.37	4511.9	4658.16	4481.29	4687.07	4607.14	4767.01	4894.56	4994.9	4821.43	4991.5	5102.04	5025.51	4918.37	5164.97	5301.02
29.2532	4957.48	4855.44	4755.1	4528.91	4653.06	4678.57	4801.02	4727.89	4654.76	4709.18	4588.44	4554.42	4517.01	4649.66	4340.14	4367.35	4382.65	4404.76	4348.64	4227.89	4346.94	4331.63	4294.22	4442.18	4280.61	4380.95	4287.41	4309.52	4549.32	4380.95	4404.76	4535.71	4644.56	4625.85	4683.67	4770.41	4768.71	4760.2	4802.72	4977.89	4821.43	4886.05	4903.06	5154.76
29.2728	4931.97	4726.19	4748.3	4828.23	4647.96	4705.78	4474.49	4700.68	4505.1	4641.16	4387.76	4564.63	4340.14	4304.42	4251.7	4295.92	4348.64	4343.54	4290.82	4244.9	4301.02	4336.73	4326.53	4278.91	4352.04	4374.15	4248.3	4403.06	4404.76	4386.05	4671.77	4617.35	4576.53	4379.25	4489.8	4676.87	4615.65	4782.31	4642.86	4736.39	4833.33	5057.82	5017.01	4954.08
29.2924	4775.51	4753.4	4668.37	4680.27	4792.52	4704.08	4534.01	4620.75	4528.91	4471.09	4358.84	4408.16	4362.24	4394.56	4277.21	4200.68	4234.69	4284.01	4280.61	4314.63	4268.71	4399.66	4168.37	4144.56	4248.3	4260.2	4335.03	4270.41	4318.03	4418.37	4525.51	4353.74	4267.01	4411.56	4690.48	4539.12	4586.73	4578.23	4753.4	4680.27	4639.46	4824.83	4795.92	4877.55
29.312	4760.2	4685.37	4690.48	4505.1	4564.63	4471.09	4394.56	4445.58	4457.48	4386.05	4318.03	4394.56	4452.38	4353.74	4414.97	4168.37	4141.16	4187.07	4285.71	4122.45	4253.4	4180.27	4088.44	4239.8	4263.61	4231.29	4270.41	4289.12	4129.25	4323.13	4346.94	4357.14	4360.54	4358.84	4459.18	4481.29	4506.8	4525.51	4540.82	4807.82	4676.87	4818.03	4904.76	4899.66
29.3316	4632.65	4619.05	4522.11	4476.19	4505.1	4472.79	4396.26	4493.2	4386.05	4278.91	4409.86	4353.74	4348.64	4321.43	4362.24	4318.03	4246.6	4122.45	4200.68	3977.89	4074.83	4081.63	4333.33	4202.38	4202.38	4096.94	4146.26	4107.14	4151.36	4222.79	4292.52	4178.57	4258.5	4307.82	4244.9	4284.01	4448.98	4491.5	4525.51	4573.13	4748.3	4758.5	4746.6	4588.44
29.3512	4469.39	4540.82	4656.46	4605.44	4409.86	4251.7	4404.76	4273.81	4321.43	4290.82	4392.86	4229.59	4195.58	4255.1	4209.18	4042.52	4164.97	4178.57	4001.7	3994.9	4054.42	4125.85	4164.97	4042.52	4086.73	4039.12	4113.95	4119.05	4193.88	4258.5	4278.91	4268.71	4258.5	4389.46	4372.45	4272.11	4534.01	4460.88	4455.78	4630.95	4573.13	4571.43	4554.42	4596.94
29.3708	4448.98	4292.52	4462.59	4241.5	4382.65	4273.81	4496.6	4265.31	4270.41	4260.2	4346.94	4309.52	4136.05	4258.5	4091.84	3969.39	4034.01	4226.19	4073.13	3882.65	4015.31	4125.85	4015.31	4022.11	4013.61	4020.41	4144.56	3994.9	4212.59	4261.9	4134.35	4268.71	4090.14	4295.92	4164.97	4263.61	4377.55	4357.14	4352.04	4479.59	4537.41	4658.16	4552.72	4525.51
29.3904	4430.27	4408.16	4312.93	4416.67	4164.97	4292.52	4265.31	4175.17	4198.98	4127.55	4290.82	4219.39	4115.65	4052.72	4117.35	4198.98	3882.65	4040.82	4096.94	4008.5	4175.17	3943.88	4039.12	4040.82	4113.95	3928.57	3901.36	4141.16	4173.47	4209.18	4129.25	4207.48	4229.59	4198.98	4035.71	4214.29	4435.37	4239.8	4321.43	4431.97	4535.71	4600.34	4738.1	4595.24
29.41	4345.24	4232.99	4324.83	4360.54	4175.17	4246.6	4224.49	4147.96	4336.73	4129.25	4110.54	4231.29	4073.13	4190.48	4018.71	3991.5	3972.79	3916.67	4000	4000	3855.44	4003.4	4006.8	3940.48	4078.23	3981.29	4054.42	3991.5	4161.56	4037.41	4057.82	4158.16	4187.07	4207.48	4185.37	4365.65	4397.96	4273.81	4306.12	4255.1	4564.63	4445.58	4562.93	4522.11
29.4296	4280.61	4306.12	4256.8	4125.85	4250	4100.34	4231.29	4187.07	4212.59	4188.78	4173.47	4039.12	4209.18	4091.84	4130.95	4059.52	4042.52	3948.98	3858.84	4068.03	3991.5	3838.44	3882.65	3894.56	3853.74	4008.5	3948.98	4088.44	3848.64	4090.14	4074.83	4076.53	4011.9	4190.48	4144.56	4250	4136.05	4170.07	4253.4	4193.88	4295.92	4314.63	4355.44	4484.69
29.4492	4258.5	4329.93	4304.42	4335.03	4287.41	4268.71	4023.81	4214.29	4267.01	4236.39	4173.47	4141.16	4037.41	3906.46	4108.84	3969.39	3784.01	4040.82	3923.47	3957.48	3952.38	4025.51	3943.88	3913.27	3824.83	3756.8	3867.35	4030.61	3976.19	3899.66	4130.95	4096.94	4137.76	4207.48	4215.99	4136.05	4200.68	4146.26	4454.08	4335.03	4442.18	4159.86	4343.54	4462.59
29.4688	4154.76	4173.47	4210.88	4173.47	4222.79	4142.86	4039.12	4170.07	4178.57	3989.8	4062.93	4180.27	4027.21	3940.48	4025.51	3954.08	4045.92	3935.37	3773.81	3700.68	3962.59	3926.87	3971.09	3921.77	3998.3	3899.66	3889.46	3942.18	4027.21	3996.6	3906.46	3926.87	4054.42	3979.59	3950.68	4139.46	4280.61	4251.7	4377.55	4321.43	4278.91	4270.41	4314.63	4465.99
29.4884	4010.2	4188.78	4297.62	4010.2	4219.39	4134.35	4027.21	4052.72	3812.93	3937.07	3913.27	3943.88	3972.79	3799.32	3979.59	3848.64	3930.27	3911.56	3738.1	3882.65	4052.72	3875.85	3818.03	3823.13	3904.76	3955.78	3857.14	3879.25	3874.15	3848.64	3906.46	4022.11	4076.53	3943.88	3998.3	4057.82	4081.63	3976.19	4222.79	4105.44	4301.02	4311.22	4256.8	4238.1
29.508	4047.62	4130.95	4110.54	4231.29	4198.98	4078.23	4083.33	4018.71	4047.62	3916.67	4103.74	3993.2	4035.71	4020.41	4005.1	3906.46	3867.35	3785.71	3869.05	3812.93	4034.01	3945.58	3870.75	3996.6	3846.94	3705.78	3835.03	3865.65	3858.84	4000	3819.73	4039.12	3979.59	4151.36	4000	4137.76	4110.54	3945.58	4107.14	4295.92	4100.34	4175.17	4170.07	4115.65
29.5276	4066.33	4034.01	4115.65	4056.12	4062.93	3874.15	4093.54	3962.59	3935.37	3901.36	3811.22	3938.78	3863.95	3855.44	3841.84	3880.95	3772.11	3894.56	3809.52	3914.97	3714.29	3831.63	3869.05	3814.63	3819.73	3802.72	3869.05	3789.12	3916.67	4054.42	4000	3790.82	3869.05	3829.93	3971.09	4132.65	4037.41	4142.86	4074.83	4156.46	4127.55	4159.86	4256.8	4112.24
29.5472	3986.39	4010.2	4108.84	4134.35	4071.43	4020.41	4122.45	3904.76	3913.27	3778.91	3935.37	3984.69	3981.29	3882.65	3816.33	3947.28	3724.49	3748.3	3833.33	3773.81	3768.71	3875.85	3806.12	3768.71	3826.53	3671.77	3763.61	3787.41	3884.35	3748.3	3947.28	3792.52	3969.39	3879.25	3965.99	3942.18	4010.2	3998.3	4069.73	4178.57	4057.82	4224.49	4287.41	4149.66
29.5668	3901.36	4137.76	4042.52	4022.11	3965.99	3926.87	4028.91	4028.91	3846.94	3846.94	3940.48	3884.35	3787.41	3785.71	3727.89	3930.27	3773.81	3884.35	3797.62	3935.37	3814.63	3797.62	3841.84	3816.33	3668.37	3732.99	3721.09	3695.58	3880.95	3976.19	3891.16	3853.74	3863.95	3993.2	4103.74	4032.31	3767.01	4120.75	3954.08	4081.63	3969.39	4091.84	4076.53	4190.48
29.5864	3928.57	3835.03	3884.35	4076.53	4098.64	3965.99	4000	3828.23	3775.51	3852.04	3880.95	3843.54	3801.02	3872.45	3841.84	3821.43	3685.37	3773.81	3846.94	3865.65	3656.46	3843.54	3765.31	3845.24	3819.73	3772.11	3773.81	3748.3	3841.84	3935.37	3931.97	3763.61	3801.02	3797.62	3947.28	3972.79	3989.8	3988.1	4018.71	4054.42	4052.72	3909.86	4105.44	4078.23
29.606	3911.56	4025.51	4085.03	4052.72	4005.1	3947.28	3991.5	3814.63	3843.54	3809.52	3714.29	3841.84	3775.51	3748.3	3719.39	3784.01	3732.99	3591.84	3738.1	3816.33	3704.08	3729.59	3678.57	3693.88	3746.6	3773.81	3707.48	3778.91	3836.73	3765.31	3773.81	3673.47	3867.35	3925.17	3904.76	3976.19	3916.67	4096.94	3979.59	4010.2	4100.34	4079.93	4010.2	4127.55
29.6256	3877.55	3937.07	3988.1	3896.26	3884.35	3853.74	3933.67	3848.64	3775.51	3761.9	3923.47	3756.8	3789.12	3812.93	3751.7	3704.08	3590.14	3637.76	3632.65	3739.8	3620.75	3869.05	3639.46	3778.91	3838.44	3680.27	3743.2	3746.6	3722.79	3658.16	3797.62	3775.51	3671.77	3787.41	3704.08	3926.87	3908.16	3982.99	3982.99	4028.91	3909.86	3989.8	4005.1	4022.11
29.6452	3991.5	4003.4	3882.65	3806.12	3804.42	3811.22	3952.38	3979.59	3891.16	3736.39	4017.01	3869.05	3758.5	3666.67	3863.95	3727.89	3731.29	3777.21	3709.18	3666.67	3666.67	3664.97	3729.59	3715.99	3717.69	3634.35	3671.77	3683.67	3676.87	3763.61	3692.18	3731.29	3831.63	3707.48	3807.82	3778.91	3778.91	3845.24	3969.39	3909.86	3911.56	4054.42	4119.05	4030.61
29.6648	3969.39	3799.32	3957.48	3845.24	3994.9	3828.23	3763.61	3909.86	3654.76	3773.81	3804.42	3778.91	3869.05	3585.03	3622.45	3649.66	3632.65	3697.28	3697.28	3630.95	3726.19	3637.76	3690.48	3535.71	3469.39	3695.58	3535.71	3595.24	3785.71	3629.25	3607.14	3778.91	3629.25	4005.1	3671.77	4030.61	3991.5	3923.47	3790.82	3867.35	3862.24	4006.8	4061.22	4044.22
29.6844	4000	4062.93	3879.25	3782.31	3967.69	3709.18	3792.52	3685.37	3760.2	3642.86	3843.54	3568.03	3715.99	3647.96	3712.59	3792.52	3551.02	3627.55	3613.95	3564.63	3477.89	3615.65	3654.76	3482.99	3647.96	3537.41	3721.09	3613.95	3602.04	3642.86	3704.08	3695.58	3613.95	3908.16	3738.1	3829.93	3801.02	3746.6	3896.26	3758.5	3940.48	3867.35	3954.08	3994.9
29.704	3814.63	3843.54	3870.75	3811.22	3736.39	3867.35	3801.02	3773.81	3738.1	3753.4	3698.98	3717.69	3602.04	3812.93	3539.12	3642.86	3681.97	3629.25	3547.62	3574.83	3753.4	3590.14	3573.13	3661.56	3670.07	3758.5	3726.19	3719.39	3671.77	3664.97	3785.71	3697.28	3828.23	3727.89	3794.22	3700.68	3744.9	3855.44	3738.1	3804.42	3867.35	3938.78	3977.89	3971.09
29.7236	3681.97	3818.03	3863.95	3671.77	3743.2	3687.07	3753.4	3763.61	3721.09	3704.08	3736.39	3734.69	3773.81	3738.1	3732.99	3522.11	3511.9	3568.03	3586.73	3517.01	3700.68	3591.84	3707.48	3535.71	3681.97	3523.81	3517.01	3629.25	3659.86	3603.74	3777.21	3666.67	3724.49	3620.75	3833.33	3768.71	3700.68	3715.99	3767.01	3921.77	3794.22	3746.6	4008.5	3855.44
29.7432	3809.52	3920.07	3855.44	3746.6	3659.86	3659.86	3710.88	3739.8	3765.31	3785.71	3731.29	3744.9	3726.19	3605.44	3576.53	3564.63	3681.97	3632.65	3448.98	3727.89	3579.93	3590.14	3510.2	3484.69	3574.83	3540.82	3517.01	3668.37	3515.31	3482.99	3671.77	3620.75	3773.81	3624.15	3751.7	3748.3	3704.08	3636.05	3824.83	3954.08	3865.65	3778.91	4018.71	3886.05
29.7628	3729.59	3914.97	3846.94	3758.5	3772.11	3734.69	3664.97	3596.94	3756.8	3653.06	3670.07	3647.96	3755.1	3795.92	3552.72	3561.22	3513.61	3595.24	3488.1	3629.25	3641.16	3644.56	3511.9	3581.63	3709.18	3488.1	3653.06	3539.12	3561.22	3578.23	3647.96	3683.67	3746.6	3556.12	3823.13	3894.56	3738.1	3659.86	3913.27	3933.67	3806.12	3860.54	3899.66	3789.12
29.7824	3755.1	3785.71	3671.77	3775.51	3641.16	3785.71	3687.07	3736.39	3608.84	3600.34	3605.44	3647.96	3602.04	3506.8	3630.95	3547.62	3551.02	3571.43	3530.61	3438.78	3511.9	3527.21	3539.12	3636.05	3683.67	3641.16	3562.93	3559.52	3556.12	3556.12	3557.82	3763.61	3654.76	3637.76	3690.48	3641.16	3744.9	3748.3	3802.72	3823.13	3748.3	3831.63	3903.06	3886.05
29.802	3738.1	3695.58	3625.85	3818.03	3744.9	3717.69	3753.4	3710.88	3620.75	3748.3	3632.65	3535.71	3690.48	3612.24	3498.3	3598.64	3528.91	3561.22	3455.78	3600.34	3501.7	3571.43	3494.9	3500	3588.44	3488.1	3566.33	3527.21	3569.73	3581.63	3571.43	3595.24	3629.25	3547.62	3644.56	3612.24	3719.39	3812.93	3647.96	3719.39	3824.83	3680.27	3612.24	3772.11
29.8216	3896.26	3807.82	3659.86	3690.48	3666.67	3574.83	3598.64	3595.24	3566.33	3678.57	3540.82	3613.95	3610.54	3428.57	3535.71	3578.23	3639.46	3562.93	3574.83	3482.99	3505.1	3447.28	3467.69	3501.7	3664.97	3438.78	3481.29	3544.22	3590.14	3627.55	3545.92	3613.95	3772.11	3557.82	3634.35	3568.03	3617.35	3641.16	3794.22	3850.34	3646.26	3773.81	3790.82	3744.9
29.8412	3823.13	3671.77	3736.39	3678.57	3644.56	3566.33	3721.09	3595.24	3712.59	3647.96	3624.15	3518.71	3552.72	3664.97	3598.64	3513.61	3554.42	3518.71	3389.46	3600.34	3467.69	3557.82	3420.07	3397.96	3457.48	3510.2	3522.11	3547.62	3527.21	3523.81	3620.75	3578.23	3559.52	3542.52	3537.41	3556.12	3576.53	3845.24	3721.09	3664.97	3816.33	3683.67	3780.61	3676.87
29.8608	3763.61	3712.59	3615.65	3681.97	3622.45	3593.54	3554.42	3690.48	3585.03	3482.99	3787.41	3518.71	3649.66	3593.54	3496.6	3557.82	3440.48	3500	3421.77	3340.14	3428.57	3318.03	3467.69	3469.39	3455.78	3442.18	3394.56	3447.28	3549.32	3488.1	3469.39	3666.67	3530.61	3545.92	3676.87	3596.94	3566.33	3688.78	3707.48	3772.11	3736.39	3709.18	3770.41	3608.84
29.8804	3828.23	3736.39	3717.69	3717.69	3704.08	3486.39	3554.42	3687.07	3603.74	3556.12	3636.05	3579.93	3527.21	3612.24	3397.96	3527.21	3610.54	3437.07	3442.18	3437.07	3481.29	3421.77	3421.77	3433.67	3406.46	3375.85	3428.57	3505.1	3476.19	3528.91	3574.83	3564.63	3610.54	3522.11	3588.44	3547.62	3654.76	3697.28	3568.03	3683.67	3857.14	3738.1	3709.18	3819.73
29.9	3702.38	3670.07	3603.74	3534.01	3598.64	3607.14	3607.14	3593.54	3528.91	3610.54	3488.1	3578.23	3392.86	3693.88	3573.13	3465.99	3401.36	3375.85	3491.5	3397.96	3406.46	3459.18	3484.69	3328.23	3445.58	3489.8	3590.14	3399.66	3535.71	3525.51	3471.09	3386.05	3615.65	3658.16	3460.88	3678.57	3625.85	3588.44	3576.53	3712.59	3605.44	3634.35	3664.97	3605.44
29.9196	3532.31	3680.27	3474.49	3634.35	3522.11	3593.54	3552.72	3508.5	3574.83	3528.91	3610.54	3595.24	3435.37	3552.72	3387.76	3608.84	3346.94	3443.88	3423.47	3500	3375.85	3307.82	3481.29	3425.17	3479.59	3387.76	3416.67	3469.39	3360.54	3562.93	3496.6	3479.59	3568.03	3692.18	3569.73	3554.42	3537.41	3452.38	3552.72	3653.06	3639.46	3818.03	3673.47	3675.17
29.9392	3724.49	3722.79	3641.16	3678.57	3414.97	3464.29	3617.35	3430.27	3494.9	3600.34	3527.21	3414.97	3491.5	3486.39	3450.68	3336.73	3380.95	3399.66	3319.73	3382.65	3484.69	3503.4	3510.2	3457.48	3552.72	3380.95	3440.48	3345.24	3517.01	3455.78	3469.39	3346.94	3389.46	3508.5	3471.09	3498.3	3602.04	3566.33	3569.73	3527.21	3778.91	3688.78	3636.05	3719.39
29.9588	3683.67	3552.72	3556.12	3564.63	3612.24	3683.67	3556.12	3554.42	3590.14	3454.08	3511.9	3494.9	3511.9	3340.14	3462.59	3250	3280.61	3406.46	3411.56	3523.81	3467.69	3459.18	3343.54	3394.56	3479.59	3386.05	3460.88	3467.69	3397.96	3426.87	3372.45	3357.14	3345.24	3445.58	3506.8	3472.79	3498.3	3712.59	3770.41	3569.73	3697.28	3585.03	3542.52	3784.01
29.9784	3624.15	3518.71	3532.31	3505.1	3440.48	3515.31	3440.48	3438.78	3488.1	3547.62	3619.05	3299.32	3464.29	3557.82	3530.61	3479.59	3367.35	3437.07	3515.31	3409.86	3384.35	3295.92	3442.18	3467.69	3396.26	3442.18	3387.76	3403.06	3362.24	3397.96	3467.69	3250	3498.3	3431.97	3438.78	3523.81	3593.54	3610.54	3557.82	3494.9	3620.75	3617.35	3656.46	3748.3
29.998	3641.16	3624.15	3397.96	3639.46	3581.63	3511.9	3664.97	3440.48	3440.48	3392.86	3465.99	3416.67	3448.98	3421.77	3409.86	3267.01	3346.94	3374.15	3406.46	3414.97	3392.86	3205.78	3197.28	3411.56	3413.27	3338.44	3287.41	3304.42	3324.83	3549.32	3482.99	3399.66	3464.29	3481.29	3414.97	3447.28	3556.12	3542.52	3578.23	3586.73	3583.33	3619.05	3680.27	3569.73
30.0176	3578.23	3571.43	3500	3535.71	3532.31	3394.56	3562.93	3500	3571.43	3508.5	3329.93	3642.86	3382.65	3530.61	3377.55	3363.95	3365.65	3280.61	3284.01	3311.22	3250	3243.2	3335.03	3513.61	3421.77	3367.35	3442.18	3431.97	3372.45	3431.97	3302.72	3341.84	3624.15	3465.99	3457.48	3545.92	3482.99	3477.89	3522.11	3615.65	3596.94	3445.58	3612.24	3743.2
30.0372	3658.16	3482.99	3603.74	3664.97	3506.8	3517.01	3404.76	3581.63	3459.18	3556.12	3401.36	3331.63	3469.39	3423.47	3324.83	3289.12	3384.35	3505.1	3425.17	3282.31	3270.41	3306.12	3382.65	3404.76	3452.38	3528.91	3365.65	3401.36	3528.91	3358.84	3506.8	3418.37	3382.65	3391.16	3559.52	3539.12	3481.29	3656.46	3573.13	3532.31	3508.5	3591.84	3525.51	3603.74
30.0568	3576.53	3620.75	3578.23	3539.12	3552.72	3542.52	3678.57	3414.97	3477.89	3440.48	3437.07	3384.35	3573.13	3318.03	3578.23	3365.65	3357.14	3583.33	3353.74	3238.1	3255.1	3343.54	3372.45	3329.93	3215.99	3352.04	3374.15	3360.54	3408.16	3353.74	3547.62	3406.46	3338.44	3518.71	3607.14	3481.29	3714.29	3539.12	3513.61	3537.41	3503.4	3663.27	3562.93	3629.25
30.0764	3644.56	3704.08	3598.64	3384.35	3503.4	3515.31	3418.37	3387.76	3386.05	3411.56	3547.62	3384.35	3438.78	3387.76	3328.23	3214.29	3438.78	3481.29	3386.05	3204.08	3421.77	3287.41	3358.84	3224.49	3287.41	3369.05	3258.5	3382.65	3430.27	3335.03	3438.78	3474.49	3404.76	3515.31	3455.78	3498.3	3477.89	3467.69	3617.35	3593.54	3717.69	3522.11	3627.55	3712.59
30.096	3471.09	3547.62	3622.45	3581.63	3452.38	3384.35	3297.62	3552.72	3525.51	3433.67	3462.59	3411.56	3324.83	3457.48	3278.91	3554.42	3328.23	3258.5	3448.98	3336.73	3433.67	3408.16	3358.84	3372.45	3357.14	3394.56	3280.61	3352.04	3413.27	3227.89	3232.99	3454.08	3471.09	3438.78	3423.47	3566.33	3527.21	3382.65	3367.35	3418.37	3590.14	3574.83	3602.04	3585.03
30.1156	3573.13	3452.38	3447.28	3523.81	3593.54	3522.11	3367.35	3500	3380.95	3392.86	3329.93	3440.48	3392.86	3411.56	3350.34	3365.65	3284.01	3396.26	3401.36	3406.46	3380.95	3256.8	3299.32	3362.24	3431.97	3431.97	3418.37	3394.56	3387.76	3294.22	3367.35	3408.16	3321.43	3455.78	3365.65	3428.57	3311.22	3503.4	3525.51	3557.82	3545.92	3489.8	3503.4	3590.14
30.1352	3562.93	3619.05	3525.51	3522.11	3574.83	3394.56	3498.3	3467.69	3331.63	3440.48	3375.85	3379.25	3500	3341.84	3411.56	3335.03	3297.62	3306.12	3278.91	3304.42	3297.62	3336.73	3312.93	3275.51	3307.82	3357.14	3267.01	3200.68	3261.9	3391.16	3229.59	3428.57	3379.25	3423.47	3508.5	3386.05	3358.84	3457.48	3610.54	3452.38	3454.08	3527.21	3535.71	3574.83
30.1548	3513.61	3537.41	3501.7	3576.53	3469.39	3430.27	3559.52	3467.69	3285.71	3391.16	3411.56	3345.24	3406.46	3248.3	3224.49	3280.61	3224.49	3357.14	3314.63	3224.49	3285.71	3210.88	3270.41	3258.5	3302.72	3258.5	3090.14	3270.41	3341.84	3277.21	3314.63	3292.52	3294.22	3324.83	3353.74	3384.35	3477.89	3465.99	3498.3	3416.67	3411.56	3494.9	3486.39	3362.24
30.1744	3447.28	3486.39	3437.07	3355.44	3297.62	3411.56	3472.79	3277.21	3384.35	3270.41	3340.14	3562.93	3379.25	3158.16	3338.44	3324.83	3365.65	3350.34	3219.39	3263.61	3348.64	3318.03	3226.19	3346.94	3304.42	3392.86	3132.65	3159.86	3287.41	3358.84	3321.43	3353.74	3413.27	3503.4	3328.23	3457.48	3367.35	3341.84	3523.81	3406.46	3448.98	3493.2	3556.12	3510.2
30.194	3562.93	3396.26	3418.37	3379.25	3343.54	3353.74	3454.08	3321.43	3418.37	3423.47	3227.89	3386.05	3306.12	3346.94	3346.94	3357.14	3197.28	3442.18	3243.2	3181.97	3295.92	3200.68	3442.18	3323.13	3304.42	3204.08	3193.88	3302.72	3318.03	3297.62	3350.34	3375.85	3278.91	3421.77	3338.44	3380.95	3430.27	3590.14	3396.26	3399.66	3481.29	3607.14	3438.78	3637.76
30.2136	3549.32	3540.82	3517.01	3433.67	3445.58	3285.71	3295.92	3382.65	3535.71	3380.95	3360.54	3219.39	3250	3299.32	3256.8	3207.48	3370.75	3304.42	3238.1	3312.93	3309.52	3200.68	3215.99	3267.01	3144.56	3263.61	3335.03	3326.53	3333.33	3246.6	3418.37	3375.85	3391.16	3496.6	3394.56	3278.91	3246.6	3425.17	3360.54	3261.9	3399.66	3539.12	3380.95	3479.59
30.2332	3549.32	3472.79	3309.52	3460.88	3384.35	3239.8	3420.07	3425.17	3409.86	3239.8	3241.5	3272.11	3238.1	3198.98	3319.73	3173.47	3209.18	3244.9	3187.07	3261.9	3232.99	3357.14	3200.68	3226.19	3207.48	3316.33	3272.11	3328.23	3294.22	3260.2	3302.72	3309.52	3239.8	3391.16	3284.01	3232.99	3396.26	3309.52	3389.46	3472.79	3500	3557.82	3421.77	3474.49
30.2528	3482.99	3454.08	3380.95	3518.71	3387.76	3367.35	3353.74	3445.58	3413.27	3420.07	3268.71	3258.5	3438.78	3358.84	3238.1	3198.98	3256.8	3127.55	3282.31	3149.66	3326.53	3302.72	3255.1	3316.33	3236.39	3263.61	3147.96	3224.49	3319.73	3350.34	3379.25	3224.49	3205.78	3312.93	3307.82	3323.13	3343.54	3338.44	3297.62	3513.61	3454.08	3442.18	3496.6	3559.52
30.2724	3513.61	3392.86	3447.28	3420.07	3309.52	3404.76	3399.66	3222.79	3428.57	3335.03	3411.56	3348.64	3195.58	3278.91	3423.47	3166.67	3161.56	3297.62	3367.35	3326.53	3168.37	3224.49	3210.88	3188.78	3268.71	3268.71	3295.92	3164.97	3170.07	3333.33	3294.22	3187.07	3328.23	3258.5	3460.88	3292.52	3282.31	3232.99	3323.13	3447.28	3329.93	3496.6	3540.82	3637.76
30.292	3465.99	3375.85	3416.67	3244.9	3350.34	3445.58	3323.13	3319.73	3318.03	3284.01	3244.9	3226.19	3290.82	3238.1	3282.31	3234.69	3318.03	3239.8	3346.94	3406.46	3372.45	3365.65	3188.78	3299.32	3086.73	3253.4	3258.5	3153.06	3219.39	3304.42	3316.33	3217.69	3255.1	3251.7	3428.57	3387.76	3352.04	3374.15	3418.37	3469.39	3586.73	3532.31	3454.08	3673.47
30.3116	3346.94	3333.33	3414.97	3401.36	3314.63	3413.27	3369.05	3403.06	3418.37	3248.3	3311.22	3340.14	3214.29	3250	3324.83	3379.25	3113.95	3358.84	3284.01	3205.78	3229.59	3311.22	3284.01	3210.88	3244.9	3253.4	3285.71	3147.96	3277.21	3294.22	3341.84	3312.93	3335.03	3469.39	3425.17	3285.71	3285.71	3511.9	3491.5	3510.2	3465.99	3326.53	3360.54	3428.57
30.3312	3319.73	3426.87	3316.33	3314.63	3374.15	3382.65	3452.38	3363.95	3426.87	3292.52	3311.22	3195.58	3238.1	3355.44	3282.31	3234.69	3246.6	3278.91	3219.39	3309.52	3352.04	3333.33	3248.3	3307.82	3248.3	3253.4	3336.73	3224.49	3299.32	3188.78	3214.29	3340.14	3401.36	3379.25	3258.5	3365.65	3384.35	3336.73	3382.65	3340.14	3559.52	3476.19	3472.79	3630.95
30.3508	3318.03	3452.38	3372.45	3241.5	3311.22	3321.43	3345.24	3518.71	3353.74	3357.14	3238.1	3268.71	3353.74	3236.39	3250	3141.16	3120.75	3312.93	3282.31	3348.64	3248.3	3246.6	3185.37	3295.92	3340.14	3130.95	3119.05	3238.1	3362.24	3294.22	3227.89	3219.39	3321.43	3348.64	3316.33	3348.64	3455.78	3382.65	3372.45	3489.8	3335.03	3494.9	3460.88	3545.92
30.3704	3297.62	3443.88	3392.86	3370.75	3360.54	3358.84	3263.61	3248.3	3333.33	3267.01	3091.84	3311.22	3231.29	3224.49	3117.35	3346.94	3110.54	3246.6	3243.2	3210.88	3108.84	3224.49	3268.71	3219.39	3132.65	3175.17	3238.1	3181.97	3280.61	3226.19	3312.93	3324.83	3267.01	3284.01	3248.3	3232.99	3272.11	3272.11	3409.86	3312.93	3403.06	3409.86	3387.76	3430.27
30.39	3471.09	3397.96	3423.47	3394.56	3358.84	3433.67	3389.46	3350.34	3278.91	3253.4	3277.21	3246.6	3171.77	3241.5	3246.6	3270.41	3374.15	3161.56	3103.74	3348.64	3125.85	3297.62	3343.54	3326.53	3292.52	3272.11	3297.62	3282.31	3137.76	3267.01	3311.22	3207.48	3256.8	3255.1	3333.33	3221.09	3244.9	3307.82	3467.69	3297.62	3418.37	3341.84	3403.06	3314.63
30.4096	3365.65	3379.25	3389.46	3193.88	3423.47	3205.78	3222.79	3384.35	3275.51	3329.93	3180.27	3278.91	3153.06	3212.59	3204.08	3224.49	3103.74	3236.39	3251.7	3241.5	3197.28	3207.48	3316.33	3295.92	3204.08	3173.47	3171.77	3352.04	3103.74	3214.29	3321.43	3362.24	3372.45	3251.7	3459.18	3336.73	3414.97	3397.96	3335.03	3285.71	3331.63	3459.18	3467.69	3479.59
30.4292	3404.76	3336.73	3408.16	3428.57	3488.1	3297.62	3428.57	3214.29	3318.03	3129.25	3158.16	3202.38	3181.97	3246.6	3265.31	3251.7	3192.18	3187.07	3205.78	3181.97	3059.52	3192.18	3049.32	3170.07	3202.38	3166.67	3382.65	3130.95	3212.59	3158.16	3093.54	3253.4	3238.1	3375.85	3341.84	3392.86	3423.47	3282.31	3256.8	3380.95	3244.9	3397.96	3397.96	3534.01
30.4488	3374.15	3409.86	3324.83	3362.24	3290.82	3312.93	3448.98	3318.03	3289.12	3299.32	3250	3418.37	3246.6	3207.48	3260.2	3181.97	3178.57	3151.36	3238.1	3163.27	3183.67	3141.16	3251.7	3190.48	3198.98	3125.85	3241.5	3142.86	3226.19	3232.99	3331.63	3234.69	3137.76	3295.92	3346.94	3193.88	3180.27	3353.74	3318.03	3384.35	3345.24	3465.99	3204.08	3414.97
30.4684	3340.14	3319.73	3265.31	3404.76	3341.84	3450.68	3357.14	3350.34	3369.05	3309.52	3200.68	3190.48	3159.86	3168.37	3147.96	3275.51	3113.95	3282.31	3108.84	3076.53	3066.33	3096.94	3164.97	3159.86	3198.98	3217.69	3197.28	3125.85	3258.5	3146.26	3214.29	3263.61	3323.13	3197.28	3214.29	3192.18	3307.82	3321.43	3239.8	3335.03	3181.97	3367.35	3256.8	3510.2
30.488	3389.46	3345.24	3239.8	3411.56	3180.27	3471.09	3098.64	3171.77	3306.12	3215.99	3151.36	3299.32	3224.49	3204.08	3232.99	3243.2	3098.64	3198.98	3212.59	3127.55	3122.45	3103.74	3096.94	3244.9	3158.16	3209.18	3275.51	3115.65	3187.07	3090.14	3260.2	3149.66	3222.79	3346.94	3153.06	3275.51	3232.99	3341.84	3292.52	3231.29	3386.05	3416.67	3323.13	3319.73
30.5076	3328.23	3299.32	3374.15	3406.46	3292.52	3321.43	3328.23	3221.09	3251.7	3198.98	3304.42	3323.13	3363.95	3176.87	3117.35	3136.05	3231.29	3164.97	3202.38	3234.69	3147.96	3164.97	3107.14	3159.86	3095.24	3328.23	3195.58	3049.32	3243.2	3212.59	3299.32	3285.71	3180.27	3331.63	3168.37	3311.22	3134.35	3307.82	3437.07	3255.1	3362.24	3392.86	3187.07	3346.94
30.5272	3319.73	3411.56	3348.64	3343.54	3180.27	3377.55	3333.33	3316.33	3154.76	3318.03	3102.04	3297.62	3321.43	3239.8	3227.89	3161.56	3154.76	3215.99	3098.64	3170.07	3127.55	3215.99	3263.61	3120.75	3190.48	3197.28	3275.51	3090.14	3222.79	3309.52	3341.84	3171.77	3209.18	3185.37	3192.18	3306.12	3227.89	3295.92	3391.16	3321.43	3352.04	3273.81	3285.71	3425.17
30.5468	3290.82	3287.41	3268.71	3147.96	3232.99	3318.03	3338.44	3224.49	3164.97	3091.84	3272.11	3190.48	3168.37	3273.81	3073.13	3261.9	3209.18	3156.46	3295.92	3227.89	3113.95	3178.57	3154.76	3221.09	3088.44	3178.57	3158.16	3234.69	3139.46	3363.95	3202.38	3125.85	3178.57	3202.38	3256.8	3229.59	3246.6	3124.15	3258.5	3253.4	3401.36	3357.14	3464.29	3426.87
30.5664	3352.04	3462.59	3345.24	3335.03	3341.84	3352.04	3244.9	3263.61	3260.2	3200.68	3284.01	3193.88	3168.37	3221.09	3062.93	3195.58	3221.09	3073.13	3149.66	3192.18	3139.46	3079.93	3122.45	3238.1	3132.65	3125.85	3107.14	3278.91	3115.65	3180.27	3197.28	3198.98	3200.68	3244.9	3297.62	3253.4	3348.64	3193.88	3267.01	3357.14	3357.14	3486.39	3265.31	3357.14
30.586	3212.59	3403.06	3275.51	3331.63	3304.42	3374.15	3146.26	3251.7	3124.15	3295.92	3214.29	3202.38	3190.48	3107.14	3244.9	3321.43	3178.57	3069.73	3069.73	3066.33	3163.27	3255.1	3125.85	3120.75	3149.66	3141.16	3210.88	3142.86	3214.29	3178.57	3290.82	3222.79	3248.3	3214.29	3261.9	3227.89	3261.9	3367.35	3387.76	3226.19	3219.39	3312.93	3297.62	3280.61
30.6056	3389.46	3314.63	3355.44	3294.22	3232.99	3127.55	3314.63	3297.62	3282.31	3294.22	3154.76	3212.59	3113.95	3318.03	3193.88	3214.29	3117.35	3108.84	3125.85	3144.56	3193.88	3250	3195.58	3176.87	3142.86	3117.35	3214.29	3311.22	3054.42	3154.76	3229.59	3095.24	3226.19	3209.18	3263.61	3312.93	3455.78	3202.38	3391.16	3348.64	3273.81	3282.31	3219.39	3389.46
30.6252	3312.93	3309.52	3316.33	3353.74	3251.7	3272.11	3311.22	3195.58	3200.68	3219.39	3231.29	3183.67	3137.76	3171.77	3153.06	3107.14	3132.65	3161.56	3243.2	3071.43	3120.75	3096.94	3185.37	3022.11	3095.24	2984.69	3215.99	3163.27	3164.97	3200.68	3387.76	3229.59	3171.77	3175.17	3176.87	3289.12	3147.96	3358.84	3323.13	3272.11	3166.67	3423.47	3255.1	3370.75
30.6448	3284.01	3232.99	3365.65	3294.22	3025.51	3251.7	3255.1	3221.09	3260.2	3297.62	3166.67	3139.46	3248.3	3127.55	3100.34	3136.05	3023.81	3071.43	3108.84	3028.91	3153.06	3079.93	3091.84	2986.39	3008.5	3119.05	3153.06	3185.37	3023.81	3139.46	3146.26	3107.14	3166.67	3268.71	3255.1	3306.12	3187.07	3207.48	3187.07	3253.4	3357.14	3192.18	3164.97	3312.93
30.6644	3306.12	3192.18	3241.5	3335.03	3093.54	3329.93	3198.98	3221.09	3153.06	3243.2	3051.02	3163.27	3095.24	3049.32	3078.23	3113.95	3243.2	3108.84	3086.73	3102.04	3020.41	3127.55	3136.05	3120.75	3103.74	2962.59	3093.54	3164.97	3136.05	3187.07	3158.16	3120.75	3234.69	3239.8	3195.58	3205.78	3275.51	3192.18	3321.43	3256.8	3442.18	3267.01	3311.22	3200.68
30.684	3219.39	3241.5	3156.46	3250	3244.9	3219.39	3204.08	3076.53	3113.95	3227.89	3146.26	3125.85	3102.04	3173.47	3068.03	3119.05	3137.76	3117.35	3115.65	3161.56	3030.61	2964.29	3013.61	3061.22	3178.57	3158.16	3158.16	3168.37	3263.61	3270.41	3127.55	3156.46	3164.97	3265.31	3290.82	3316.33	3078.23	3234.69	3232.99	3307.82	3190.48	3273.81	3258.5	3401.36
30.7036	3362.24	3139.46	3350.34	3268.71	3314.63	3219.39	3142.86	3236.39	3273.81	3129.25	3231.29	3149.66	3168.37	3215.99	3006.8	3115.65	3042.52	3042.52	3164.97	3130.95	3102.04	3030.61	3149.66	3119.05	3154.76	3017.01	3164.97	3083.33	3151.36	3093.54	3088.44	3015.31	3095.24	3129.25	3304.42	3166.67	3180.27	3243.2	3309.52	3275.51	3244.9	3258.5	3232.99	3352.04
30.7232	3438.78	3198.98	3251.7	3278.91	3277.21	3204.08	3324.83	3180.27	3136.05	3214.29	3202.38	3207.48	3040.82	3139.46	3108.84	3151.36	3215.99	3054.42	3102.04	3205.78	3110.54	3085.03	3103.74	3173.47	3107.14	3175.17	3066.33	3147.96	3085.03	3255.1	3232.99	3100.34	3091.84	3171.77	3142.86	3219.39	3183.67	3289.12	3253.4	3185.37	3333.33	3234.69	3294.22	3248.3
30.7428	3304.42	3258.5	3277.21	3147.96	3219.39	3176.87	3188.78	3212.59	3168.37	3181.97	3119.05	3158.16	3137.76	3209.18	3035.71	3079.93	2962.59	3154.76	3115.65	3142.86	3010.2	3085.03	2998.3	3253.4	3083.33	3164.97	3171.77	3215.99	3153.06	3091.84	3156.46	3187.07	3224.49	3168.37	3113.95	3282.31	3316.33	3267.01	3181.97	3217.69	3292.52	3358.84	3331.63	3352.04
30.7624	3207.48	3222.79	3282.31	3217.69	3204.08	3258.5	3273.81	3108.84	3185.37	3185.37	3207.48	3105.44	3282.31	3132.65	3010.2	3059.52	3056.12	3130.95	3056.12	3017.01	2993.2	3102.04	3229.59	3017.01	3071.43	3144.56	3057.82	3181.97	3170.07	3013.61	3108.84	3224.49	3142.86	3309.52	3224.49	3278.91	3248.3	3176.87	3073.13	3163.27	3292.52	3302.72	3374.15	3318.03
30.782	3306.12	3122.45	3100.34	3265.31	3231.29	3241.5	3192.18	3061.22	3153.06	3175.17	3006.8	3261.9	3205.78	3163.27	3073.13	3022.11	2977.89	3156.46	3105.44	2889.46	3149.66	2952.38	3125.85	3119.05	3120.75	3198.98	3144.56	3178.57	3108.84	3105.44	3042.52	3214.29	3127.55	3176.87	3170.07	3161.56	3187.07	3187.07	3159.86	3183.67	3229.59	3256.8	3175.17	3324.83
30.8016	3173.47	3372.45	3154.76	3198.98	3273.81	3265.31	3217.69	3209.18	3244.9	3207.48	3078.23	3100.34	3224.49	3074.83	3260.2	3113.95	3056.12	3164.97	3156.46	3142.86	3183.67	3195.58	3020.41	3095.24	3202.38	3117.35	3125.85	3008.5	3207.48	3102.04	3197.28	3047.62	3102.04	3112.24	3205.78	3045.92	3294.22	3318.03	3350.34	3156.46	3329.93	3141.16	3380.95	3306.12
30.8212	3314.63	3209.18	3221.09	3267.01	3198.98	3200.68	3095.24	3056.12	3178.57	3197.28	3120.75	3074.83	3166.67	3125.85	3168.37	3170.07	3035.71	3066.33	3103.74	3027.21	3205.78	3037.41	3100.34	3119.05	3204.08	3105.44	3125.85	3102.04	3103.74	3166.67	3108.84	3219.39	3171.77	3149.66	3154.76	3096.94	3085.03	3166.67	3188.78	3236.39	3323.13	3292.52	3285.71	3263.61
30.8408	3234.69	3202.38	3241.5	3377.55	3231.29	3256.8	3243.2	3130.95	3091.84	3091.84	3059.52	3185.37	3134.35	3071.43	3040.82	3090.14	3069.73	3149.66	3119.05	3049.32	3025.51	3057.82	3022.11	3051.02	3115.65	3003.4	3068.03	2972.79	2965.99	3224.49	3236.39	3117.35	3032.31	3159.86	3178.57	3156.46	3175.17	3139.46	3173.47	3147.96	3214.29	3326.53	3205.78	3258.5
30.8604	3239.8	3251.7	3137.76	3086.73	2986.39	3110.54	3244.9	3001.7	3051.02	3119.05	3037.41	3137.76	3083.33	3134.35	3181.97	3124.15	3125.85	3071.43	3147.96	3028.91	3035.71	3074.83	3209.18	3030.61	3073.13	2960.88	3083.33	3088.44	3141.16	3166.67	3190.48	3078.23	3144.56	3180.27	3200.68	3083.33	3057.82	3122.45	3074.83	3185.37	3204.08	3272.11	3192.18	3202.38
30.88	3348.64	3241.5	3137.76	3224.49	3156.46	3217.69	3168.37	3124.15	3069.73	3173.47	3175.17	3231.29	3057.82	3103.74	3090.14	3119.05	3178.57	3023.81	3200.68	2923.47	3115.65	3110.54	2976.19	2930.27	3079.93	3139.46	3061.22	3090.14	3047.62	3120.75	3156.46	3110.54	3120.75	3132.65	3039.12	3209.18	3127.55	3190.48	3221.09	3273.81	3238.1	3331.63	3219.39	3244.9
30.8996	3193.88	3224.49	3115.65	3108.84	3207.48	3129.25	3125.85	3061.22	3069.73	3154.76	3261.9	3040.82	3064.63	3180.27	3040.82	3071.43	3073.13	3054.42	3078.23	2964.29	3095.24	3124.15	3045.92	3068.03	2969.39	3022.11	3129.25	3159.86	3134.35	2971.09	3054.42	3110.54	3176.87	3071.43	3166.67	3171.77	3069.73	3113.95	3229.59	3214.29	3127.55	3261.9	3273.81	3272.11
30.9192	3319.73	3232.99	3144.56	3088.44	3229.59	3178.57	3146.26	3318.03	3102.04	3074.83	3130.95	3108.84	3091.84	3030.61	3294.22	3132.65	2994.9	3056.12	2977.89	2935.37	3079.93	3022.11	2981.29	3028.91	2965.99	3095.24	3137.76	3209.18	3023.81	3108.84	3112.24	3141.16	3071.43	3198.98	3105.44	3197.28	3062.93	3202.38	3149.66	3215.99	3277.21	3389.46	3170.07	3280.61
30.9388	3197.28	3234.69	3127.55	3100.34	3275.51	3132.65	3100.34	3115.65	3151.36	2984.69	3068.03	3039.12	3146.26	3100.34	3115.65	3020.41	2998.3	3205.78	2948.98	3088.44	3190.48	2948.98	3115.65	3045.92	3107.14	2984.69	3076.53	3073.13	2986.39	3037.41	3127.55	3141.16	2925.17	3088.44	3153.06	3115.65	3149.66	3204.08	3149.66	3181.97	3187.07	3154.76	3212.59	3321.43
30.9584	3335.03	3231.29	3168.37	3102.04	3314.63	3170.07	3192.18	3176.87	3229.59	3049.32	3095.24	3250	3078.23	3057.82	3066.33	3062.93	3000	3113.95	3153.06	3113.95	2981.29	3093.54	3103.74	2962.59	3008.5	3170.07	2989.8	3076.53	3025.51	3103.74	3178.57	3207.48	3136.05	3069.73	3120.75	3192.18	3054.42	3250	3149.66	3287.41	3187.07	3306.12	3263.61	3173.47
30.978	3136.05	3141.16	3268.71	3176.87	3251.7	3202.38	3180.27	3119.05	3103.74	3151.36	2962.59	3115.65	3181.97	3125.85	3006.8	3008.5	3045.92	3023.81	3064.63	3154.76	3039.12	3112.24	3093.54	2979.59	3037.41	3025.51	3112.24	3122.45	3122.45	3093.54	2984.69	2993.2	3181.97	3137.76	3042.52	3255.1	3008.5	3122.45	3037.41	3238.1	3311.22	3261.9	3164.97	3256.8
30.9976	3290.82	3170.07	3232.99	3125.85	3030.61	3205.78	3088.44	3147.96	3173.47	3221.09	3064.63	3098.64	3102.04	3090.14	3096.94	3107.14	3110.54	3153.06	2945.58	3161.56	2984.69	2972.79	2942.18	3139.46	2911.56	3011.9	3047.62	3129.25	3017.01	3071.43	3093.54	3051.02	3047.62	3064.63	3139.46	3142.86	3151.36	3115.65	3200.68	3083.33	3170.07	3173.47	3151.36	3326.53
31.0172	3294.22	3197.28	3173.47	3341.84	3037.41	3139.46	3028.91	3078.23	3120.75	3200.68	3056.12	3086.73	3005.1	3034.01	3006.8	3052.72	3032.31	3112.24	3001.7	3030.61	3025.51	3122.45	3074.83	3006.8	2903.06	3090.14	2991.5	3030.61	2993.2	3006.8	3171.77	2998.3	3005.1	3209.18	3132.65	3017.01	3178.57	3146.26	3093.54	3056.12	3149.66	3164.97	3158.16	3302.72
31.0368	3170.07	3200.68	3219.39	3153.06	3154.76	3205.78	3197.28	3052.72	3032.31	3073.13	3100.34	3188.78	3192.18	3096.94	3068.03	2952.38	3052.72	3113.95	3030.61	2955.78	3069.73	2988.1	3098.64	3098.64	2971.09	2967.69	2971.09	2916.67	3003.4	2981.29	3146.26	2977.89	3000	3095.24	3139.46	3086.73	3008.5	3028.91	3181.97	3127.55	3120.75	3207.48	3146.26	3290.82
31.0564	3195.58	3156.46	3083.33	3204.08	3095.24	3147.96	3139.46	3120.75	3102.04	3180.27	3212.59	3054.42	3244.9	3110.54	2994.9	3054.42	3136.05	3042.52	3122.45	3110.54	3020.41	2967.69	2960.88	3120.75	3170.07	2948.98	2950.68	2986.39	3069.73	3057.82	3141.16	3015.31	3061.22	3001.7	3049.32	3103.74	3130.95	3042.52	3202.38	3209.18	3132.65	3100.34	3272.11	3175.17
31.076	3297.62	3256.8	3040.82	3195.58	3005.1	3202.38	3263.61	3047.62	3086.73	3098.64	3086.73	3020.41	2996.6	3076.53	3093.54	3028.91	3040.82	3032.31	2923.47	3090.14	2976.19	3163.27	3049.32	3073.13	3088.44	3112.24	3059.52	3192.18	3030.61	3022.11	3141.16	3006.8	3164.97	3078.23	3255.1	3232.99	3134.35	3056.12	3108.84	2935.37	3168.37	3142.86	3153.06	3113.95
31.0956	3282.31	3212.59	3234.69	3260.2	3195.58	3181.97	3175.17	3054.42	3056.12	3170.07	3227.89	3006.8	3000	3054.42	2988.1	2903.06	3095.24	3049.32	3095.24	3047.62	3071.43	2962.59	2991.5	3144.56	3108.84	3056.12	3052.72	3085.03	3103.74	3120.75	3071.43	3132.65	3146.26	3006.8	3115.65	3025.51	3282.31	3175.17	3079.93	3044.22	3100.34	3181.97	3217.69	3270.41
31.1152	3074.83	3139.46	3260.2	3304.42	3117.35	3137.76	3149.66	3142.86	2965.99	3158.16	3117.35	3222.79	3000	3047.62	2989.8	3205.78	2982.99	3161.56	3015.31	3112.24	2852.04	3035.71	3062.93	3170.07	2889.46	3056.12	3098.64	3079.93	3018.71	3154.76	3079.93	3117.35	3180.27	3066.33	3204.08	3078.23	3238.1	3129.25	3175.17	3185.37	3205.78	3187.07	3154.76	3171.77
31.1348	3142.86	3079.93	3142.86	3125.85	3069.73	3146.26	3079.93	3210.88	3149.66	3028.91	3108.84	3066.33	3032.31	3074.83	3015.31	2965.99	3010.2	3001.7	2979.59	3066.33	2955.78	3059.52	3027.21	2964.29	3086.73	3011.9	2855.44	3096.94	3137.76	3102.04	2996.6	2903.06	3028.91	3008.5	3198.98	3103.74	3294.22	2914.97	3277.21	3142.86	3079.93	3265.31	3136.05	3110.54
31.1544	3158.16	3219.39	3146.26	3173.47	3127.55	3035.71	3120.75	3200.68	3108.84	3139.46	3013.61	3028.91	2928.57	2918.37	3149.66	3039.12	3057.82	2908.16	2930.27	3018.71	3011.9	3000	3035.71	2937.07	3064.63	3059.52	3047.62	3066.33	3028.91	3061.22	3161.56	3130.95	3032.31	3028.91	3124.15	3040.82	3030.61	3122.45	3020.41	3185.37	3122.45	3231.29	3122.45	3158.16
31.174	3125.85	3096.94	3267.01	3161.56	3224.49	3088.44	3158.16	2981.29	3134.35	2986.39	3204.08	3027.21	3085.03	2988.1	3005.1	3088.44	3044.22	2906.46	3008.5	2984.69	2969.39	3107.14	3001.7	2940.48	2930.27	2986.39	3102.04	3025.51	3079.93	2988.1	3090.14	3132.65	3079.93	3086.73	3103.74	3022.11	3083.33	3147.96	3105.44	3122.45	3122.45	3273.81	3204.08	3219.39
31.1936	3260.2	3215.99	3261.9	3260.2	3074.83	3108.84	3110.54	3037.41	3025.51	3178.57	3078.23	2994.9	2937.07	3102.04	3093.54	3110.54	3086.73	3054.42	2969.39	3100.34	2991.5	3091.84	2899.66	3064.63	2991.5	2977.89	3010.2	2972.79	2926.87	3056.12	3000	3062.93	2894.56	3037.41	3193.88	3025.51	3149.66	3190.48	3086.73	3149.66	3091.84	3193.88	3102.04	3188.78
31.2132	3229.59	3171.77	3088.44	3083.33	3090.14	3108.84	3127.55	3141.16	3044.22	2901.36	3000	2908.16	3079.93	3064.63	2948.98	2972.79	3011.9	3132.65	2768.71	2942.18	3011.9	3173.47	2947.28	2887.76	2950.68	2948.98	3044.22	3027.21	3056.12	3107.14	2945.58	3059.52	3030.61	3022.11	3117.35	3147.96	3102.04	3091.84	3066.33	3095.24	3299.32	3164.97	3173.47	3273.81
31.2328	3280.61	3129.25	3022.11	3061.22	3078.23	3069.73	3124.15	3052.72	3088.44	3115.65	3098.64	3035.71	3001.7	3083.33	2964.29	3032.31	2972.79	3141.16	2998.3	2843.54	3042.52	3047.62	2952.38	2988.1	3117.35	3115.65	3161.56	2819.73	3098.64	3073.13	3035.71	2977.89	3090.14	3074.83	3032.31	3088.44	2962.59	3115.65	3064.63	3154.76	3093.54	3149.66	3164.97	3232.99
31.2524	3156.46	3280.61	3108.84	3119.05	3039.12	3003.4	3185.37	3025.51	3074.83	3052.72	3059.52	3025.51	3005.1	3015.31	2926.87	2935.37	2892.86	3090.14	2785.71	2955.78	3017.01	3045.92	2952.38	2954.08	3023.81	3079.93	3069.73	3006.8	3073.13	3100.34	3017.01	2955.78	2955.78	3034.01	3091.84	3049.32	3171.77	3141.16	3205.78	3064.63	3204.08	3071.43	3091.84	3187.07
31.272	3176.87	3062.93	3057.82	3151.36	3200.68	3161.56	3129.25	3113.95	3125.85	3015.31	3062.93	2812.93	3011.9	3042.52	2887.76	2887.76	2911.56	3120.75	2964.29	2959.18	2952.38	3001.7	3020.41	3035.71	3068.03	3037.41	2930.27	2952.38	2867.35	3066.33	2996.6	3130.95	3078.23	3044.22	2993.2	3086.73	3107.14	3127.55	3202.38	3037.41	3113.95	3168.37	3110.54	3219.39
31.2916	3147.96	3341.84	3127.55	3086.73	3103.74	3028.91	3113.95	2960.88	3015.31	2959.18	2996.6	3011.9	3115.65	3042.52	2993.2	3015.31	2875.85	2928.57	3054.42	3037.41	2945.58	3027.21	3137.76	3054.42	3010.2	3034.01	3001.7	2986.39	2894.56	2889.46	3032.31	2964.29	3008.5	3100.34	3051.02	3098.64	3122.45	3120.75	3115.65	3134.35	3034.01	3086.73	3124.15	3093.54
31.3112	3156.46	3164.97	3105.44	3159.86	3071.43	3023.81	2982.99	3253.4	2991.5	2991.5	3113.95	3175.17	3052.72	2908.16	3000	2930.27	2965.99	2972.79	2901.36	3059.52	3074.83	2977.89	3037.41	2906.46	2918.37	3035.71	3030.61	2952.38	2950.68	2998.3	3023.81	2921.77	2976.19	3125.85	3044.22	3181.97	3085.03	3161.56	3119.05	3108.84	3156.46	3069.73	3158.16	3158.16
31.3308	3066.33	3219.39	3175.17	3095.24	3083.33	3100.34	3086.73	3071.43	3056.12	3095.24	2982.99	2976.19	2937.07	3071.43	2962.59	3132.65	2950.68	2862.24	2974.49	2918.37	3108.84	3032.31	3018.71	2982.99	3013.61	3078.23	2930.27	2904.76	2964.29	3061.22	3062.93	3017.01	2981.29	2979.59	3115.65	3139.46	3181.97	3170.07	3069.73	3132.65	3154.76	3231.29	3098.64	3136.05
31.3504	3170.07	3051.02	3108.84	3290.82	3017.01	3190.48	3120.75	2976.19	3105.44	2981.29	2925.17	3023.81	3000	2931.97	2955.78	2993.2	2942.18	2911.56	2952.38	2914.97	3040.82	2930.27	3030.61	2945.58	3054.42	3025.51	2982.99	2959.18	3061.22	2886.05	2950.68	3035.71	3056.12	3051.02	3159.86	3049.32	3095.24	3141.16	2989.8	3102.04	2962.59	3064.63	3142.86	3170.07
31.37	3103.74	3153.06	2982.99	3088.44	3250	3054.42	3093.54	3025.51	3042.52	3023.81	3049.32	2937.07	2884.35	3006.8	2930.27	2965.99	3005.1	2979.59	3057.82	2964.29	2947.28	2899.66	2943.88	2993.2	2909.86	2984.69	2928.57	2906.46	3037.41	3000	2962.59	3159.86	3164.97	3022.11	3098.64	3028.91	3079.93	2989.8	3003.4	3068.03	2988.1	3083.33	3263.61	3061.22
31.3896	3187.07	3110.54	2950.68	3161.56	3008.5	3049.32	3059.52	3059.52	3017.01	3044.22	3110.54	3096.94	3073.13	3073.13	2897.96	2957.48	3035.71	3076.53	3005.1	3064.63	3059.52	2809.52	3020.41	2998.3	2947.28	2935.37	2965.99	3086.73	2921.77	3147.96	2989.8	3066.33	2916.67	3020.41	3076.53	3153.06	3083.33	3068.03	2984.69	3188.78	3132.65	3052.72	3159.86	3142.86
31.4092	3164.97	3170.07	3013.61	3062.93	3153.06	3153.06	3056.12	2989.8	2938.78	3096.94	3108.84	3023.81	3163.27	3035.71	3051.02	3001.7	2940.48	3023.81	2948.98	3085.03	2989.8	2979.59	3113.95	3073.13	2909.86	3040.82	3027.21	3017.01	2962.59	2996.6	3034.01	2984.69	3013.61	3051.02	2952.38	3129.25	2996.6	3204.08	3034.01	3141.16	3001.7	3130.95	3044.22	2967.69
31.4288	3132.65	3144.56	3136.05	3209.18	3129.25	3027.21	3010.2	3074.83	3064.63	2971.09	3054.42	2974.49	3020.41	2962.59	2955.78	3052.72	3059.52	2994.9	2950.68	3020.41	2938.78	3037.41	2986.39	2974.49	2993.2	2947.28	3039.12	2957.48	2806.12	3030.61	2916.67	2957.48	3008.5	3078.23	3001.7	3078.23	3023.81	2984.69	3034.01	3000	3102.04	3071.43	3017.01	3178.57
31.4484	3185.37	3100.34	3154.76	3103.74	3083.33	3115.65	3000	3103.74	3035.71	3068.03	2920.07	3098.64	3068.03	3083.33	2991.5	2993.2	3001.7	3061.22	3015.31	2892.86	3040.82	2955.78	3105.44	3059.52	3090.14	2979.59	3030.61	2979.59	2896.26	2933.67	3037.41	3071.43	3035.71	2930.27	2967.69	3115.65	3151.36	2957.48	3047.62	3147.96	3156.46	3151.36	3047.62	3079.93
31.468	3238.1	3173.47	3171.77	3086.73	3108.84	3045.92	3204.08	3248.3	3000	3054.42	3079.93	3003.4	3059.52	2942.18	3064.63	2812.93	3108.84	2988.1	3066.33	2960.88	2897.96	2957.48	2935.37	3039.12	3078.23	3010.2	3071.43	2981.29	2909.86	2967.69	3047.62	3005.1	2952.38	3020.41	3018.71	3017.01	2967.69	3105.44	3091.84	3044.22	3028.91	2969.39	3265.31	3163.27
31.4876	3141.16	3035.71	3066.33	2988.1	3161.56	3215.99	2991.5	3074.83	3164.97	2942.18	2982.99	2984.69	2964.29	3100.34	3071.43	3103.74	3047.62	2923.47	2921.77	2998.3	2872.45	2901.36	2828.23	2896.26	2971.09	2874.15	2959.18	3018.71	3013.61	3105.44	3047.62	3044.22	2931.97	2977.89	2938.78	3015.31	3066.33	3039.12	3037.41	3136.05	3013.61	3200.68	3090.14	3052.72
31.5072	3200.68	3066.33	3117.35	3241.5	3141.16	2994.9	3027.21	3134.35	3088.44	2993.2	2986.39	3042.52	2903.06	3137.76	3124.15	2931.97	2962.59	2955.78	2989.8	2954.08	2942.18	2920.07	2928.57	2869.05	3044.22	2931.97	2998.3	3010.2	3064.63	2869.05	3057.82	3193.88	3073.13	3176.87	2957.48	2988.1	3052.72	3102.04	3154.76	3129.25	3057.82	3086.73	3119.05	3064.63
31.5268	3149.66	3066.33	3214.29	2967.69	3158.16	3022.11	3015.31	3176.87	2896.26	3129.25	2976.19	3103.74	3028.91	2937.07	3005.1	3091.84	2768.71	2988.1	2908.16	3059.52	2877.55	2945.58	2897.96	3039.12	3170.07	3001.7	2971.09	2959.18	3010.2	3001.7	2998.3	2896.26	2986.39	3003.4	3034.01	3032.31	3215.99	3120.75	3037.41	3098.64	3149.66	3091.84	3175.17	3175.17
31.5464	3095.24	3180.27	3015.31	3132.65	3057.82	3125.85	3154.76	3011.9	3115.65	3013.61	3132.65	2916.67	2994.9	3008.5	3127.55	3071.43	3018.71	2897.96	3018.71	2974.49	2988.1	3161.56	2930.27	3062.93	3091.84	2913.27	2933.67	2950.68	2948.98	3103.74	3039.12	2935.37	3115.65	2972.79	3037.41	2872.45	3105.44	3144.56	3032.31	3096.94	3076.53	3054.42	3037.41	3260.2
31.566	3187.07	3282.31	3020.41	3054.42	3090.14	3085.03	2945.58	2928.57	3129.25	3136.05	3030.61	2977.89	3086.73	3040.82	3040.82	2931.97	3027.21	3011.9	2965.99	2952.38	2972.79	3022.11	2903.06	3011.9	3005.1	3096.94	2908.16	3010.2	2938.78	3040.82	2945.58	2948.98	3212.59	3142.86	2998.3	3013.61	2967.69	3122.45	2935.37	3112.24	3193.88	3187.07	3168.37	3229.59
31.5856	3210.88	3193.88	3134.35	3122.45	2993.2	3115.65	3125.85	2989.8	3202.38	3107.14	2967.69	2959.18	2892.86	3044.22	3049.32	2993.2	2935.37	3018.71	2926.87	2993.2	2972.79	2931.97	3000	2998.3	2872.45	2933.67	2996.6	2959.18	3040.82	2982.99	3074.83	2993.2	2984.69	3113.95	3006.8	3039.12	3144.56	3039.12	3183.67	3073.13	3125.85	3119.05	3027.21	3346.94
31.6052	3100.34	3217.69	3141.16	2986.39	3241.5	3093.54	3098.64	3137.76	2886.05	3020.41	3000	2994.9	2935.37	3011.9	3057.82	2979.59	2955.78	2981.29	3073.13	2899.66	2894.56	3110.54	3061.22	3093.54	2920.07	3045.92	2921.77	3022.11	3037.41	2850.34	3051.02	3054.42	3008.5	3015.31	3113.95	3130.95	2935.37	3047.62	3025.51	3025.51	3120.75	3049.32	3119.05	3214.29
31.6248	3056.12	3136.05	3103.74	3064.63	3248.3	3113.95	3124.15	3047.62	3156.46	2947.28	3093.54	3125.85	2986.39	2957.48	2942.18	3068.03	3020.41	2954.08	3068.03	2994.9	3015.31	2991.5	2904.76	2942.18	3028.91	2952.38	3011.9	3042.52	2892.86	2911.56	2964.29	2850.34	2989.8	3018.71	2971.09	3023.81	2993.2	3056.12	3000	3010.2	3039.12	3163.27	3068.03	3260.2
31.6444	3166.67	3309.52	3088.44	3119.05	3051.02	3039.12	3153.06	2943.88	3051.02	3037.41	3098.64	3022.11	2920.07	2943.88	3125.85	2964.29	2971.09	2976.19	2984.69	3034.01	2833.33	3120.75	2952.38	3085.03	3039.12	2853.74	2964.29	3051.02	2960.88	2948.98	3079.93	3040.82	3100.34	3062.93	3093.54	3147.96	3039.12	2989.8	3187.07	3015.31	3263.61	3188.78	3181.97	3147.96
31.664	3105.44	3210.88	2994.9	3000	3018.71	3078.23	3030.61	2959.18	3037.41	2996.6	2981.29	3052.72	3013.61	3035.71	2964.29	3098.64	3078.23	2938.78	2903.06	2988.1	2884.35	2933.67	2965.99	2913.27	3090.14	2930.27	3056.12	3011.9	3103.74	3017.01	2901.36	3098.64	3076.53	3124.15	2981.29	3168.37	3054.42	3057.82	3027.21	2957.48	3154.76	3261.9	3183.67	3108.84
31.6836	3188.78	3227.89	3176.87	3195.58	3091.84	3117.35	3170.07	3011.9	3047.62	3049.32	3049.32	2988.1	2991.5	3113.95	3039.12	2896.26	2976.19	3057.82	3105.44	2935.37	2998.3	3068.03	3130.95	2976.19	3095.24	3102.04	2846.94	2957.48	3008.5	3034.01	3108.84	3061.22	3044.22	3051.02	2976.19	3074.83	3018.71	3073.13	3188.78	2962.59	3173.47	3110.54	3146.26	3074.83
31.7032	3035.71	3122.45	3108.84	3197.28	3047.62	3088.44	3076.53	3085.03	3076.53	3030.61	3115.65	3027.21	3124.15	2931.97	3042.52	3049.32	3086.73	2962.59	3091.84	3027.21	2981.29	3074.83	3057.82	3069.73	3115.65	3047.62	3027.21	3052.72	3010.2	2976.19	3061.22	3001.7	3107.14	2925.17	3023.81	3054.42	3000	2942.18	3231.29	3132.65	3056.12	3246.6	3260.2	3224.49
31.7228	3232.99	3164.97	3149.66	3221.09	3088.44	3100.34	3187.07	3066.33	3011.9	2989.8	3120.75	3232.99	3086.73	3006.8	3039.12	3005.1	3049.32	3018.71	3044.22	3022.11	3136.05	3010.2	2977.89	3005.1	3051.02	3093.54	2937.07	2986.39	2991.5	3062.93	3030.61	3120.75	3042.52	3061.22	3028.91	3083.33	3096.94	3066.33	3054.42	3180.27	3096.94	3022.11	3073.13	3107.14
31.7424	3149.66	3190.48	3091.84	3040.82	3107.14	3142.86	3085.03	3170.07	3098.64	2921.77	3074.83	2984.69	3010.2	3030.61	2954.08	3030.61	3023.81	3166.67	3022.11	3066.33	3034.01	3125.85	3064.63	2831.63	3086.73	3049.32	2994.9	3175.17	3013.61	3037.41	3124.15	2875.85	3134.35	3083.33	3013.61	3010.2	3170.07	3241.5	3171.77	3057.82	3083.33	3059.52	3045.92	3280.61
31.762	3197.28	3170.07	3144.56	3158.16	3049.32	3124.15	3091.84	3141.16	3044.22	3028.91	3051.02	3044.22	3132.65	2986.39	2957.48	3146.26	3062.93	3129.25	2991.5	2909.86	2974.49	2971.09	3110.54	3056.12	2930.27	3056.12	2923.47	2887.76	3056.12	3017.01	3059.52	3018.71	3051.02	3113.95	2998.3	3079.93	3068.03	3000	3023.81	3214.29	3015.31	3076.53	3086.73	3061.22
31.7816	3158.16	3042.52	3146.26	3100.34	3037.41	3161.56	3093.54	3163.27	3011.9	3018.71	3051.02	2954.08	2994.9	3144.56	2972.79	2994.9	3217.69	3100.34	3149.66	2869.05	3171.77	2945.58	2943.88	3153.06	3137.76	2899.66	2906.46	3008.5	3044.22	3003.4	3062.93	3061.22	3035.71	3032.31	2989.8	3085.03	3028.91	3037.41	3091.84	3112.24	3144.56	3054.42	3161.56	3124.15
31.8012	2994.9	3117.35	3074.83	3064.63	3093.54	2942.18	3090.14	3119.05	3098.64	3129.25	3057.82	3156.46	3086.73	3078.23	3159.86	3069.73	3066.33	3076.53	3090.14	3103.74	3244.9	3032.31	3091.84	3054.42	3032.31	3040.82	2993.2	3147.96	3052.72	2931.97	3117.35	2933.67	3066.33	3056.12	3098.64	3202.38	3166.67	3073.13	3105.44	3151.36	3125.85	3125.85	3180.27	3011.9
31.8208	3164.97	3176.87	3170.07	3227.89	3132.65	3071.43	3035.71	3059.52	3017.01	3066.33	3006.8	3095.24	3125.85	3125.85	2925.17	3022.11	2994.9	3102.04	2911.56	3142.86	2972.79	3112.24	2996.6	3222.79	2954.08	3035.71	3068.03	3117.35	3088.44	3134.35	3017.01	3013.61	3142.86	3192.18	3025.51	3107.14	3112.24	3068.03	3052.72	3181.97	3243.2	3071.43	3017.01	3280.61
31.8404	3073.13	3229.59	3181.97	3096.94	3096.94	3170.07	3130.95	3071.43	3153.06	3127.55	3093.54	3120.75	2926.87	3098.64	2947.28	2938.78	3190.48	2909.86	3064.63	3122.45	2972.79	3061.22	3044.22	3051.02	3113.95	3079.93	3037.41	2962.59	3011.9	3117.35	3020.41	3187.07	3146.26	3197.28	3088.44	3159.86	3137.76	3125.85	3051.02	3088.44	3147.96	3042.52	3153.06	3178.57
31.86	3144.56	3212.59	3285.71	3096.94	3086.73	3073.13	3132.65	3190.48	3052.72	3039.12	3085.03	2964.29	3229.59	3146.26	2908.16	3003.4	3039.12	3112.24	3141.16	3040.82	3040.82	3100.34	2982.99	3030.61	2950.68	3003.4	3154.76	3122.45	3146.26	3108.84	2943.88	3147.96	3000	3125.85	3051.02	3178.57	2938.78	3105.44	3112.24	3178.57	3093.54	3083.33	3066.33	3193.88
31.8796	3217.69	3284.01	3056.12	3130.95	3166.67	3173.47	3095.24	2964.29	3059.52	2947.28	3205.78	3093.54	3052.72	3103.74	3006.8	2986.39	3095.24	3110.54	3003.4	3057.82	2954.08	2974.49	3090.14	3098.64	3120.75	3079.93	3079.93	2996.6	3151.36	3073.13	3158.16	3102.04	3166.67	3166.67	3282.31	3006.8	3197.28	3149.66	3078.23	3153.06	3229.59	3027.21	3226.19	3151.36
31.8992	3226.19	3028.91	3103.74	3151.36	3117.35	3278.91	3066.33	3188.78	3062.93	3102.04	3108.84	3130.95	3039.12	3059.52	3020.41	3124.15	3035.71	2889.46	3129.25	3100.34	3127.55	3115.65	3023.81	3056.12	3113.95	3115.65	3022.11	3000	3241.5	3130.95	3164.97	3095.24	3168.37	3212.59	3047.62	3134.35	3200.68	3112.24	3052.72	3083.33	3137.76	3127.55	3141.16	3224.49
31.9188	3078.23	3120.75	3076.53	3188.78	3207.48	3045.92	3112.24	3156.46	3164.97	3107.14	3090.14	3120.75	3059.52	3071.43	3147.96	3062.93	3183.67	3056.12	3112.24	2935.37	3272.11	3197.28	2981.29	3176.87	3132.65	3085.03	3103.74	3039.12	3142.86	3091.84	3214.29	3040.82	3147.96	3108.84	3051.02	3212.59	3253.4	3107.14	3098.64	3102.04	3166.67	3154.76	3127.55	3190.48
31.9384	3153.06	3134.35	3125.85	3210.88	3197.28	3142.86	3086.73	3037.41	3044.22	3132.65	3100.34	3074.83	3209.18	3113.95	3057.82	3001.7	3166.67	3086.73	3096.94	3017.01	3096.94	3096.94	3069.73	3127.55	3146.26	3192.18	3255.1	3056.12	3085.03	3139.46	3049.32	3103.74	3102.04	3144.56	3110.54	3042.52	3164.97	3159.86	3102.04	3115.65	3180.27	3192.18	3102.04	3124.15
31.958	3170.07	3144.56	3202.38	3207.48	3156.46	3197.28	3195.58	3095.24	3108.84	3234.69	3015.31	3173.47	2962.59	3122.45	2977.89	3088.44	3078.23	3272.11	3042.52	3122.45	3176.87	3023.81	3144.56	3052.72	3197.28	3136.05	3221.09	3042.52	3093.54	3062.93	3253.4	3124.15	3187.07	3054.42	3093.54	3044.22	3149.66	3076.53	3244.9	3311.22	3103.74	3071.43	3181.97	3117.35
31.9776	3139.46	3185.37	3161.56	3158.16	3270.41	3035.71	3113.95	3141.16	3221.09	3149.66	3210.88	3042.52	3117.35	3137.76	3151.36	3083.33	3256.8	3068.03	3125.85	3049.32	3035.71	3028.91	3095.24	3139.46	3149.66	3130.95	3071.43	3207.48	3188.78	3120.75	3214.29	3241.5	3120.75	3059.52	3197.28	3061.22	3149.66	3163.27	3078.23	3200.68	3130.95	3256.8	3202.38	3185.37
31.9972	3198.98	3129.25	3185.37	3250	3236.39	3170.07	3181.97	3181.97	3236.39	3147.96	3066.33	3149.66	3061.22	3130.95	3091.84	3207.48	3139.46	2996.6	3102.04	3125.85	3086.73	3136.05	3183.67	3137.76	3049.32	3057.82	3119.05	3158.16	3085.03	3085.03	3088.44	3136.05	3119.05	3125.85	3103.74	3238.1	3062.93	3117.35	3280.61	3164.97	3039.12	3120.75	3248.3	3250
32.0168	3212.59	3130.95	3261.9	3192.18	3073.13	3190.48	3192.18	3221.09	3129.25	3147.96	3052.72	3054.42	3074.83	3200.68	3003.4	3139.46	3173.47	3025.51	3130.95	3161.56	3129.25	3064.63	3212.59	3049.32	3163.27	3028.91	3198.98	3124.15	3181.97	3181.97	3265.31	3185.37	3170.07	3193.88	3032.31	3192.18	3093.54	3144.56	3132.65	3164.97	3107.14	3188.78	3175.17	3205.78
32.0364	3134.35	3181.97	3125.85	3188.78	3204.08	3236.39	3078.23	3142.86	3183.67	3100.34	3120.75	3214.29	3256.8	3250	3037.41	3124.15	3001.7	3217.69	3149.66	3071.43	3149.66	3229.59	3255.1	3110.54	3113.95	3049.32	3008.5	3246.6	3122.45	3166.67	3234.69	2994.9	3190.48	3164.97	3144.56	3110.54	3180.27	3171.77	3187.07	3246.6	3268.71	3178.57	3282.31	3095.24
32.056	3236.39	3331.63	3192.18	3210.88	3102.04	3183.67	3144.56	3255.1	3239.8	3181.97	3163.27	3151.36	3054.42	3261.9	3076.53	3251.7	3224.49	3163.27	3176.87	3139.46	3129.25	3103.74	3161.56	3163.27	3122.45	3144.56	3204.08	3098.64	3275.51	3168.37	3154.76	3001.7	3122.45	3134.35	3188.78	3338.44	3066.33	3163.27	3214.29	3285.71	3139.46	3170.07	3129.25	3202.38
32.0756	3149.66	3311.22	3375.85	3164.97	3139.46	3224.49	3263.61	3158.16	3153.06	3113.95	3231.29	3188.78	3119.05	3085.03	3243.2	3187.07	3129.25	3369.05	3127.55	3326.53	3226.19	3144.56	3120.75	3263.61	3110.54	3013.61	3166.67	3093.54	3289.12	3205.78	3141.16	3129.25	3181.97	3156.46	3210.88	3142.86	3190.48	3243.2	3136.05	3221.09	3260.2	3020.41	3260.2	3292.52
32.0952	3226.19	3153.06	3221.09	3319.73	3263.61	3154.76	3188.78	3299.32	3190.48	3137.76	3105.44	3204.08	3226.19	3221.09	3221.09	3295.92	3161.56	3215.99	3073.13	3175.17	3204.08	3163.27	3204.08	3217.69	3222.79	3217.69	3120.75	3159.86	3158.16	3171.77	3219.39	3236.39	3244.9	3175.17	3100.34	3173.47	3153.06	3289.12	3205.78	3151.36	3190.48	3069.73	3125.85	3275.51
32.1148	3159.86	3209.18	3309.52	3197.28	3292.52	3244.9	3119.05	3375.85	3250	3299.32	3183.67	3142.86	3197.28	3098.64	3251.7	3261.9	3185.37	3188.78	3181.97	3258.5	3153.06	3168.37	3154.76	3261.9	3238.1	3316.33	3195.58	3149.66	3297.62	3204.08	3314.63	3195.58	3144.56	3124.15	3260.2	3202.38	3246.6	3154.76	3260.2	3297.62	3248.3	3175.17	3284.01	3183.67
32.1344	3149.66	3352.04	3270.41	3248.3	3176.87	3215.99	3158.16	3210.88	3263.61	3209.18	3183.67	3176.87	3210.88	3195.58	3265.31	3267.01	3113.95	3217.69	3185.37	3241.5	3272.11	3153.06	3238.1	3178.57	3357.14	3197.28	3273.81	3171.77	3338.44	3163.27	3193.88	3158.16	3268.71	3226.19	3319.73	3146.26	3045.92	3363.95	3136.05	3161.56	3285.71	3246.6	3268.71	3217.69
32.154	3141.16	3311.22	3396.26	3256.8	3297.62	3037.41	3280.61	3153.06	3127.55	3204.08	3319.73	3267.01	3083.33	3232.99	3314.63	3333.33	3224.49	3232.99	3289.12	3231.29	3387.76	3258.5	3168.37	3137.76	3270.41	3227.89	3348.64	3136.05	3295.92	3171.77	3212.59	3289.12	3231.29	3238.1	3290.82	3222.79	3258.5	3506.8	3147.96	3290.82	3175.17	3238.1	3207.48	3246.6
32.1736	3309.52	3289.12	3409.86	3348.64	3289.12	3215.99	3265.31	3401.36	3163.27	3195.58	3304.42	3251.7	3357.14	3295.92	3331.63	3170.07	3270.41	3253.4	3083.33	3312.93	3455.78	3369.05	3267.01	3290.82	3329.93	3212.59	3338.44	3358.84	3231.29	3263.61	3168.37	3321.43	3100.34	3289.12	3161.56	3363.95	3185.37	3346.94	3258.5	3253.4	3158.16	3217.69	3255.1	3256.8
32.1932	3275.51	3238.1	3258.5	3219.39	3248.3	3294.22	3282.31	3110.54	3248.3	3326.53	3227.89	3185.37	3272.11	3323.13	3367.35	3353.74	3195.58	3253.4	3227.89	3234.69	3447.28	3287.41	3221.09	3319.73	3263.61	3369.05	3437.07	3363.95	3255.1	3178.57	3292.52	3200.68	3214.29	3239.8	3333.33	3258.5	3306.12	3343.54	3304.42	3433.67	3197.28	3321.43	3265.31	3270.41
32.2128	3329.93	3399.66	3282.31	3255.1	3284.01	3278.91	3403.06	3263.61	3226.19	3241.5	3294.22	3236.39	3406.46	3360.54	3222.79	3248.3	3391.16	3340.14	3384.35	3299.32	3314.63	3290.82	3205.78	3316.33	3287.41	3517.01	3406.46	3430.27	3285.71	3340.14	3231.29	3244.9	3335.03	3278.91	3231.29	3246.6	3336.73	3336.73	3229.59	3285.71	3261.9	3360.54	3360.54	3302.72
32.2324	3438.78	3352.04	3335.03	3324.83	3226.19	3329.93	3307.82	3324.83	3319.73	3309.52	3275.51	3348.64	3423.47	3295.92	3328.23	3267.01	3324.83	3321.43	3304.42	3290.82	3282.31	3418.37	3454.08	3491.5	3357.14	3462.59	3329.93	3384.35	3314.63	3360.54	3221.09	3438.78	3358.84	3284.01	3331.63	3311.22	3251.7	3258.5	3292.52	3363.95	3251.7	3256.8	3321.43	3284.01
32.252	3312.93	3474.49	3391.16	3329.93	3280.61	3389.46	3350.34	3306.12	3348.64	3250	3418.37	3270.41	3239.8	3476.19	3338.44	3403.06	3260.2	3391.16	3433.67	3477.89	3583.33	3445.58	3406.46	3491.5	3367.35	3476.19	3389.46	3336.73	3382.65	3413.27	3438.78	3306.12	3367.35	3335.03	3292.52	3431.97	3136.05	3394.56	3360.54	3333.33	3350.34	3200.68	3321.43	3474.49
32.2716	3307.82	3299.32	3503.4	3501.7	3333.33	3256.8	3392.86	3401.36	3374.15	3345.24	3357.14	3335.03	3469.39	3343.54	3285.71	3411.56	3391.16	3392.86	3454.08	3433.67	3414.97	3527.21	3380.95	3408.16	3508.5	3540.82	3363.95	3399.66	3498.3	3425.17	3511.9	3370.75	3401.36	3267.01	3384.35	3418.37	3255.1	3413.27	3280.61	3440.48	3335.03	3442.18	3256.8	3277.21
32.2912	3270.41	3517.01	3362.24	3491.5	3304.42	3421.77	3418.37	3510.2	3389.46	3326.53	3471.09	3433.67	3452.38	3397.96	3384.35	3481.29	3482.99	3498.3	3416.67	3416.67	3467.69	3462.59	3537.41	3469.39	3554.42	3664.97	3515.31	3549.32	3500	3508.5	3562.93	3391.16	3329.93	3328.23	3421.77	3304.42	3386.05	3387.76	3363.95	3416.67	3333.33	3340.14	3481.29	3399.66
32.3108	3375.85	3425.17	3467.69	3431.97	3484.69	3465.99	3573.13	3302.72	3459.18	3423.47	3476.19	3430.27	3573.13	3435.37	3399.66	3557.82	3651.36	3530.61	3435.37	3552.72	3423.47	3522.11	3433.67	3482.99	3469.39	3486.39	3535.71	3564.63	3404.76	3389.46	3421.77	3484.69	3389.46	3307.82	3360.54	3341.84	3566.33	3426.87	3409.86	3329.93	3518.71	3384.35	3489.8	3418.37
32.3304	3454.08	3450.68	3384.35	3574.83	3414.97	3365.65	3384.35	3505.1	3498.3	3440.48	3508.5	3465.99	3459.18	3488.1	3540.82	3513.61	3581.63	3615.65	3505.1	3615.65	3668.37	3617.35	3569.73	3552.72	3551.02	3528.91	3554.42	3627.55	3551.02	3442.18	3619.05	3396.26	3469.39	3467.69	3411.56	3437.07	3392.86	3333.33	3391.16	3312.93	3544.22	3472.79	3471.09	3397.96
32.35	3440.48	3401.36	3486.39	3561.22	3482.99	3403.06	3282.31	3493.2	3391.16	3416.67	3307.82	3369.05	3408.16	3528.91	3513.61	3610.54	3634.35	3671.77	3811.22	3653.06	3758.5	3646.26	3654.76	3744.9	3758.5	3602.04	3551.02	3692.18	3678.57	3585.03	3663.27	3571.43	3411.56	3595.24	3500	3464.29	3591.84	3457.48	3489.8	3501.7	3515.31	3418.37	3418.37	3454.08
32.3696	3477.89	3462.59	3459.18	3438.78	3513.61	3505.1	3566.33	3574.83	3454.08	3653.06	3581.63	3545.92	3503.4	3620.75	3705.78	3608.84	3685.37	3586.73	3853.74	3879.25	3753.4	3756.8	3780.61	3789.12	3709.18	3726.19	3807.82	3525.51	3615.65	3573.13	3595.24	3610.54	3579.93	3491.5	3435.37	3642.86	3528.91	3607.14	3389.46	3420.07	3615.65	3556.12	3515.31	3562.93
32.3892	3525.51	3551.02	3528.91	3622.45	3420.07	3639.46	3661.56	3630.95	3564.63	3608.84	3619.05	3617.35	3802.72	3709.18	3568.03	3530.61	3528.91	3719.39	3705.78	3731.29	3875.85	3736.39	3982.99	3760.2	3732.99	3795.92	3721.09	3797.62	3874.15	3596.94	3595.24	3476.19	3547.62	3554.42	3603.74	3535.71	3488.1	3542.52	3586.73	3457.48	3379.25	3605.44	3430.27	3549.32
32.4088	3535.71	3603.74	3578.23	3535.71	3491.5	3654.76	3602.04	3630.95	3697.28	3574.83	3784.01	3693.88	3698.98	3760.2	3710.88	3841.84	3721.09	3896.26	3933.67	3799.32	3948.98	3748.3	3913.27	3903.06	3748.3	3828.23	3857.14	3833.33	3727.89	3624.15	3853.74	3784.01	3600.34	3627.55	3576.53	3593.54	3562.93	3583.33	3511.9	3585.03	3471.09	3428.57	3510.2	3537.41
32.4284	3683.67	3586.73	3676.87	3598.64	3710.88	3673.47	3692.18	3590.14	3732.99	3668.37	3498.3	3693.88	3792.52	3770.41	3942.18	3692.18	3928.57	3996.6	3882.65	3930.27	3981.29	3836.73	3887.76	3947.28	3911.56	3765.31	3897.96	3988.1	3879.25	3831.63	3670.07	3770.41	3945.58	3709.18	3719.39	3603.74	3583.33	3600.34	3617.35	3634.35	3630.95	3564.63	3624.15	3595.24
32.448	3664.97	3663.27	3685.37	3663.27	3775.51	3823.13	3780.61	3772.11	3687.07	3994.9	3750	3722.79	3904.76	3772.11	4088.44	3884.35	4047.62	4125.85	4146.26	4120.75	4136.05	3954.08	4183.67	3964.29	4066.33	4207.48	3996.6	4085.03	3937.07	3974.49	3965.99	3812.93	3812.93	3717.69	3855.44	3751.7	3646.26	3581.63	3568.03	3581.63	3758.5	3693.88	3622.45	3595.24
32.4676	3634.35	3734.69	3707.48	3710.88	3727.89	3765.31	3814.63	3865.65	3750	3884.35	3940.48	4059.52	4018.71	3950.68	3993.2	4039.12	4141.16	4285.71	4202.38	4110.54	4197.28	4253.4	4085.03	4158.16	4022.11	4112.24	4142.86	4068.03	4200.68	3994.9	4108.84	3870.75	3921.77	3916.67	3933.67	3833.33	3647.96	3746.6	3846.94	3712.59	3656.46	3574.83	3714.29	3778.91
32.4872	3743.2	3784.01	3748.3	3756.8	3818.03	3884.35	3850.34	3860.54	3903.06	3950.68	3770.41	3841.84	3862.24	3964.29	4112.24	4214.29	4268.71	4362.24	4289.12	4386.05	4331.63	4306.12	4238.1	4428.57	4336.73	4396.26	4270.41	4209.18	4285.71	4095.24	4059.52	4022.11	3916.67	3858.84	3903.06	3874.15	3695.58	3892.86	3692.18	3602.04	3721.09	3738.1	3724.49	3724.49
32.5068	3767.01	3906.46	3989.8	3991.5	3797.62	4008.5	4234.69	4005.1	4037.41	4124.15	3937.07	3897.96	4102.04	4170.07	4326.53	4323.13	4314.63	4382.65	4494.9	4437.07	4455.78	4646.26	4476.19	4501.7	4365.65	4634.35	4479.59	4413.27	4285.71	4219.39	4215.99	4141.16	3981.29	4129.25	3964.29	3994.9	3787.41	3884.35	3821.43	3778.91	3823.13	3676.87	3717.69	3600.34
32.5264	3962.59	3998.3	4062.93	4086.73	4061.22	4185.37	4253.4	4011.9	3962.59	4008.5	4086.73	4226.19	4309.52	4370.75	4476.19	4397.96	4653.06	4704.08	4455.78	4484.69	4782.31	4556.12	4557.82	4620.75	4664.97	4802.72	4671.77	4430.27	4471.09	4372.45	4328.23	4384.35	4154.76	4149.66	4042.52	4049.32	3977.89	4059.52	3925.17	3894.56	3989.8	3906.46	3908.16	3812.93
32.546	4018.71	3988.1	3998.3	4090.14	4193.88	4035.71	4040.82	4236.39	4311.22	4346.94	4357.14	4244.9	4428.57	4542.52	4510.2	4637.76	4865.65	5035.71	4896.26	4906.46	4984.69	4976.19	4923.47	5052.72	5044.22	4948.98	4608.84	4697.28	4637.76	4454.08	4467.69	4501.7	4244.9	4241.5	4171.77	4197.28	4120.75	4039.12	4263.61	3920.07	3918.37	3909.86	3850.34	3870.75
32.5656	4183.67	4112.24	4074.83	4108.84	4221.09	4202.38	4318.03	4399.66	4292.52	4386.05	4491.5	4471.09	4680.27	4505.1	4819.73	4857.14	5090.14	5253.4	5129.25	5141.16	5171.77	5212.59	5020.41	5000	4926.87	5316.33	5035.71	5054.42	4899.66	4561.22	4705.78	4501.7	4321.43	4411.56	4326.53	4209.18	4107.14	4119.05	4212.59	4115.65	4028.91	3865.65	4034.01	3857.14
32.5852	4268.71	4034.01	4175.17	4352.04	4384.35	4340.14	4292.52	4576.53	4557.82	4549.32	4561.22	4617.35	4806.12	4693.88	4916.67	5134.35	5113.95	5304.42	5442.18	5345.24	5423.47	5384.35	5384.35	5256.8	5272.11	5261.9	5302.72	5142.86	5045.92	4886.05	4659.86	4785.71	4576.53	4452.38	4438.78	4277.21	4343.54	4265.31	4297.62	4244.9	4035.71	4175.17	3889.46	3982.99
32.6048	4357.14	4248.3	4173.47	4636.05	4617.35	4561.22	4525.51	4551.02	4715.99	4794.22	4787.41	4887.76	5003.4	5086.73	5146.26	5190.48	5335.03	5578.23	5588.44	5644.56	5426.87	5591.84	5680.27	5537.41	5520.41	5681.97	5721.09	5445.58	5384.35	5210.88	5103.74	4850.34	4812.93	4632.65	4736.39	4799.32	4513.61	4477.89	4384.35	4382.65	4185.37	4295.92	4318.03	4017.01
32.6244	4464.29	4471.09	4568.03	4680.27	4608.84	4782.31	4874.15	4848.64	4848.64	4972.79	4984.69	5069.73	5113.95	5294.22	5649.66	5452.38	5823.13	5850.34	6030.61	5843.54	5789.12	5850.34	5753.4	5933.67	5994.9	5875.85	5727.89	5750	5602.04	5574.83	5302.72	5071.43	4955.78	5129.25	4768.71	4681.97	4780.61	4503.4	4321.43	4469.39	4522.11	4222.79	4348.64	4374.15
32.644	4510.2	4666.67	4761.9	4838.44	4884.35	4940.48	4971.09	5156.46	5034.01	5107.14	5181.97	5277.21	5367.35	5549.32	5850.34	5998.3	5857.14	6346.94	6255.1	6267.01	6161.56	6316.33	6374.15	6129.25	6338.44	6277.21	6397.96	6171.77	5707.48	5784.01	5542.52	5498.3	5198.98	5154.76	4899.66	4991.5	4904.76	4630.95	4717.69	4629.25	4656.46	4374.15	4477.89	4392.86
32.6636	4831.63	4916.67	4869.05	4967.69	5153.06	5209.18	5062.93	5147.96	5357.14	5192.18	5377.55	5664.97	5678.57	5909.86	6142.86	6244.9	6494.9	6695.58	6680.27	6753.4	6574.83	6574.83	6814.63	6647.96	6734.69	6624.15	6503.4	6386.05	5989.8	6139.46	5887.76	5688.78	5494.9	5500	5306.12	5348.64	5234.69	4884.35	4889.46	4715.99	4772.11	4620.75	4481.29	4452.38
32.6832	4891.16	5023.81	5013.61	5163.27	5489.8	5348.64	5319.73	5595.24	5802.72	5829.93	5826.53	5794.22	6125.85	6287.41	6549.32	6714.29	6947.28	7129.25	7243.2	7175.17	7198.98	6959.18	7124.15	7117.35	7197.28	7039.12	7130.95	6882.65	6542.52	6302.72	6231.29	6017.01	5773.81	5741.5	5559.52	5370.75	5377.55	5255.1	5039.12	4989.8	4954.08	4831.63	4765.31	4576.53
32.7028	5086.73	5156.46	5295.92	5493.2	5554.42	5741.5	5562.93	5884.35	6057.82	6064.63	6154.76	6307.82	6452.38	6658.16	6843.54	7117.35	7119.05	7460.88	7510.2	7632.65	7290.82	7658.16	7328.23	7678.57	7517.01	7457.48	7457.48	7289.12	6996.6	6607.14	6789.12	6263.61	6023.81	6062.93	6015.31	5746.6	5646.26	5401.36	5302.72	5139.46	5112.24	4998.3	4945.58	4750
32.7224	5214.29	5576.53	5831.63	5872.45	5965.99	5965.99	5971.09	6198.98	6370.75	6469.39	6627.55	6564.63	6870.75	7045.92	7214.29	7646.26	7702.38	7959.18	8023.81	7845.24	7977.89	7996.6	7880.95	8059.52	8187.07	8061.22	7952.38	7605.44	7494.9	7236.39	6954.08	6804.42	6583.33	6438.78	6263.61	6030.61	5913.27	5578.23	5474.49	5511.9	5149.66	5239.8	5154.76	5173.47
32.742	5615.65	5811.22	6088.44	6180.27	6181.97	6161.56	6411.56	6479.59	6862.24	6855.44	6840.14	7035.71	7081.63	7399.66	7624.15	7947.28	8192.18	8493.2	8539.12	8515.31	8658.16	8632.65	8425.17	8564.63	8557.82	8551.02	8528.91	8314.63	7877.55	7430.27	7159.86	7221.09	6845.24	6693.88	6482.99	6147.96	6183.67	6130.95	5925.17	5654.76	5467.69	5542.52	5394.56	5212.59
32.7616	5964.29	6181.97	6251.7	6641.16	6527.21	6789.12	6947.28	6981.29	7295.92	6930.27	7301.02	7568.03	7693.88	8042.52	8113.95	8522.11	8719.39	8974.49	9040.82	9091.84	9091.84	8950.68	8957.48	9049.32	9120.75	8972.79	9044.22	8675.17	8272.11	8219.39	7683.67	7744.9	7423.47	7171.77	6955.78	6863.95	6583.33	6263.61	6098.64	6051.02	5911.56	5801.02	5488.1	5467.69
32.7812	6471.09	6585.03	6484.69	6675.17	6862.24	7064.63	7238.1	7435.37	7596.94	7437.07	7811.22	7903.06	8232.99	8370.75	8789.12	9040.82	9243.2	9532.31	9579.93	9661.56	9394.56	9508.5	9636.05	9581.63	9382.65	9491.5	9520.41	9132.65	9122.45	8695.58	8195.58	8028.91	7659.86	7561.22	7452.38	7166.67	6909.86	6865.65	6522.11	6384.35	6139.46	6142.86	6059.52	5911.56
32.8008	6530.61	6869.05	7066.33	7219.39	7484.69	7433.67	7863.95	7836.73	8049.32	8166.67	8314.63	8602.04	8758.5	8889.46	9253.4	9346.94	9593.54	10182	9986.39	10103.7	10006.8	9896.26	10088.4	10122.4	9957.48	9860.54	9789.12	9622.45	9406.46	9025.51	8952.38	8416.67	8318.03	8273.81	7702.38	7527.21	7430.27	7154.76	7052.72	6732.99	6619.05	6459.18	6324.83	6306.12
32.8204	7202.38	7539.12	7397.96	7630.95	7955.78	8227.89	8246.6	8564.63	8404.76	8598.64	8559.52	8914.97	9459.18	9513.61	9345.24	9867.35	10263.6	10316.3	10224.5	10581.6	10505.1	10171.8	10418.4	10389.5	10556.1	10375.9	10440.5	10110.5	9863.95	9804.42	9698.98	9268.71	8906.46	8664.97	8324.83	8256.8	7659.86	7765.31	7231.29	7227.89	6950.68	6751.7	6802.72	6568.03
32.84	7462.59	7605.44	8088.44	8139.46	8455.78	8493.2	8794.22	8863.95	8947.28	9227.89	9192.18	9465.99	9692.18	9782.31	10222.8	10435.4	10848.6	10518.7	10734.7	10668.4	10811.2	10542.5	10726.2	10812.9	10693.9	10654.8	10603.7	10562.9	10454.1	10142.9	9838.44	9488.1	9525.51	9051.02	8863.95	8668.37	8316.33	8164.97	7903.06	7656.46	7382.65	7278.91	7107.14	6869.05
32.8596	7821.43	8268.71	8326.53	8537.42	9032.31	8931.97	9219.39	9523.81	9610.54	9518.71	9722.79	9947.28	10081.6	10602	10501.7	10613.9	11034	11052.7	11037.4	11115.6	10983	11039.1	10821.4	10891.2	11076.5	11166.7	11246.6	11112.2	10556.1	10717.7	10588.4	9954.08	9688.78	9809.52	9161.56	9083.33	8738.1	8438.78	8232.99	8260.2	7797.62	7818.03	7544.22	7423.47
32.8792	8465.99	8797.62	8741.5	9119.05	9362.24	9493.2	9659.86	10078.2	9852.04	10052.7	10127.6	10661.6	10537.4	10943.9	10811.2	10809.5	10896.3	11170.1	10998.3	11350.3	11204.1	11073.1	11324.8	11193.9	10998.3	11170.1	10940.5	11107.1	10865.6	11001.7	10675.2	10569.7	10146.3	10006.8	9692.18	9518.71	9318.03	8913.27	8903.06	8443.88	8435.37	8037.41	8054.42	7814.63
32.8988	9030.61	9190.48	9224.49	9739.8	9709.18	10238.1	10289.1	10467.7	10362.2	10363.9	10576.5	11017	10983	11034	11217.7	10940.5	10918.4	11221.1	10943.9	10983	10925.2	11156.5	11158.2	10770.4	10972.8	11064.6	11017	11085	11239.8	10983	10938.8	11010.2	10738.1	10365.6	10403.1	10207.5	10166.7	9767.01	9170.07	9125.85	8862.24	8823.13	8617.35	8270.41
32.9184	9360.54	9545.92	9773.81	10253.4	10455.8	10435.4	10316.3	10768.7	10761.9	10945.6	10966	11040.8	11508.5	11039.1	11193.9	11107.1	11000	10957.5	10841.8	10928.6	10901.4	10860.5	10806.1	10741.5	11000	10979.6	11001.7	10799.3	11265.3	11008.5	11149.7	10972.8	10977.9	11032.3	10753.4	10382.7	10501.7	9976.19	9918.37	9363.95	9292.52	9057.82	8960.88	8986.39
32.938	9809.52	10107.1	10202.4	10617.3	10651.4	10795.9	10741.5	10909.9	11110.5	10943.9	11027.2	11000	11290.8	11040.8	10767	10915	10744.9	10775.5	10775.5	10707.5	10695.6	10595.2	10678.6	10472.8	10748.3	10695.6	10918.4	10797.6	10858.8	11039.1	11125.9	10923.5	10986.4	11260.2	11093.5	11045.9	10503.4	10466	10665	9959.18	9962.58	9620.75	9687.07	9265.31
32.9576	10363.9	10598.6	10617.3	10838.4	11095.2	10988.1	11154.8	11049.3	11248.3	11411.6	10959.2	11047.6	11214.3	10845.2	10957.5	10892.9	10648	10622.4	10287.4	10290.8	10598.6	10197.3	10394.6	10107.1	10243.2	10370.7	10443.9	10756.8	10692.2	10858.8	10899.7	11086.7	11207.5	11244.9	11297.6	10916.7	11113.9	10943.9	10823.1	10527.2	10415	10132.7	10039.1	9897.96
32.9772	10955.8	10840.1	10863.9	11166.7	11015.3	11229.6	11199	11170.1	11280.6	11205.8	10879.3	10916.7	11000	10777.2	10610.5	10545.9	9962.58	9858.84	10056.1	9952.38	9969.39	9937.07	10062.9	9860.54	9848.64	10037.4	9918.37	10166.7	10607.1	10659.9	10875.9	10836.7	11068	11052.7	11113.9	11122.4	10940.5	11040.8	10845.2	10894.6	10607.1	10814.6	10248.3	10301
32.9968	10865.6	11039.1	11071.4	11306.1	11052.7	11210.9	11115.6	11137.8	11061.2	10986.4	10947.3	10675.2	10629.3	10282.3	10343.5	9991.5	10040.8	9596.94	9457.48	9420.07	9586.73	9710.88	9576.53	9357.14	9775.51	9481.29	9673.47	9750	9918.37	10238.1	10384.4	10624.1	10853.7	11131	10860.5	11372.4	11090.1	11107.1	11079.9	11156.5	10971.1	10790.8	10695.6	10527.2
33.0164	11233	11391.2	11047.6	11076.5	10916.7	11175.2	10993.2	11028.9	10938.8	10693.9	10520.4	10659.9	10187.1	9921.77	9622.45	9556.12	9477.89	9142.86	9022.11	9000	9248.3	9047.62	9187.07	8969.39	8824.83	9134.35	9149.66	9501.7	9647.96	9981.29	10187.1	10523.8	10682	10767	10988.1	10855.4	10850.3	11221.1	11144.6	10950.7	10867.3	11175.2	10974.5	11091.8
33.036	10994.9	11051	11323.1	11125.9	11355.4	10909.9	10625.9	10561.2	10413.3	10222.8	10085	10139.5	9649.66	9607.14	9234.69	9117.35	8916.67	8491.5	8460.88	8603.74	8664.97	8506.8	8341.84	8552.72	8585.03	8712.58	8632.65	8914.97	8976.19	9457.48	9630.95	10253.4	10379.3	10423.5	10476.2	10693.9	10651.4	11161.6	10947.3	11265.3	11188.8	11190.5	11069.7	11049.3
33.0556	11149.7	11052.7	11025.5	10875.9	10717.7	10607.1	10449	10287.4	10081.6	10107.1	9964.29	9386.05	9527.21	9057.82	8801.02	8792.52	8428.57	8083.33	8180.27	7989.8	7853.74	8040.82	7921.77	8011.9	7870.75	8034.01	8282.31	8605.44	8649.66	9117.35	9176.87	9595.24	9916.67	9846.94	10119	10460.9	10561.2	10829.9	10894.6	11037.4	11027.2	11052.7	11051	11255.1
33.0752	11017	10821.4	10755.1	10363.9	10469.4	9906.46	9906.46	9989.8	9765.31	9591.84	9401.36	9117.35	8748.3	8773.81	8520.41	8214.29	8137.76	7831.63	7569.73	7736.39	7459.18	7549.32	7523.81	7697.28	7545.92	7496.6	7799.32	8059.52	8280.61	8362.24	8991.5	9022.11	9170.07	9681.97	9812.93	9938.78	10586.7	10432	10605.4	10911.6	10678.6	11199	10969.4	11260.2
33.0948	10683.7	10346.9	10309.5	9989.8	9812.93	9581.63	9401.36	9554.42	9146.26	9124.15	8870.75	8598.64	8471.09	8261.9	8103.74	7573.13	7380.95	7078.23	7170.07	7090.14	7185.37	7095.24	7181.97	7134.35	7175.17	7180.27	7098.64	7515.31	7814.63	7986.39	8297.62	8692.18	8795.92	8948.98	9401.36	9500	9687.07	9843.54	10132.7	10443.9	10659.9	10722.8	10697.3	11141.2
33.1144	10216	9880.95	9600.34	9780.61	9352.04	9190.48	9008.5	8872.45	8656.46	8513.61	8438.78	8205.78	7916.67	7637.76	7583.33	7256.8	7083.33	6693.88	6867.35	6892.86	6683.67	6812.93	6846.94	6768.71	6761.9	6644.56	6877.55	6982.99	7345.24	7561.22	7928.57	8166.67	8263.61	8552.72	8702.38	9083.33	9316.33	9511.9	9792.52	10163.3	10437.1	10210.9	10569.7	10600.3
33.134	9824.83	9386.05	9295.92	9059.52	8981.29	8874.15	8692.18	8457.48	8250	8090.14	7732.99	7952.38	7627.55	7301.02	7136.05	6792.52	6726.19	6340.14	6375.85	6231.29	6404.76	6561.22	6267.01	6226.19	6221.09	6326.53	6425.17	6721.09	6930.27	7217.69	7195.58	7634.35	7892.86	8301.02	8134.35	8673.47	8862.24	8981.29	9207.48	9687.07	9717.69	10096.9	10377.6	10707.5
33.1536	9284.01	9027.21	8777.21	8530.61	8431.97	8227.89	7937.07	8039.12	7568.03	7591.84	7532.31	7244.9	7039.12	6758.5	6579.93	6476.19	6270.41	5869.05	5937.07	6006.8	5933.67	5903.06	6168.37	5925.17	6149.66	6010.2	6051.02	5920.07	6406.46	6879.25	6780.61	7136.05	7459.18	7646.26	7707.48	8294.22	8079.93	8625.85	8767.01	9113.95	9552.72	9777.21	9930.27	9943.88
33.1732	8811.22	8647.96	8323.13	8028.91	8210.88	7707.48	7753.4	7197.28	7409.86	7098.64	7260.2	6787.41	6765.31	6314.63	6287.41	6122.45	5845.24	5549.32	5675.17	5773.81	5826.53	5602.04	5799.32	5715.99	5795.92	5748.3	5532.31	5777.21	6287.41	6333.33	6387.76	6647.96	7127.55	7280.61	7374.15	7724.49	7867.35	8023.81	8139.46	8789.12	8782.31	9144.56	9494.9	9527.21
33.1928	8268.71	8146.26	7840.14	7729.59	7586.73	7234.69	7074.83	7030.61	6979.59	6756.8	6656.46	6450.68	6159.86	6003.4	5821.43	5695.58	5476.19	5522.11	5299.32	5443.88	5384.35	5380.95	5331.63	5384.35	5517.01	5265.31	5435.37	5579.93	5780.61	6011.9	6176.87	6438.78	6435.37	6738.1	7003.4	7214.29	7267.01	7741.5	8113.95	8261.9	8389.46	8704.08	8863.95	8981.29
33.2124	7869.05	7680.27	7437.07	7161.56	7100.34	6986.39	6765.31	6625.85	6556.12	6321.43	6234.69	6137.76	5848.64	5770.41	5807.82	5357.14	5166.67	5190.48	5197.28	5098.64	5090.14	5137.76	5185.37	5108.84	5013.61	5161.56	5054.42	5321.43	5469.39	5556.12	5977.89	6001.7	6180.27	6307.82	6620.75	6819.73	7280.61	7289.12	7409.86	7664.97	7926.87	7914.97	8146.26	8534.01
33.232	7522.11	7175.17	7090.14	6763.61	6590.14	6573.13	6267.01	6195.58	5981.29	6011.9	5874.15	5719.39	5593.54	5352.04	5290.82	5062.93	4909.86	4824.83	4903.06	4829.93	4772.11	5044.22	4880.95	4976.19	4653.06	4858.84	5011.9	5035.71	5200.68	5236.39	5418.37	5736.39	5904.76	5724.49	6231.29	6336.73	6627.55	6663.27	7001.7	7372.45	7440.48	7605.44	7862.24	8168.37
33.2516	7018.71	6636.05	6467.69	6491.5	6190.48	5935.37	5811.22	5988.1	5715.99	5602.04	5505.1	5498.3	5403.06	5139.46	5154.76	4756.8	4731.29	4603.74	4593.54	4593.54	4651.36	4775.51	4554.42	4562.93	4659.86	4659.86	4761.9	4738.1	4903.06	5192.18	5241.5	5386.05	5591.84	5671.77	5969.39	6044.22	6142.86	6435.37	6743.2	6829.93	7272.11	7197.28	7476.19	7705.78
33.2712	6571.43	6348.64	6217.69	6071.43	5789.12	5607.14	5641.16	5556.12	5312.93	5382.65	5096.94	5219.39	5207.48	5085.03	4959.18	4595.24	4556.12	4527.21	4365.65	4426.87	4357.14	4423.47	4396.26	4423.47	4375.85	4428.57	4336.73	4506.8	4753.4	4838.44	4904.76	5120.75	5256.8	5377.55	5484.69	5644.56	5823.13	6197.28	6311.22	6202.38	6585.03	6855.44	6848.64	7198.98
33.2908	6059.52	5899.66	5775.51	5525.51	5564.63	5316.33	5365.65	5394.56	5204.08	5071.43	4891.16	4843.54	4726.19	4816.33	4707.48	4646.26	4311.22	4312.93	4363.95	4365.65	4282.31	4309.52	4248.3	4226.19	4231.29	4336.73	4074.83	4406.46	4318.03	4624.15	4811.22	4860.54	4867.35	4967.69	5357.14	5357.14	5658.16	5714.29	5627.55	6149.66	6231.29	6414.97	6549.32	6724.49
33.3104	5761.9	5688.78	5420.07	5314.63	5236.39	5134.35	4998.3	4850.34	5000	5074.83	4865.65	4654.76	4571.43	4362.24	4391.16	4147.96	4168.37	4146.26	4059.52	4035.71	4008.5	4122.45	4224.49	4054.42	4153.06	4132.65	4164.97	4110.54	4307.82	4426.87	4420.07	4698.98	4557.82	4852.04	5011.9	5192.18	5338.44	5556.12	5598.64	5753.4	5790.82	6081.63	6147.96	6360.54
33.33	5403.06	5319.73	5280.61	5221.09	5081.63	4994.9	4767.01	4693.88	4726.19	4836.73	4527.21	4511.9	4328.23	4312.93	4229.59	4105.44	4110.54	3981.29	3989.8	4068.03	3979.59	3872.45	3972.79	4112.24	4108.84	3972.79	3901.36	4112.24	4255.1	4295.92	4479.59	4345.24	4486.39	4695.58	4613.95	5032.31	5173.47	5195.58	5239.8	5403.06	5443.88	5802.72	5896.26	5738.1
33.3496	5292.52	5102.04	4889.46	4872.45	4704.08	4447.28	4658.16	4586.73	4430.27	4358.84	4433.67	4469.39	4280.61	4219.39	4168.37	3923.47	3855.44	3751.7	3867.35	3913.27	3860.54	3773.81	3801.02	3981.29	3765.31	3940.48	3843.54	3853.74	4086.73	4151.36	4304.42	4295.92	4426.87	4387.76	4612.24	4693.88	4690.48	4840.14	5115.65	5348.64	5270.41	5380.95	5596.94	5658.16
33.3692	4879.25	4952.38	4850.34	4578.23	4489.8	4348.64	4437.07	4391.16	4420.07	4329.93	4168.37	4166.67	4040.82	4010.2	3821.43	3909.86	3829.93	3698.98	3753.4	3746.6	3702.38	3799.32	3750	3639.46	3775.51	3772.11	3807.82	3632.65	3850.34	3974.49	4052.72	4136.05	4331.63	4187.07	4537.41	4448.98	4518.71	4789.12	4775.51	4959.18	5064.63	5078.23	5421.77	5467.69
33.3888	4853.74	4688.78	4551.02	4440.48	4379.25	4321.43	4139.46	4431.97	4102.04	4047.62	4068.03	4146.26	3957.48	3812.93	4006.8	3795.92	3593.54	3537.41	3661.56	3534.01	3549.32	3636.05	3782.31	3714.29	3707.48	3734.69	3673.47	3710.88	3685.37	3852.04	3911.56	4059.52	4042.52	3955.78	4149.66	4387.76	4414.97	4384.35	4750	4559.52	4814.63	4928.57	4926.87	5103.74
33.4084	4522.11	4556.12	4384.35	4166.67	4263.61	4232.99	3971.09	4034.01	4100.34	3913.27	3891.16	3889.46	3828.23	3857.14	3714.29	3700.68	3440.48	3551.02	3523.81	3435.37	3602.04	3510.2	3508.5	3569.73	3705.78	3639.46	3588.44	3591.84	3690.48	3673.47	3870.75	3886.05	3875.85	4081.63	4142.86	4139.46	4209.18	4244.9	4411.56	4591.84	4636.05	4613.95	4821.43	4887.76
33.428	4547.62	4404.76	4328.23	4164.97	4110.54	3843.54	3928.57	3908.16	3974.49	3666.67	3954.08	3755.1	3715.99	3790.82	3719.39	3654.76	3517.01	3615.65	3465.99	3477.89	3525.51	3530.61	3522.11	3380.95	3391.16	3442.18	3369.05	3562.93	3664.97	3751.7	3726.19	3755.1	3809.52	3831.63	3863.95	3988.1	4272.11	4250	4297.62	4338.44	4562.93	4590.14	4647.96	4872.45
33.4476	4161.56	4113.95	4156.46	4023.81	3989.8	3836.73	3874.15	3787.41	3952.38	3683.67	3863.95	3542.52	3585.03	3642.86	3564.63	3472.79	3445.58	3265.31	3438.78	3374.15	3493.2	3493.2	3358.84	3438.78	3353.74	3345.24	3482.99	3437.07	3527.21	3610.54	3596.94	3664.97	3724.49	3704.08	3841.84	3887.76	4027.21	4045.92	4102.04	4073.13	4229.59	4232.99	4414.97	4520.41
33.4672	4136.05	4154.76	3848.64	3874.15	3843.54	3824.83	3857.14	3698.98	3654.76	3644.56	3663.27	3625.85	3593.54	3465.99	3474.49	3380.95	3428.57	3382.65	3336.73	3314.63	3331.63	3369.05	3530.61	3306.12	3482.99	3338.44	3455.78	3369.05	3341.84	3576.53	3465.99	3515.31	3690.48	3664.97	3727.89	3840.14	3785.71	3889.46	3852.04	4086.73	4119.05	4176.87	4397.96	4352.04
33.4868	3904.76	4068.03	3984.69	3877.55	3714.29	3780.61	3732.99	3710.88	3591.84	3564.63	3539.12	3448.98	3406.46	3498.3	3532.31	3290.82	3290.82	3304.42	3231.29	3307.82	3224.49	3261.9	3355.44	3280.61	3350.34	3409.86	3244.9	3306.12	3367.35	3365.65	3435.37	3343.54	3579.93	3710.88	3693.88	3770.41	3870.75	3809.52	3865.65	4013.61	4103.74	4113.95	4018.71	4030.61
33.5064	3923.47	3777.21	3719.39	3809.52	3653.06	3552.72	3571.43	3522.11	3562.93	3549.32	3482.99	3522.11	3535.71	3318.03	3399.66	3241.5	3358.84	3263.61	3195.58	3112.24	3248.3	3250	3294.22	3200.68	3294.22	3290.82	3261.9	3345.24	3268.71	3282.31	3234.69	3377.55	3578.23	3414.97	3622.45	3518.71	3607.14	3819.73	3746.6	3894.56	3899.66	3955.78	4001.7	4088.44
33.526	3768.71	3704.08	3566.33	3775.51	3452.38	3542.52	3474.49	3448.98	3433.67	3459.18	3416.67	3511.9	3306.12	3221.09	3353.74	3375.85	3221.09	3221.09	3224.49	3290.82	3328.23	3209.18	3277.21	3205.78	3261.9	3168.37	3209.18	3394.56	3340.14	3260.2	3260.2	3289.12	3372.45	3457.48	3408.16	3573.13	3573.13	3590.14	3656.46	3770.41	3857.14	3773.81	3829.93	4020.41
33.5456	3661.56	3801.02	3571.43	3586.73	3513.61	3508.5	3535.71	3510.2	3506.8	3435.37	3331.63	3272.11	3227.89	3222.79	3110.54	3353.74	3219.39	3272.11	3302.72	3173.47	3200.68	3183.67	3227.89	3187.07	3202.38	3260.2	3079.93	3185.37	3311.22	3246.6	3374.15	3248.3	3362.24	3406.46	3403.06	3426.87	3459.18	3571.43	3481.29	3736.39	3867.35	3629.25	3715.99	3828.23
33.5652	3693.88	3522.11	3430.27	3418.37	3341.84	3414.97	3355.44	3341.84	3324.83	3352.04	3404.76	3127.55	3309.52	3232.99	3221.09	3137.76	3137.76	3049.32	3105.44	3149.66	3061.22	3115.65	3091.84	3282.31	3170.07	3107.14	3119.05	3178.57	3180.27	3139.46	3183.67	3491.5	3278.91	3273.81	3482.99	3416.67	3397.96	3408.16	3454.08	3510.2	3734.69	3722.79	3590.14	3758.5
33.5848	3636.05	3488.1	3467.69	3394.56	3374.15	3321.43	3358.84	3175.17	3239.8	3411.56	3241.5	3185.37	3362.24	3161.56	3074.83	3166.67	3124.15	3047.62	2979.59	3095.24	3115.65	2988.1	3028.91	3134.35	3074.83	3069.73	3149.66	3251.7	3175.17	3168.37	3168.37	3141.16	3331.63	3425.17	3263.61	3253.4	3318.03	3489.8	3450.68	3540.82	3595.24	3535.71	3488.1	3685.37
33.6044	3287.41	3338.44	3326.53	3374.15	3367.35	3147.96	3319.73	3236.39	3258.5	3217.69	3297.62	3217.69	3120.75	3130.95	3127.55	3299.32	2921.77	3047.62	3119.05	2972.79	3112.24	3195.58	2976.19	3042.52	3034.01	3161.56	3091.84	3023.81	3124.15	3061.22	3047.62	3112.24	3192.18	3173.47	3214.29	3404.76	3348.64	3329.93	3421.77	3505.1	3493.2	3479.59	3467.69	3590.14
33.624	3471.09	3462.59	3260.2	3289.12	3292.52	3272.11	3265.31	3263.61	3314.63	3226.19	3158.16	3113.95	3178.57	3062.93	3040.82	3030.61	2901.36	3015.31	3015.31	2974.49	3018.71	2959.18	2967.69	2948.98	2921.77	2993.2	3056.12	3095.24	3095.24	3115.65	3210.88	3090.14	3137.76	3187.07	3204.08	3217.69	3287.41	3360.54	3428.57	3346.94	3363.95	3517.01	3556.12	3552.72
33.6436	3244.9	3362.24	3377.55	3421.77	3363.95	3195.58	3147.96	3164.97	3195.58	3147.96	3246.6	3112.24	3158.16	3156.46	3173.47	3068.03	3034.01	2911.56	3103.74	2989.8	2982.99	3015.31	2897.96	2993.2	3005.1	3076.53	2955.78	3008.5	2982.99	3051.02	3034.01	3163.27	3078.23	3173.47	3212.59	3204.08	3312.93	3153.06	3277.21	3316.33	3358.84	3404.76	3501.7	3467.69
33.6632	3403.06	3214.29	3278.91	3051.02	3202.38	3295.92	3243.2	2996.6	3272.11	3093.54	3144.56	3107.14	3066.33	3027.21	3124.15	3049.32	3134.35	3032.31	2925.17	2950.68	2979.59	3015.31	2852.04	2845.24	2920.07	2974.49	3013.61	3108.84	2858.84	3088.44	2891.16	3069.73	3192.18	3027.21	3267.01	3110.54	3268.71	3282.31	3234.69	3232.99	3340.14	3425.17	3374.15	3493.2
33.6828	3289.12	3326.53	3200.68	3059.52	3146.26	3119.05	3054.42	3103.74	3127.55	3173.47	3277.21	3105.44	3034.01	2998.3	2988.1	2942.18	3000	3017.01	2923.47	2886.05	2959.18	2894.56	2891.16	3006.8	2994.9	2993.2	2824.83	2930.27	3013.61	2954.08	2965.99	3030.61	3032.31	3079.93	3161.56	3039.12	3073.13	3134.35	3244.9	3263.61	3193.88	3440.48	3253.4	3408.16
33.7024	3251.7	3389.46	3190.48	3170.07	3147.96	3176.87	3207.48	2962.59	3079.93	3125.85	3040.82	2904.76	3054.42	2971.09	2845.24	2899.66	3000	2801.02	2948.98	2899.66	2843.54	2908.16	2977.89	2884.35	2750	2884.35	2926.87	2965.99	2862.24	3025.51	3008.5	3045.92	3073.13	3122.45	3025.51	3096.94	3217.69	3124.15	3192.18	3244.9	3137.76	3151.36	3387.76	3226.19
33.722	3215.99	3306.12	3161.56	3144.56	3056.12	3085.03	3006.8	3028.91	3059.52	2965.99	2909.86	3025.51	2950.68	2947.28	2981.29	2801.02	3034.01	2925.17	2889.46	2886.05	3015.31	2811.22	2940.48	2761.9	2994.9	2945.58	2879.25	2959.18	2991.5	2967.69	2913.27	3122.45	3042.52	2994.9	3147.96	3073.13	3100.34	3154.76	3076.53	3103.74	3105.44	3219.39	3386.05	3263.61
33.7416	3144.56	3168.37	3091.84	3034.01	3066.33	3190.48	3142.86	2959.18	2996.6	2857.14	2875.85	2916.67	2916.67	2952.38	2986.39	2790.82	2819.73	2926.87	2887.76	2904.76	2818.03	2923.47	2795.92	2976.19	2952.38	2799.32	2838.44	2991.5	2801.02	2923.47	2935.37	2884.35	3085.03	2952.38	3136.05	3017.01	3027.21	3074.83	3027.21	3108.84	3265.31	3219.39	3156.46	3336.73
33.7612	3151.36	3056.12	3275.51	3003.4	3049.32	2981.29	3073.13	3107.14	3023.81	3017.01	2836.73	3013.61	2933.67	2877.55	2807.82	2775.51	2804.42	2790.82	2889.46	2855.44	2840.14	2853.74	2872.45	2857.14	2943.88	2812.93	2821.43	2789.12	2858.84	3020.41	2906.46	2969.39	3062.93	2845.24	2996.6	2947.28	3071.43	2986.39	3000	3207.48	3178.57	3098.64	3299.32	3231.29
33.7808	3017.01	3039.12	2976.19	2950.68	2965.99	3023.81	3085.03	3064.63	3022.11	2960.88	2942.18	2964.29	2892.86	3013.61	2865.65	2884.35	2824.83	2870.75	2811.22	2712.59	2828.23	2937.07	2877.55	2755.1	2845.24	2775.51	2850.34	2886.05	2855.44	2935.37	2823.13	2913.27	2948.98	3078.23	3064.63	3042.52	3023.81	2918.37	3120.75	3205.78	3008.5	3229.59	3078.23	3258.5
33.8004	3003.4	3034.01	2931.97	3034.01	2955.78	3030.61	3066.33	3078.23	3025.51	2903.06	2921.77	2891.16	2879.25	2965.99	2804.42	2772.11	2812.93	2758.5	2809.52	2807.82	2795.92	2848.64	2780.61	2819.73	2911.56	2784.01	2772.11	2819.73	2899.66	2897.96	2913.27	2897.96	2954.08	2913.27	2976.19	2982.99	3044.22	2969.39	3032.31	3056.12	3096.94	3154.76	3100.34	3275.51
33.82	3010.2	3034.01	2962.59	3158.16	3037.41	2928.57	2964.29	2865.65	3010.2	2998.3	2823.13	2848.64	2908.16	2767.01	2826.53	2780.61	2787.41	2802.72	2787.41	2862.24	2831.63	2828.23	2845.24	2811.22	2880.95	2744.9	2782.31	2755.1	2731.29	2831.63	2865.65	2908.16	2867.35	2933.67	2826.53	2930.27	2960.88	3085.03	2914.97	2857.14	2996.6	3054.42	3124.15	3056.12
33.8396	3039.12	3003.4	2897.96	2850.34	2965.99	2928.57	2913.27	2865.65	2940.48	2908.16	2904.76	3023.81	2744.9	2877.55	2889.46	2758.5	2804.42	2734.69	2818.03	2879.25	2875.85	2804.42	2751.7	2644.56	2772.11	2853.74	2818.03	2777.21	2911.56	2678.57	2892.86	2809.52	2918.37	2874.15	2964.29	2886.05	2901.36	2962.59	3035.71	2896.26	3015.31	2923.47	2974.49	3006.8
33.8592	3020.41	2988.1	3017.01	3062.93	2869.05	2909.86	2850.34	2780.61	2908.16	2891.16	2785.71	2918.37	2768.71	2894.56	2738.1	2744.9	2772.11	2792.52	2680.27	2685.37	2761.9	2727.89	2755.1	2753.4	2753.4	2857.14	2763.61	2875.85	2806.12	2801.02	2784.01	2828.23	2721.09	2772.11	2838.44	2928.57	2908.16	3008.5	2938.78	3028.91	3013.61	2981.29	3006.8	3113.95
33.8788	2998.3	2960.88	3020.41	2916.67	2909.86	2877.55	2799.32	2744.9	2892.86	2816.33	2887.76	2857.14	2732.99	2756.8	2838.44	2778.91	2732.99	2678.57	2778.91	2676.87	2782.31	2707.48	2744.9	2799.32	2773.81	2746.6	2717.69	2734.69	2778.91	2828.23	2942.18	2663.27	2891.16	2787.41	2843.54	2921.77	2874.15	2797.62	2918.37	2967.69	2916.67	3005.1	2943.88	3062.93
33.8984	2904.76	2678.57	2925.17	2969.39	2869.05	2945.58	2806.12	2918.37	2777.21	2835.03	2772.11	2702.38	2772.11	2739.8	2710.88	2741.5	2858.84	2702.38	2802.72	2809.52	2676.87	2714.29	2726.19	2840.14	2646.26	2637.76	2698.98	2799.32	2787.41	2840.14	2841.84	2819.73	2751.7	2784.01	2889.46	2814.63	2874.15	2920.07	2965.99	2976.19	3011.9	3057.82	2993.2	3132.65
33.918	2959.18	2986.39	2891.16	2916.67	2852.04	2836.73	2857.14	2880.95	2874.15	2799.32	2743.2	2700.68	2843.54	2722.79	2746.6	2753.4	2818.03	2795.92	2646.26	2761.9	2695.58	2619.05	2787.41	2763.61	2651.36	2698.98	2850.34	2797.62	2702.38	2870.75	2853.74	2751.7	2765.31	2823.13	2717.69	2802.72	2880.95	2920.07	3006.8	2882.65	2913.27	2875.85	2967.69	2923.47
33.9376	2971.09	3098.64	2960.88	2909.86	2768.71	2865.65	2848.64	2870.75	2794.22	2751.7	2707.48	2681.97	2829.93	2738.1	2744.9	2755.1	2670.07	2704.08	2727.89	2671.77	2668.37	2523.81	2585.03	2746.6	2670.07	2816.33	2712.59	2661.56	2693.88	2785.71	2705.78	2853.74	2819.73	2807.82	2841.84	2804.42	2734.69	2738.1	2906.46	2957.48	3005.1	2957.48	3008.5	3044.22
33.9572	3035.71	2867.35	2812.93	2914.97	2899.66	2833.33	2823.13	2809.52	2789.12	2784.01	2693.88	2739.8	2656.46	2824.83	2715.99	2690.48	2751.7	2586.73	2702.38	2755.1	2627.55	2649.66	2690.48	2659.86	2600.34	2493.2	2503.4	2642.86	2869.05	2591.84	2732.99	2697.28	2714.29	2835.03	2763.61	2891.16	2806.12	2792.52	2862.24	2818.03	2914.97	2750	2838.44	2811.22
33.9768	2950.68	2948.98	2811.22	2843.54	2818.03	2833.33	2899.66	2595.24	2732.99	2809.52	2700.68	2816.33	2734.69	2816.33	2768.71	2772.11	2787.41	2782.31	2505.1	2702.38	2841.84	2605.44	2663.27	2647.96	2624.15	2613.95	2697.28	2700.68	2702.38	2778.91	2828.23	2784.01	2714.29	2841.84	2782.31	2705.78	2845.24	2833.33	2909.86	2942.18	2897.96	2790.82	2918.37	2897.96
33.9964	2806.12	2909.86	2865.65	2814.63	2909.86	2814.63	2811.22	2571.43	2799.32	2709.18	2799.32	2746.6	2707.48	2819.73	2778.91	2661.56	2675.17	2819.73	2630.95	2653.06	2809.52	2647.96	2765.31	2715.99	2792.52	2607.14	2585.03	2734.69	2738.1	2670.07	2562.93	2756.8	2659.86	2799.32	2843.54	2845.24	2840.14	2836.73	2988.1	2853.74	2794.22	2794.22	2947.28	2824.83
34.016	2921.77	2971.09	2819.73	2751.7	2846.94	2802.72	2809.52	2760.2	2664.97	2656.46	2624.15	2663.27	2780.61	2683.67	2727.89	2744.9	2671.77	2591.84	2600.34	2756.8	2772.11	2627.55	2695.58	2671.77	2617.35	2663.27	2760.2	2719.39	2586.73	2681.97	2736.39	2755.1	2693.88	2704.08	2707.48	2835.03	2841.84	2862.24	2768.71	2744.9	2863.95	2899.66	2935.37	2967.69
34.0356	2848.64	2903.06	2671.77	2707.48	2707.48	2712.59	2772.11	2695.58	2743.2	2656.46	2818.03	2724.49	2744.9	2500	2751.7	2782.31	2681.97	2688.78	2751.7	2656.46	2675.17	2668.37	2850.34	2590.14	2687.07	2702.38	2697.28	2678.57	2743.2	2744.9	2656.46	2739.8	2896.26	2753.4	2753.4	2724.49	2853.74	2751.7	2785.71	2710.88	2787.41	2831.63	2812.93	2947.28
34.0552	2947.28	2792.52	2785.71	2755.1	2700.68	2843.54	2870.75	2709.18	2840.14	2683.67	2797.62	2731.29	2702.38	2782.31	2785.71	2717.69	2554.42	2639.46	2608.84	2700.68	2569.73	2629.25	2726.19	2625.85	2578.23	2627.55	2571.43	2642.86	2639.46	2727.89	2549.32	2736.39	2670.07	2664.97	2704.08	2750	2732.99	2818.03	2707.48	2666.67	2855.44	2787.41	2695.58	2965.99
34.0748	2738.1	2911.56	2661.56	2897.96	2712.59	2760.2	2722.79	2763.61	2675.17	2763.61	2675.17	2726.19	2748.3	2593.54	2724.49	2719.39	2671.77	2707.48	2649.66	2602.04	2624.15	2658.16	2554.42	2590.14	2598.64	2593.54	2586.73	2535.71	2656.46	2627.55	2702.38	2886.05	2636.05	2688.78	2647.96	2722.79	2727.89	2804.42	2746.6	2843.54	2683.67	2884.35	2857.14	2756.8
34.0944	2831.63	2845.24	2727.89	2644.56	2750	2658.16	2731.29	2738.1	2848.64	2693.88	2649.66	2707.48	2639.46	2632.65	2668.37	2714.29	2629.25	2610.54	2602.04	2613.95	2704.08	2676.87	2603.74	2559.52	2574.83	2425.17	2661.56	2583.33	2583.33	2668.37	2596.94	2585.03	2661.56	2619.05	2704.08	2707.48	2732.99	2595.24	2712.59	2663.27	2889.46	2806.12	2853.74	2816.33
34.114	2823.13	2952.38	2806.12	2639.46	2680.27	2666.67	2625.85	2675.17	2690.48	2642.86	2707.48	2715.99	2751.7	2785.71	2615.65	2636.05	2583.33	2571.43	2625.85	2612.24	2702.38	2732.99	2651.36	2687.07	2671.77	2619.05	2653.06	2632.65	2617.35	2600.34	2744.9	2651.36	2639.46	2692.18	2816.33	2775.51	2819.73	2840.14	2853.74	2644.56	2761.9	2770.41	2916.67	2867.35
34.1336	2823.13	2829.93	2908.16	2727.89	2663.27	2634.35	2688.78	2608.84	2685.37	2590.14	2795.92	2551.02	2683.67	2576.53	2675.17	2748.3	2687.07	2620.75	2670.07	2773.81	2630.95	2484.69	2663.27	2539.12	2630.95	2636.05	2590.14	2659.86	2637.76	2588.44	2595.24	2642.86	2750	2654.76	2617.35	2700.68	2625.85	2908.16	2731.29	2688.78	2734.69	2829.93	2874.15	2816.33
34.1532	2812.93	2748.3	2772.11	2768.71	2801.02	2653.06	2676.87	2647.96	2698.98	2707.48	2693.88	2619.05	2658.16	2675.17	2590.14	2704.08	2568.03	2542.52	2573.13	2573.13	2661.56	2644.56	2518.71	2605.44	2622.45	2646.26	2600.34	2534.01	2515.31	2663.27	2697.28	2467.69	2636.05	2727.89	2719.39	2780.61	2637.76	2807.82	2772.11	2846.94	2768.71	2714.29	2818.03	2782.31
34.1728	2714.29	2785.71	2806.12	2855.44	2666.67	2736.39	2734.69	2610.54	2629.25	2653.06	2659.86	2704.08	2632.65	2658.16	2520.41	2687.07	2540.82	2545.92	2525.51	2659.86	2603.74	2525.51	2610.54	2540.82	2612.24	2617.35	2630.95	2639.46	2612.24	2528.91	2675.17	2675.17	2578.23	2612.24	2646.26	2624.15	2688.78	2823.13	2683.67	2787.41	2729.59	2761.9	2879.25	2763.61
34.1924	2700.68	2695.58	2722.79	2763.61	2773.81	2671.77	2612.24	2598.64	2629.25	2608.84	2630.95	2692.18	2610.54	2545.92	2714.29	2593.54	2637.76	2649.66	2583.33	2767.01	2613.95	2700.68	2653.06	2574.83	2673.47	2598.64	2622.45	2562.93	2625.85	2715.99	2666.67	2700.68	2590.14	2704.08	2557.82	2659.86	2721.09	2659.86	2670.07	2646.26	2753.4	2712.59	2722.79	2768.71
34.212	2717.69	2734.69	2634.35	2767.01	2676.87	2683.67	2564.63	2608.84	2579.93	2727.89	2673.47	2704.08	2629.25	2527.21	2613.95	2484.69	2693.88	2585.03	2605.44	2539.12	2542.52	2654.76	2467.69	2620.75	2571.43	2552.72	2591.84	2542.52	2561.22	2661.56	2528.91	2659.86	2464.29	2673.47	2697.28	2637.76	2632.65	2899.66	2715.99	2678.57	2768.71	2685.37	2821.43	2736.39
34.2316	2727.89	2738.1	2818.03	2624.15	2600.34	2617.35	2593.54	2583.33	2692.18	2732.99	2647.96	2663.27	2668.37	2738.1	2556.12	2544.22	2573.13	2559.52	2590.14	2630.95	2602.04	2683.67	2602.04	2654.76	2649.66	2624.15	2547.62	2498.3	2683.67	2569.73	2688.78	2534.01	2613.95	2722.79	2680.27	2585.03	2647.96	2828.23	2647.96	2715.99	2836.73	2661.56	2790.82	2715.99
34.2512	2797.62	2692.18	2809.52	2794.22	2727.89	2818.03	2692.18	2605.44	2721.09	2666.67	2687.07	2624.15	2651.36	2581.63	2566.33	2545.92	2624.15	2484.69	2622.45	2627.55	2605.44	2603.74	2562.93	2596.94	2556.12	2683.67	2500	2556.12	2664.97	2583.33	2668.37	2573.13	2773.81	2603.74	2651.36	2663.27	2602.04	2668.37	2683.67	2651.36	2763.61	2675.17	2775.51	2819.73
34.2708	2772.11	2707.48	2651.36	2814.63	2787.41	2700.68	2751.7	2704.08	2564.63	2670.07	2603.74	2593.54	2586.73	2511.9	2573.13	2581.63	2523.81	2744.9	2500	2484.69	2566.33	2593.54	2581.63	2624.15	2612.24	2622.45	2554.42	2576.53	2501.7	2569.73	2576.53	2649.66	2632.65	2615.65	2663.27	2661.56	2676.87	2658.16	2685.37	2613.95	2588.44	2760.2	2814.63	2802.72
34.2904	2709.18	2727.89	2717.69	2741.5	2649.66	2636.05	2724.49	2734.69	2566.33	2651.36	2540.82	2578.23	2566.33	2693.88	2680.27	2545.92	2551.02	2603.74	2457.48	2474.49	2625.85	2619.05	2636.05	2595.24	2506.8	2620.75	2607.14	2530.61	2590.14	2620.75	2581.63	2596.94	2664.97	2605.44	2676.87	2763.61	2634.35	2663.27	2627.55	2760.2	2678.57	2768.71	2833.33	2751.7
34.31	2756.8	2709.18	2654.76	2867.35	2610.54	2663.27	2654.76	2768.71	2646.26	2595.24	2506.8	2527.21	2518.71	2666.67	2617.35	2576.53	2581.63	2482.99	2517.01	2598.64	2488.1	2634.35	2549.32	2620.75	2568.03	2579.93	2544.22	2505.1	2513.61	2619.05	2545.92	2636.05	2629.25	2654.76	2772.11	2680.27	2608.84	2695.58	2585.03	2568.03	2673.47	2750	2671.77	2732.99
34.3296	2649.66	2644.56	2683.67	2656.46	2709.18	2518.71	2561.22	2586.73	2676.87	2610.54	2578.23	2649.66	2661.56	2532.31	2602.04	2457.48	2532.31	2568.03	2583.33	2630.95	2581.63	2595.24	2568.03	2520.41	2615.65	2636.05	2557.82	2554.42	2482.99	2559.52	2554.42	2607.14	2557.82	2528.91	2654.76	2637.76	2647.96	2642.86	2574.83	2773.81	2845.24	2688.78	2891.16	2744.9
34.3492	2807.82	2680.27	2750	2585.03	2615.65	2666.67	2598.64	2639.46	2761.9	2573.13	2653.06	2544.22	2457.48	2462.59	2518.71	2540.82	2586.73	2579.93	2583.33	2590.14	2561.22	2573.13	2488.1	2418.37	2573.13	2503.4	2603.74	2486.39	2508.5	2579.93	2581.63	2619.05	2658.16	2658.16	2576.53	2598.64	2688.78	2595.24	2624.15	2557.82	2591.84	2654.76	2768.71	2715.99
34.3688	2738.1	2698.98	2727.89	2620.75	2775.51	2719.39	2571.43	2588.44	2520.41	2554.42	2479.59	2600.34	2556.12	2617.35	2508.5	2676.87	2603.74	2408.16	2460.88	2465.99	2522.11	2564.63	2539.12	2651.36	2581.63	2578.23	2605.44	2704.08	2557.82	2578.23	2620.75	2698.98	2554.42	2698.98	2610.54	2668.37	2722.79	2719.39	2619.05	2624.15	2750	2644.56	2797.62	2627.55
34.3884	2801.02	2722.79	2603.74	2721.09	2656.46	2622.45	2622.45	2612.24	2520.41	2622.45	2525.51	2574.83	2617.35	2433.67	2554.42	2455.78	2586.73	2573.13	2517.01	2474.49	2561.22	2620.75	2569.73	2433.67	2506.8	2535.71	2489.8	2403.06	2557.82	2511.9	2527.21	2583.33	2600.34	2520.41	2593.54	2629.25	2591.84	2692.18	2654.76	2666.67	2664.97	2622.45	2750	2751.7
34.408	2617.35	2644.56	2744.9	2690.48	2768.71	2668.37	2656.46	2702.38	2630.95	2532.31	2488.1	2671.77	2471.09	2573.13	2574.83	2522.11	2482.99	2615.65	2518.71	2481.29	2523.81	2518.71	2491.5	2416.67	2517.01	2506.8	2493.2	2576.53	2498.3	2556.12	2607.14	2440.48	2576.53	2534.01	2581.63	2530.61	2619.05	2637.76	2596.94	2576.53	2722.79	2653.06	2801.02	2780.61
34.4276	2608.84	2767.01	2564.63	2647.96	2717.69	2596.94	2765.31	2591.84	2588.44	2581.63	2527.21	2620.75	2588.44	2534.01	2551.02	2566.33	2624.15	2433.67	2445.58	2428.57	2534.01	2523.81	2585.03	2542.52	2396.26	2496.6	2530.61	2418.37	2552.72	2522.11	2484.69	2513.61	2539.12	2746.6	2681.97	2600.34	2636.05	2610.54	2613.95	2692.18	2712.59	2709.18	2670.07	2715.99
34.4472	2629.25	2685.37	2668.37	2579.93	2695.58	2634.35	2690.48	2535.71	2653.06	2666.67	2596.94	2647.96	2588.44	2613.95	2503.4	2564.63	2576.53	2518.71	2554.42	2520.41	2494.9	2508.5	2506.8	2508.5	2482.99	2523.81	2554.42	2642.86	2520.41	2537.41	2583.33	2675.17	2579.93	2627.55	2460.88	2574.83	2600.34	2588.44	2630.95	2585.03	2778.91	2729.59	2676.87	2806.12
34.4668	2634.35	2642.86	2642.86	2636.05	2530.61	2545.92	2520.41	2681.97	2573.13	2613.95	2627.55	2503.4	2569.73	2591.84	2595.24	2557.82	2636.05	2559.52	2525.51	2491.5	2481.29	2525.51	2525.51	2566.33	2462.59	2508.5	2561.22	2562.93	2411.56	2479.59	2491.5	2527.21	2591.84	2596.94	2482.99	2539.12	2613.95	2646.26	2608.84	2756.8	2775.51	2811.22	2653.06	2683.67
34.4864	2872.45	2642.86	2591.84	2552.72	2663.27	2653.06	2595.24	2571.43	2450.68	2564.63	2564.63	2593.54	2416.67	2520.41	2619.05	2411.56	2360.54	2566.33	2508.5	2489.8	2445.58	2511.9	2539.12	2331.63	2596.94	2568.03	2404.76	2365.65	2663.27	2585.03	2448.98	2537.41	2523.81	2664.97	2465.99	2437.07	2607.14	2688.78	2690.48	2568.03	2724.49	2792.52	2710.88	2811.22
34.506	2685.37	2760.2	2627.55	2637.76	2569.73	2578.23	2656.46	2646.26	2477.89	2501.7	2585.03	2644.56	2574.83	2527.21	2430.27	2602.04	2581.63	2505.1	2542.52	2564.63	2571.43	2523.81	2530.61	2557.82	2459.18	2474.49	2500	2401.36	2401.36	2527.21	2510.2	2586.73	2605.44	2608.84	2664.97	2557.82	2681.97	2634.35	2523.81	2651.36	2544.22	2600.34	2690.48	2746.6
34.5256	2726.19	2729.59	2700.68	2656.46	2607.14	2600.34	2697.28	2595.24	2515.31	2607.14	2460.88	2508.5	2646.26	2559.52	2454.08	2574.83	2596.94	2544.22	2471.09	2517.01	2530.61	2588.44	2610.54	2568.03	2460.88	2532.31	2433.67	2496.6	2573.13	2501.7	2418.37	2552.72	2506.8	2522.11	2586.73	2608.84	2651.36	2544.22	2632.65	2715.99	2612.24	2705.78	2636.05	2627.55
34.5452	2673.47	2693.88	2636.05	2736.39	2664.97	2688.78	2653.06	2535.71	2608.84	2617.35	2554.42	2639.46	2649.66	2532.31	2506.8	2491.5	2443.88	2477.89	2384.35	2442.18	2515.31	2590.14	2426.87	2620.75	2552.72	2474.49	2455.78	2520.41	2595.24	2578.23	2445.58	2539.12	2482.99	2619.05	2445.58	2603.74	2778.91	2636.05	2622.45	2613.95	2666.67	2544.22	2591.84	2668.37
34.5648	2671.77	2598.64	2636.05	2568.03	2647.96	2630.95	2636.05	2532.31	2527.21	2579.93	2539.12	2447.28	2624.15	2528.91	2527.21	2442.18	2447.28	2528.91	2525.51	2392.86	2547.62	2508.5	2501.7	2431.97	2447.28	2557.82	2476.19	2450.68	2493.2	2532.31	2522.11	2607.14	2610.54	2687.07	2494.9	2593.54	2522.11	2513.61	2585.03	2639.46	2576.53	2670.07	2588.44	2675.17
34.5844	2726.19	2642.86	2481.29	2675.17	2573.13	2574.83	2551.02	2670.07	2668.37	2534.01	2647.96	2396.26	2513.61	2586.73	2409.86	2433.67	2501.7	2426.87	2476.19	2484.69	2629.25	2598.64	2457.48	2511.9	2474.49	2484.69	2321.43	2508.5	2562.93	2562.93	2624.15	2537.41	2551.02	2578.23	2486.39	2523.81	2578.23	2590.14	2518.71	2556.12	2569.73	2540.82	2581.63	2608.84
34.604	2605.44	2746.6	2613.95	2535.71	2523.81	2603.74	2568.03	2503.4	2539.12	2542.52	2578.23	2588.44	2549.32	2651.36	2559.52	2489.8	2377.55	2593.54	2639.46	2552.72	2534.01	2506.8	2408.16	2540.82	2603.74	2428.57	2481.29	2428.57	2489.8	2559.52	2583.33	2583.33	2634.35	2476.19	2498.3	2508.5	2528.91	2596.94	2712.59	2608.84	2692.18	2602.04	2698.98	2675.17
34.6236	2688.78	2494.9	2539.12	2613.95	2622.45	2581.63	2619.05	2629.25	2508.5	2552.72	2530.61	2469.39	2647.96	2591.84	2460.88	2445.58	2574.83	2498.3	2392.86	2506.8	2551.02	2341.84	2506.8	2454.08	2574.83	2535.71	2511.9	2642.86	2545.92	2569.73	2607.14	2409.86	2552.72	2513.61	2542.52	2477.89	2462.59	2489.8	2585.03	2559.52	2591.84	2559.52	2581.63	2653.06
34.6432	2629.25	2535.71	2630.95	2736.39	2676.87	2585.03	2467.69	2551.02	2445.58	2547.62	2474.49	2556.12	2472.79	2523.81	2445.58	2576.53	2472.79	2443.88	2494.9	2488.1	2460.88	2437.07	2636.05	2471.09	2520.41	2474.49	2607.14	2544.22	2452.38	2445.58	2476.19	2452.38	2576.53	2639.46	2639.46	2554.42	2513.61	2574.83	2547.62	2532.31	2671.77	2693.88	2649.66	2705.78
34.6628	2591.84	2630.95	2593.54	2591.84	2566.33	2517.01	2528.91	2540.82	2545.92	2602.04	2375.85	2416.67	2510.2	2481.29	2518.71	2409.86	2454.08	2435.37	2503.4	2515.31	2523.81	2465.99	2465.99	2437.07	2404.76	2379.25	2386.05	2464.29	2426.87	2569.73	2418.37	2513.61	2532.31	2564.63	2620.75	2564.63	2511.9	2539.12	2416.67	2508.5	2540.82	2668.37	2664.97	2758.5
34.6824	2717.69	2586.73	2520.41	2573.13	2491.5	2491.5	2481.29	2579.93	2559.52	2586.73	2525.51	2540.82	2556.12	2520.41	2578.23	2486.39	2505.1	2443.88	2442.18	2428.57	2370.75	2556.12	2500	2496.6	2397.96	2416.67	2530.61	2528.91	2488.1	2482.99	2319.73	2450.68	2472.79	2488.1	2598.64	2552.72	2654.76	2613.95	2634.35	2545.92	2481.29	2661.56	2549.32	2583.33
34.702	2600.34	2651.36	2664.97	2545.92	2598.64	2547.62	2574.83	2574.83	2588.44	2523.81	2668.37	2493.2	2551.02	2523.81	2544.22	2399.66	2544.22	2471.09	2525.51	2551.02	2488.1	2532.31	2455.78	2479.59	2460.88	2369.05	2416.67	2544.22	2464.29	2552.72	2501.7	2545.92	2656.46	2551.02	2520.41	2500	2540.82	2488.1	2471.09	2542.52	2664.97	2709.18	2636.05	2647.96
34.7216	2722.79	2630.95	2625.85	2673.47	2539.12	2477.89	2564.63	2513.61	2591.84	2503.4	2467.69	2491.5	2530.61	2598.64	2438.78	2535.71	2482.99	2392.86	2561.22	2340.14	2517.01	2476.19	2437.07	2352.04	2471.09	2358.84	2401.36	2600.34	2404.76	2605.44	2486.39	2588.44	2518.71	2493.2	2503.4	2576.53	2552.72	2534.01	2517.01	2636.05	2535.71	2579.93	2610.54	2482.99
34.7412	2547.62	2539.12	2549.32	2649.66	2591.84	2464.29	2464.29	2590.14	2544.22	2503.4	2545.92	2369.05	2491.5	2498.3	2394.56	2513.61	2438.78	2431.97	2559.52	2501.7	2494.9	2399.66	2311.22	2479.59	2426.87	2336.73	2457.48	2362.24	2421.77	2404.76	2503.4	2549.32	2500	2409.86	2574.83	2428.57	2528.91	2477.89	2416.67	2479.59	2593.54	2561.22	2608.84	2663.27
34.7608	2583.33	2566.33	2557.82	2527.21	2654.76	2566.33	2467.69	2653.06	2505.1	2425.17	2574.83	2442.18	2440.48	2551.02	2416.67	2523.81	2481.29	2545.92	2482.99	2431.97	2515.31	2498.3	2302.72	2517.01	2498.3	2423.47	2551.02	2517.01	2425.17	2431.97	2549.32	2498.3	2476.19	2471.09	2423.47	2620.75	2413.27	2460.88	2528.91	2596.94	2561.22	2544.22	2617.35	2714.29
34.7804	2607.14	2579.93	2559.52	2488.1	2561.22	2554.42	2573.13	2494.9	2455.78	2472.79	2489.8	2581.63	2438.78	2426.87	2569.73	2425.17	2465.99	2467.69	2416.67	2500	2409.86	2454.08	2350.34	2386.05	2440.48	2525.51	2573.13	2508.5	2365.65	2489.8	2491.5	2537.41	2501.7	2525.51	2496.6	2557.82	2479.59	2579.93	2559.52	2557.82	2602.04	2482.99	2515.31	2557.82
34.8	2579.93	2685.37	2622.45	2348.64	2544.22	2472.79	2503.4	2586.73	2540.82	2513.61	2593.54	2464.29	2506.8	2528.91	2530.61	2455.78	2443.88	2352.04	2491.5	2534.01	2539.12	2520.41	2457.48	2464.29	2448.98	2571.43	2503.4	2549.32	2450.68	2484.69	2460.88	2423.47	2501.7	2525.51	2510.2	2479.59	2452.38	2573.13	2375.85	2537.41	2477.89	2556.12	2644.56	2595.24
34.8196	2600.34	2653.06	2637.76	2528.91	2598.64	2608.84	2613.95	2489.8	2556.12	2508.5	2476.19	2450.68	2523.81	2431.97	2583.33	2358.84	2357.14	2413.27	2539.12	2481.29	2467.69	2455.78	2442.18	2428.57	2559.52	2406.46	2534.01	2518.71	2397.96	2506.8	2479.59	2535.71	2448.98	2517.01	2559.52	2450.68	2559.52	2496.6	2510.2	2527.21	2476.19	2622.45	2535.71	2520.41
34.8392	2678.57	2520.41	2557.82	2557.82	2537.41	2530.61	2573.13	2421.77	2482.99	2413.27	2498.3	2476.19	2544.22	2469.39	2377.55	2397.96	2421.77	2363.95	2352.04	2467.69	2464.29	2329.93	2472.79	2428.57	2450.68	2561.22	2421.77	2450.68	2476.19	2355.44	2608.84	2511.9	2568.03	2464.29	2551.02	2423.47	2360.54	2590.14	2515.31	2469.39	2530.61	2646.26	2498.3	2675.17
34.8588	2632.65	2479.59	2571.43	2520.41	2613.95	2532.31	2498.3	2506.8	2539.12	2450.68	2556.12	2712.59	2428.57	2513.61	2593.54	2506.8	2460.88	2445.58	2431.97	2413.27	2515.31	2610.54	2518.71	2411.56	2396.26	2397.96	2619.05	2615.65	2394.56	2455.78	2547.62	2482.99	2549.32	2510.2	2508.5	2586.73	2438.78	2588.44	2630.95	2646.26	2525.51	2579.93	2551.02	2603.74
34.8784	2508.5	2571.43	2501.7	2622.45	2518.71	2484.69	2629.25	2556.12	2600.34	2576.53	2433.67	2591.84	2532.31	2496.6	2394.56	2295.92	2450.68	2430.27	2491.5	2471.09	2488.1	2437.07	2360.54	2498.3	2443.88	2411.56	2454.08	2454.08	2488.1	2459.18	2392.86	2377.55	2454.08	2464.29	2528.91	2545.92	2568.03	2482.99	2496.6	2539.12	2549.32	2515.31	2642.86	2588.44
34.898	2571.43	2513.61	2481.29	2460.88	2632.65	2472.79	2525.51	2452.38	2707.48	2435.37	2530.61	2522.11	2537.41	2423.47	2613.95	2450.68	2465.99	2535.71	2506.8	2406.46	2445.58	2462.59	2452.38	2484.69	2452.38	2455.78	2457.48	2377.55	2489.8	2374.15	2401.36	2488.1	2493.2	2508.5	2438.78	2403.06	2479.59	2505.1	2535.71	2530.61	2562.93	2522.11	2479.59	2382.65
34.9176	2522.11	2566.33	2440.48	2574.83	2518.71	2510.2	2481.29	2460.88	2600.34	2537.41	2452.38	2423.47	2459.18	2454.08	2557.82	2433.67	2561.22	2414.97	2413.27	2500	2460.88	2394.56	2399.66	2520.41	2396.26	2324.83	2474.49	2491.5	2399.66	2481.29	2438.78	2523.81	2409.86	2522.11	2440.48	2508.5	2586.73	2380.95	2585.03	2447.28	2491.5	2588.44	2481.29	2564.63
34.9372	2619.05	2511.9	2522.11	2612.24	2465.99	2482.99	2612.24	2491.5	2586.73	2544.22	2518.71	2430.27	2406.46	2465.99	2374.15	2435.37	2540.82	2423.47	2471.09	2399.66	2345.24	2435.37	2445.58	2355.44	2530.61	2447.28	2447.28	2340.14	2413.27	2336.73	2397.96	2476.19	2384.35	2571.43	2360.54	2493.2	2491.5	2435.37	2464.29	2474.49	2598.64	2537.41	2588.44	2591.84
34.9568	2574.83	2620.75	2522.11	2508.5	2551.02	2438.78	2399.66	2501.7	2525.51	2391.16	2411.56	2479.59	2411.56	2552.72	2350.34	2384.35	2370.75	2365.65	2532.31	2250	2365.65	2369.05	2431.97	2277.21	2508.5	2425.17	2469.39	2389.46	2421.77	2454.08	2460.88	2452.38	2411.56	2435.37	2501.7	2418.37	2578.23	2491.5	2564.63	2603.74	2476.19	2482.99	2534.01	2554.42
34.9764	2494.9	2539.12	2498.3	2498.3	2557.82	2484.69	2515.31	2389.46	2450.68	2428.57	2403.06	2399.66	2471.09	2403.06	2462.59	2362.24	2357.14	2374.15	2397.96	2362.24	2399.66	2345.24	2380.95	2437.07	2403.06	2450.68	2503.4	2423.47	2442.18	2467.69	2474.49	2353.74	2435.37	2440.48	2481.29	2314.63	2552.72	2527.21	2363.95	2479.59	2479.59	2602.04	2430.27	2561.22
34.996	2598.64	2629.25	2479.59	2508.5	2484.69	2501.7	2549.32	2559.52	2382.65	2369.05	2450.68	2467.69	2392.86	2544.22	2409.86	2438.78	2333.33	2465.99	2416.67	2454.08	2387.76	2447.28	2491.5	2370.75	2457.48	2353.74	2460.88	2413.27	2397.96	2386.05	2430.27	2333.33	2465.99	2338.44	2464.29	2324.83	2445.58	2477.89	2542.52	2517.01	2557.82	2586.73	2544.22	2545.92
35.0156	2513.61	2528.91	2488.1	2464.29	2500	2508.5	2564.63	2329.93	2528.91	2440.48	2443.88	2426.87	2571.43	2414.97	2433.67	2362.24	2403.06	2394.56	2370.75	2350.34	2508.5	2297.62	2384.35	2363.95	2369.05	2277.21	2525.51	2336.73	2433.67	2403.06	2397.96	2443.88	2496.6	2345.24	2520.41	2389.46	2421.77	2457.48	2459.18	2551.02	2447.28	2545.92	2540.82	2517.01
35.0352	2654.76	2518.71	2537.41	2450.68	2479.59	2382.65	2477.89	2549.32	2568.03	2540.82	2365.65	2477.89	2418.37	2474.49	2455.78	2455.78	2319.73	2411.56	2396.26	2379.25	2294.22	2377.55	2319.73	2301.02	2409.86	2392.86	2537.41	2440.48	2450.68	2380.95	2474.49	2498.3	2491.5	2494.9	2465.99	2467.69	2457.48	2418.37	2409.86	2588.44	2454.08	2435.37	2605.44	2406.46
35.0548	2540.82	2561.22	2425.17	2401.36	2409.86	2544.22	2556.12	2508.5	2465.99	2431.97	2411.56	2472.79	2459.18	2379.25	2336.73	2341.84	2459.18	2362.24	2474.49	2382.65	2430.27	2404.76	2505.1	2399.66	2374.15	2498.3	2243.2	2471.09	2559.52	2380.95	2482.99	2477.89	2515.31	2443.88	2472.79	2448.98	2482.99	2408.16	2591.84	2508.5	2435.37	2561.22	2469.39	2386.05
35.0744	2522.11	2416.67	2435.37	2418.37	2513.61	2481.29	2513.61	2438.78	2426.87	2455.78	2413.27	2345.24	2370.75	2421.77	2445.58	2409.86	2301.02	2404.76	2323.13	2297.62	2506.8	2370.75	2382.65	2348.64	2403.06	2464.29	2465.99	2363.95	2469.39	2442.18	2438.78	2360.54	2506.8	2505.1	2323.13	2384.35	2452.38	2455.78	2527.21	2479.59	2518.71	2472.79	2583.33	2515.31
35.094	2532.31	2389.46	2484.69	2375.85	2295.92	2423.47	2413.27	2341.84	2416.67	2503.4	2482.99	2374.15	2355.44	2440.48	2338.44	2377.55	2346.94	2467.69	2369.05	2465.99	2329.93	2290.82	2510.2	2287.41	2500	2437.07	2346.94	2372.45	2287.41	2289.12	2387.76	2428.57	2428.57	2346.94	2457.48	2498.3	2474.49	2544.22	2438.78	2438.78	2448.98	2355.44	2464.29	2418.37
35.1136	2465.99	2494.9	2482.99	2523.81	2464.29	2430.27	2428.57	2508.5	2503.4	2386.05	2318.03	2392.86	2421.77	2382.65	2375.85	2336.73	2474.49	2362.24	2333.33	2406.46	2335.03	2414.97	2316.33	2394.56	2323.13	2382.65	2443.88	2370.75	2408.16	2341.84	2396.26	2409.86	2462.59	2435.37	2413.27	2481.29	2443.88	2382.65	2520.41	2511.9	2377.55	2515.31	2637.76	2465.99
35.1332	2517.01	2481.29	2505.1	2345.24	2527.21	2423.47	2460.88	2528.91	2482.99	2437.07	2397.96	2416.67	2399.66	2352.04	2384.35	2426.87	2414.97	2345.24	2387.76	2413.27	2418.37	2297.62	2318.03	2450.68	2418.37	2295.92	2389.46	2374.15	2372.45	2433.67	2457.48	2423.47	2452.38	2452.38	2462.59	2416.67	2365.65	2416.67	2573.13	2445.58	2513.61	2464.29	2552.72	2540.82
35.1528	2630.95	2465.99	2346.94	2447.28	2585.03	2537.41	2506.8	2598.64	2474.49	2404.76	2428.57	2418.37	2471.09	2357.14	2341.84	2384.35	2464.29	2452.38	2299.32	2459.18	2416.67	2370.75	2469.39	2358.84	2370.75	2353.74	2263.61	2454.08	2421.77	2345.24	2404.76	2467.69	2360.54	2358.84	2370.75	2544.22	2464.29	2352.04	2454.08	2372.45	2414.97	2450.68	2476.19	2382.65
35.1724	2374.15	2399.66	2493.2	2462.59	2421.77	2435.37	2491.5	2391.16	2406.46	2396.26	2382.65	2414.97	2428.57	2380.95	2426.87	2375.85	2333.33	2379.25	2423.47	2450.68	2297.62	2340.14	2307.82	2338.44	2411.56	2370.75	2289.12	2372.45	2372.45	2431.97	2440.48	2408.16	2372.45	2406.46	2416.67	2367.35	2360.54	2481.29	2482.99	2387.76	2527.21	2455.78	2484.69	2452.38
35.192	2394.56	2603.74	2486.39	2493.2	2457.48	2482.99	2518.71	2355.44	2416.67	2423.47	2380.95	2343.54	2445.58	2353.74	2374.15	2474.49	2391.16	2285.71	2406.46	2454.08	2277.21	2469.39	2379.25	2404.76	2355.44	2481.29	2382.65	2331.63	2239.8	2426.87	2333.33	2482.99	2409.86	2370.75	2457.48	2445.58	2498.3	2413.27	2369.05	2437.07	2455.78	2341.84	2498.3	2527.21
35.2116	2547.62	2392.86	2472.79	2494.9	2443.88	2431.97	2386.05	2408.16	2372.45	2387.76	2321.43	2435.37	2430.27	2396.26	2382.65	2355.44	2394.56	2355.44	2413.27	2370.75	2234.69	2297.62	2370.75	2331.63	2423.47	2350.34	2318.03	2329.93	2338.44	2365.65	2331.63	2496.6	2413.27	2316.33	2396.26	2625.85	2377.55	2413.27	2380.95	2462.59	2387.76	2467.69	2467.69	2459.18
35.2312	2569.73	2564.63	2542.52	2503.4	2430.27	2464.29	2532.31	2460.88	2425.17	2357.14	2459.18	2481.29	2489.8	2294.22	2426.87	2397.96	2448.98	2437.07	2430.27	2333.33	2496.6	2469.39	2384.35	2341.84	2348.64	2413.27	2357.14	2428.57	2472.79	2544.22	2295.92	2375.85	2442.18	2411.56	2494.9	2418.37	2404.76	2471.09	2396.26	2341.84	2442.18	2452.38	2491.5	2403.06
35.2508	2506.8	2488.1	2421.77	2477.89	2493.2	2464.29	2380.95	2311.22	2360.54	2443.88	2340.14	2448.98	2440.48	2312.93	2292.52	2459.18	2345.24	2431.97	2375.85	2299.32	2438.78	2469.39	2401.36	2418.37	2353.74	2335.03	2267.01	2323.13	2301.02	2403.06	2396.26	2460.88	2309.52	2532.31	2404.76	2426.87	2399.66	2455.78	2501.7	2486.39	2515.31	2462.59	2542.52	2517.01
35.2704	2489.8	2465.99	2336.73	2426.87	2537.41	2329.93	2377.55	2404.76	2360.54	2406.46	2273.81	2292.52	2369.05	2425.17	2321.43	2246.6	2360.54	2299.32	2445.58	2363.95	2457.48	2401.36	2362.24	2508.5	2333.33	2350.34	2248.3	2411.56	2285.71	2476.19	2360.54	2403.06	2379.25	2459.18	2309.52	2554.42	2484.69	2414.97	2476.19	2527.21	2491.5	2457.48	2471.09	2505.1
35.29	2477.89	2484.69	2408.16	2498.3	2513.61	2476.19	2465.99	2396.26	2472.79	2294.22	2401.36	2324.83	2454.08	2397.96	2260.2	2384.35	2297.62	2358.84	2401.36	2277.21	2386.05	2345.24	2452.38	2379.25	2370.75	2287.41	2411.56	2346.94	2372.45	2403.06	2452.38	2496.6	2343.54	2365.65	2445.58	2409.86	2423.47	2367.35	2527.21	2459.18	2433.67	2421.77	2530.61	2438.78
35.3096	2491.5	2503.4	2542.52	2471.09	2527.21	2479.59	2501.7	2484.69	2294.22	2379.25	2403.06	2348.64	2394.56	2369.05	2440.48	2377.55	2323.13	2214.29	2459.18	2295.92	2392.86	2370.75	2411.56	2382.65	2275.51	2268.71	2311.22	2365.65	2355.44	2323.13	2440.48	2348.64	2392.86	2277.21	2476.19	2350.34	2622.45	2437.07	2569.73	2578.23	2450.68	2416.67	2579.93	2425.17
35.3292	2484.69	2549.32	2547.62	2477.89	2559.52	2462.59	2510.2	2454.08	2326.53	2397.96	2476.19	2236.39	2324.83	2350.34	2406.46	2488.1	2323.13	2369.05	2297.62	2350.34	2350.34	2248.3	2413.27	2387.76	2477.89	2273.81	2241.5	2406.46	2352.04	2367.35	2430.27	2455.78	2346.94	2403.06	2374.15	2392.86	2467.69	2425.17	2437.07	2437.07	2372.45	2484.69	2554.42	2481.29
35.3488	2528.91	2481.29	2331.63	2406.46	2472.79	2477.89	2282.31	2403.06	2365.65	2396.26	2335.03	2307.82	2421.77	2464.29	2348.64	2406.46	2338.44	2450.68	2408.16	2328.23	2377.55	2285.71	2335.03	2345.24	2231.29	2304.42	2338.44	2404.76	2346.94	2348.64	2290.82	2365.65	2263.61	2450.68	2267.01	2397.96	2467.69	2340.14	2527.21	2477.89	2370.75	2479.59	2387.76	2566.33
35.3684	2562.93	2338.44	2455.78	2506.8	2488.1	2455.78	2392.86	2425.17	2348.64	2493.2	2335.03	2440.48	2329.93	2457.48	2297.62	2369.05	2374.15	2306.12	2367.35	2311.22	2401.36	2471.09	2365.65	2389.46	2358.84	2287.41	2243.2	2251.7	2285.71	2207.48	2377.55	2222.79	2350.34	2335.03	2471.09	2409.86	2482.99	2450.68	2369.05	2505.1	2564.63	2386.05	2423.47	2510.2
35.388	2406.46	2518.71	2484.69	2574.83	2431.97	2367.35	2442.18	2418.37	2447.28	2452.38	2309.52	2411.56	2250	2377.55	2428.57	2481.29	2404.76	2299.32	2261.9	2360.54	2343.54	2263.61	2272.11	2350.34	2413.27	2306.12	2312.93	2326.53	2423.47	2352.04	2309.52	2232.99	2409.86	2406.46	2428.57	2401.36	2360.54	2358.84	2481.29	2401.36	2438.78	2431.97	2491.5	2464.29
35.4076	2488.1	2340.14	2372.45	2447.28	2409.86	2336.73	2346.94	2418.37	2382.65	2362.24	2362.24	2346.94	2316.33	2238.1	2409.86	2333.33	2312.93	2374.15	2387.76	2282.31	2462.59	2232.99	2151.36	2345.24	2243.2	2311.22	2447.28	2311.22	2433.67	2314.63	2379.25	2387.76	2380.95	2358.84	2375.85	2326.53	2404.76	2501.7	2440.48	2394.56	2457.48	2335.03	2489.8	2418.37
35.4272	2476.19	2540.82	2482.99	2380.95	2500	2311.22	2331.63	2426.87	2403.06	2346.94	2239.8	2428.57	2397.96	2321.43	2309.52	2491.5	2433.67	2336.73	2374.15	2335.03	2314.63	2244.9	2263.61	2290.82	2311.22	2375.85	2374.15	2396.26	2190.48	2195.58	2357.14	2474.49	2270.41	2304.42	2465.99	2302.72	2292.52	2423.47	2409.86	2496.6	2433.67	2428.57	2471.09	2540.82
35.4468	2454.08	2437.07	2348.64	2341.84	2477.89	2498.3	2515.31	2370.75	2460.88	2309.52	2387.76	2272.11	2329.93	2372.45	2418.37	2314.63	2197.28	2360.54	2442.18	2226.19	2357.14	2358.84	2343.54	2272.11	2207.48	2263.61	2331.63	2370.75	2335.03	2319.73	2465.99	2426.87	2414.97	2363.95	2389.46	2326.53	2411.56	2316.33	2399.66	2367.35	2387.76	2394.56	2523.81	2615.65
35.4664	2421.77	2438.78	2488.1	2465.99	2380.95	2413.27	2345.24	2312.93	2384.35	2312.93	2306.12	2331.63	2482.99	2287.41	2421.77	2338.44	2309.52	2413.27	2338.44	2311.22	2301.02	2331.63	2243.2	2355.44	2268.71	2251.7	2297.62	2338.44	2331.63	2328.23	2375.85	2333.33	2299.32	2338.44	2403.06	2413.27	2350.34	2394.56	2346.94	2460.88	2365.65	2486.39	2522.11	2622.45
35.486	2517.01	2380.95	2328.23	2408.16	2365.65	2423.47	2374.15	2353.74	2379.25	2369.05	2539.12	2370.75	2403.06	2355.44	2277.21	2362.24	2363.95	2335.03	2375.85	2343.54	2268.71	2287.41	2256.8	2292.52	2365.65	2297.62	2306.12	2304.42	2263.61	2292.52	2443.88	2416.67	2345.24	2324.83	2278.91	2302.72	2345.24	2360.54	2348.64	2391.16	2362.24	2452.38	2508.5	2443.88
35.5056	2474.49	2561.22	2379.25	2321.43	2426.87	2460.88	2425.17	2387.76	2386.05	2343.54	2369.05	2294.22	2493.2	2345.24	2170.07	2380.95	2301.02	2357.14	2295.92	2284.01	2353.74	2306.12	2318.03	2292.52	2290.82	2267.01	2358.84	2416.67	2352.04	2263.61	2272.11	2243.2	2306.12	2380.95	2450.68	2358.84	2399.66	2328.23	2450.68	2452.38	2323.13	2367.35	2409.86	2500
35.5252	2462.59	2534.01	2462.59	2287.41	2464.29	2389.46	2396.26	2375.85	2448.98	2363.95	2435.37	2459.18	2326.53	2324.83	2260.2	2297.62	2302.72	2443.88	2353.74	2260.2	2265.31	2261.9	2244.9	2384.35	2392.86	2299.32	2326.53	2258.5	2362.24	2363.95	2321.43	2401.36	2362.24	2369.05	2394.56	2379.25	2346.94	2401.36	2391.16	2301.02	2358.84	2408.16	2399.66	2267.01
35.5448	2380.95	2408.16	2316.33	2443.88	2528.91	2350.34	2357.14	2382.65	2467.69	2425.17	2355.44	2372.45	2336.73	2319.73	2318.03	2328.23	2408.16	2353.74	2289.12	2340.14	2384.35	2326.53	2358.84	2304.42	2273.81	2306.12	2343.54	2295.92	2270.41	2314.63	2261.9	2363.95	2306.12	2290.82	2280.61	2340.14	2447.28	2493.2	2426.87	2375.85	2408.16	2459.18	2423.47	2452.38
35.5644	2522.11	2530.61	2406.46	2394.56	2409.86	2357.14	2375.85	2348.64	2367.35	2384.35	2352.04	2389.46	2372.45	2287.41	2319.73	2287.41	2392.86	2297.62	2188.78	2365.65	2253.4	2328.23	2260.2	2307.82	2318.03	2256.8	2275.51	2346.94	2297.62	2307.82	2319.73	2331.63	2289.12	2336.73	2299.32	2335.03	2362.24	2421.77	2413.27	2460.88	2573.13	2389.46	2442.18	2431.97
35.584	2399.66	2413.27	2297.62	2333.33	2404.76	2379.25	2440.48	2312.93	2345.24	2362.24	2343.54	2329.93	2336.73	2394.56	2374.15	2295.92	2250	2171.77	2323.13	2221.09	2297.62	2287.41	2261.9	2243.2	2348.64	2299.32	2302.72	2316.33	2287.41	2304.42	2319.73	2243.2	2304.42	2380.95	2290.82	2307.82	2506.8	2462.59	2370.75	2387.76	2355.44	2472.79	2418.37	2306.12
35.6036	2440.48	2387.76	2508.5	2443.88	2428.57	2323.13	2459.18	2278.91	2494.9	2479.59	2246.6	2295.92	2258.5	2454.08	2306.12	2433.67	2280.61	2175.17	2343.54	2149.66	2236.39	2411.56	2273.81	2229.59	2212.59	2307.82	2379.25	2326.53	2370.75	2360.54	2331.63	2149.66	2272.11	2353.74	2306.12	2341.84	2384.35	2318.03	2357.14	2377.55	2486.39	2440.48	2394.56	2443.88
35.6232	2360.54	2515.31	2423.47	2380.95	2421.77	2396.26	2401.36	2428.57	2394.56	2306.12	2409.86	2350.34	2284.01	2263.61	2403.06	2377.55	2307.82	2273.81	2338.44	2294.22	2404.76	2425.17	2278.91	2294.22	2261.9	2399.66	2210.88	2328.23	2333.33	2350.34	2319.73	2353.74	2340.14	2309.52	2428.57	2438.78	2348.64	2345.24	2328.23	2406.46	2363.95	2455.78	2355.44	2445.58
35.6428	2493.2	2477.89	2496.6	2489.8	2324.83	2384.35	2326.53	2430.27	2394.56	2284.01	2321.43	2335.03	2263.61	2255.1	2336.73	2273.81	2267.01	2241.5	2268.71	2226.19	2289.12	2370.75	2380.95	2409.86	2236.39	2380.95	2312.93	2258.5	2452.38	2265.31	2386.05	2414.97	2312.93	2329.93	2418.37	2440.48	2319.73	2246.6	2384.35	2403.06	2297.62	2496.6	2486.39	2511.9
35.6624	2482.99	2367.35	2447.28	2477.89	2369.05	2416.67	2386.05	2418.37	2295.92	2326.53	2382.65	2358.84	2326.53	2326.53	2309.52	2336.73	2246.6	2195.58	2246.6	2306.12	2362.24	2363.95	2357.14	2250	2399.66	2253.4	2404.76	2151.36	2328.23	2284.01	2326.53	2352.04	2278.91	2426.87	2326.53	2270.41	2392.86	2409.86	2411.56	2448.98	2455.78	2370.75	2401.36	2443.88
35.682	2532.31	2302.72	2352.04	2340.14	2517.01	2312.93	2365.65	2261.9	2382.65	2380.95	2302.72	2323.13	2290.82	2273.81	2348.64	2367.35	2382.65	2340.14	2289.12	2224.49	2232.99	2217.69	2151.36	2306.12	2370.75	2285.71	2204.08	2295.92	2326.53	2377.55	2278.91	2318.03	2358.84	2375.85	2243.2	2311.22	2348.64	2549.32	2403.06	2346.94	2464.29	2323.13	2363.95	2416.67
35.7016	2523.81	2469.39	2401.36	2479.59	2530.61	2290.82	2404.76	2350.34	2399.66	2448.98	2311.22	2455.78	2350.34	2338.44	2374.15	2250	2331.63	2318.03	2369.05	2280.61	2205.78	2292.52	2307.82	2312.93	2273.81	2277.21	2280.61	2282.31	2253.4	2329.93	2355.44	2277.21	2278.91	2370.75	2382.65	2379.25	2307.82	2331.63	2326.53	2367.35	2345.24	2335.03	2508.5	2511.9
35.7212	2498.3	2363.95	2352.04	2404.76	2375.85	2318.03	2294.22	2282.31	2270.41	2370.75	2350.34	2282.31	2329.93	2425.17	2377.55	2246.6	2335.03	2265.31	2227.89	2244.9	2295.92	2331.63	2250	2379.25	2328.23	2333.33	2350.34	2282.31	2193.88	2268.71	2251.7	2273.81	2202.38	2384.35	2386.05	2295.92	2467.69	2370.75	2367.35	2527.21	2528.91	2299.32	2396.26	2309.52
35.7408	2389.46	2454.08	2416.67	2375.85	2409.86	2355.44	2340.14	2307.82	2421.77	2370.75	2375.85	2348.64	2323.13	2301.02	2238.1	2321.43	2326.53	2289.12	2372.45	2403.06	2294.22	2301.02	2171.77	2260.2	2333.33	2306.12	2299.32	2384.35	2239.8	2268.71	2350.34	2357.14	2336.73	2346.94	2386.05	2272.11	2377.55	2226.19	2375.85	2440.48	2448.98	2408.16	2358.84	2397.96
35.7604	2370.75	2391.16	2333.33	2268.71	2406.46	2374.15	2374.15	2396.26	2340.14	2372.45	2358.84	2350.34	2256.8	2267.01	2272.11	2329.93	2321.43	2277.21	2318.03	2348.64	2248.3	2329.93	2040.82	2348.64	2309.52	2255.1	2185.37	2302.72	2285.71	2367.35	2263.61	2365.65	2255.1	2290.82	2391.16	2326.53	2338.44	2372.45	2430.27	2289.12	2406.46	2391.16	2447.28	2348.64
35.78	2505.1	2491.5	2386.05	2431.97	2301.02	2341.84	2416.67	2241.5	2263.61	2386.05	2275.51	2294.22	2352.04	2389.46	2406.46	2309.52	2387.76	2255.1	2292.52	2205.78	2224.49	2250	2329.93	2207.48	2282.31	2267.01	2198.98	2209.18	2272.11	2335.03	2284.01	2324.83	2389.46	2319.73	2331.63	2343.54	2445.58	2392.86	2457.48	2396.26	2448.98	2392.86	2464.29	2404.76
35.7996	2341.84	2411.56	2292.52	2372.45	2369.05	2362.24	2358.84	2340.14	2258.5	2214.29	2335.03	2284.01	2379.25	2401.36	2307.82	2311.22	2387.76	2185.37	2285.71	2355.44	2284.01	2312.93	2311.22	2096.94	2232.99	2397.96	2193.88	2280.61	2323.13	2198.98	2403.06	2212.59	2292.52	2467.69	2474.49	2341.84	2450.68	2355.44	2425.17	2232.99	2401.36	2353.74	2386.05	2336.73
35.8192	2479.59	2267.01	2265.31	2484.69	2360.54	2369.05	2328.23	2287.41	2341.84	2312.93	2438.78	2306.12	2246.6	2435.37	2190.48	2221.09	2312.93	2273.81	2290.82	2292.52	2255.1	2336.73	2270.41	2316.33	2319.73	2268.71	2353.74	2285.71	2299.32	2251.7	2335.03	2323.13	2253.4	2384.35	2306.12	2307.82	2411.56	2491.5	2403.06	2340.14	2311.22	2454.08	2370.75	2486.39
35.8388	2425.17	2404.76	2494.9	2321.43	2416.67	2355.44	2457.48	2224.49	2372.45	2408.16	2350.34	2314.63	2267.01	2326.53	2236.39	2365.65	2306.12	2239.8	2224.49	2178.57	2384.35	2314.63	2384.35	2250	2268.71	2253.4	2333.33	2285.71	2297.62	2234.69	2345.24	2246.6	2316.33	2406.46	2333.33	2362.24	2251.7	2297.62	2375.85	2440.48	2425.17	2380.95	2498.3	2423.47
35.8584	2464.29	2392.86	2335.03	2442.18	2306.12	2491.5	2316.33	2326.53	2273.81	2280.61	2331.63	2357.14	2164.97	2176.87	2357.14	2384.35	2323.13	2214.29	2241.5	2260.2	2231.29	2321.43	2204.08	2289.12	2299.32	2312.93	2251.7	2260.2	2290.82	2319.73	2272.11	2380.95	2198.98	2365.65	2289.12	2292.52	2205.78	2294.22	2268.71	2251.7	2311.22	2297.62	2367.35	2375.85
35.878	2280.61	2447.28	2433.67	2287.41	2314.63	2275.51	2312.93	2280.61	2319.73	2284.01	2321.43	2183.67	2204.08	2210.88	2323.13	2391.16	2219.39	2158.16	2309.52	2285.71	2147.96	2258.5	2232.99	2372.45	2372.45	2261.9	2273.81	2284.01	2238.1	2311.22	2316.33	2447.28	2227.89	2363.95	2360.54	2346.94	2292.52	2219.39	2372.45	2358.84	2346.94	2391.16	2438.78	2406.46
35.8976	2457.48	2362.24	2314.63	2353.74	2341.84	2331.63	2304.42	2401.36	2380.95	2311.22	2369.05	2176.87	2204.08	2292.52	2253.4	2256.8	2369.05	2306.12	2301.02	2318.03	2255.1	2156.46	2277.21	2246.6	2180.27	2314.63	2280.61	2309.52	2282.31	2295.92	2202.38	2411.56	2205.78	2193.88	2311.22	2384.35	2350.34	2358.84	2363.95	2375.85	2426.87	2403.06	2411.56	2352.04
35.9172	2363.95	2561.22	2396.26	2307.82	2467.69	2301.02	2272.11	2369.05	2377.55	2270.41	2251.7	2267.01	2238.1	2326.53	2229.59	2275.51	2261.9	2176.87	2277.21	2323.13	2168.37	2263.61	2158.16	2301.02	2142.86	2392.86	2260.2	2302.72	2227.89	2324.83	2270.41	2324.83	2301.02	2323.13	2268.71	2319.73	2367.35	2397.96	2307.82	2367.35	2346.94	2306.12	2382.65	2217.69
35.9368	2494.9	2374.15	2454.08	2396.26	2231.29	2341.84	2416.67	2414.97	2353.74	2459.18	2251.7	2188.78	2289.12	2401.36	2236.39	2309.52	2306.12	2280.61	2292.52	2314.63	2270.41	2212.59	2278.91	2343.54	2217.69	2297.62	2229.59	2188.78	2333.33	2275.51	2273.81	2261.9	2363.95	2309.52	2392.86	2312.93	2335.03	2335.03	2297.62	2369.05	2358.84	2360.54	2401.36	2355.44
35.9564	2363.95	2336.73	2345.24	2384.35	2370.75	2418.37	2365.65	2465.99	2403.06	2399.66	2190.48	2304.42	2301.02	2358.84	2268.71	2222.79	2324.83	2256.8	2256.8	2217.69	2253.4	2180.27	2221.09	2299.32	2331.63	2256.8	2239.8	2212.59	2397.96	2343.54	2321.43	2229.59	2251.7	2363.95	2411.56	2267.01	2370.75	2219.39	2268.71	2384.35	2229.59	2338.44	2423.47	2297.62
35.976	2391.16	2457.48	2294.22	2343.54	2396.26	2267.01	2345.24	2403.06	2357.14	2336.73	2326.53	2346.94	2302.72	2166.67	2352.04	2178.57	2333.33	2265.31	2185.37	2139.46	2236.39	2192.18	2215.99	2386.05	2195.58	2336.73	2306.12	2340.14	2289.12	2324.83	2311.22	2370.75	2214.29	2270.41	2277.21	2362.24	2219.39	2307.82	2345.24	2321.43	2431.97	2350.34	2297.62	2438.78
35.9956	2384.35	2394.56	2452.38	2282.31	2275.51	2406.46	2375.85	2350.34	2236.39	2175.17	2403.06	2289.12	2270.41	2328.23	2246.6	2331.63	2246.6	2343.54	2119.05	2173.47	2214.29	2323.13	2314.63	2261.9	2268.71	2173.47	2253.4	2387.76	2197.28	2210.88	2311.22	2301.02	2295.92	2256.8	2229.59	2236.39	2285.71	2408.16	2447.28	2409.86	2352.04	2348.64	2324.83	2428.57
36.0152	2414.97	2445.58	2447.28	2338.44	2331.63	2370.75	2350.34	2284.01	2370.75	2290.82	2187.07	2309.52	2272.11	2321.43	2277.21	2306.12	2338.44	2239.8	2314.63	2363.95	2147.96	2241.5	2232.99	2176.87	2312.93	2260.2	2202.38	2292.52	2248.3	2221.09	2401.36	2363.95	2299.32	2328.23	2335.03	2406.46	2418.37	2319.73	2414.97	2370.75	2282.31	2307.82	2333.33	2435.37
36.0348	2394.56	2374.15	2583.33	2311.22	2380.95	2232.99	2272.11	2447.28	2243.2	2289.12	2224.49	2231.29	2180.27	2326.53	2301.02	2258.5	2311.22	2299.32	2278.91	2265.31	2205.78	2207.48	2161.56	2178.57	2236.39	2261.9	2244.9	2231.29	2202.38	2212.59	2236.39	2304.42	2236.39	2326.53	2365.65	2414.97	2345.24	2421.77	2357.14	2370.75	2353.74	2335.03	2248.3	2284.01
36.0544	2454.08	2464.29	2333.33	2382.65	2311.22	2302.72	2181.97	2265.31	2476.19	2147.96	2244.9	2236.39	2285.71	2193.88	2282.31	2246.6	2301.02	2260.2	2215.99	2253.4	2260.2	2212.59	2180.27	2236.39	2346.94	2212.59	2261.9	2209.18	2294.22	2270.41	2314.63	2227.89	2289.12	2333.33	2278.91	2219.39	2306.12	2244.9	2243.2	2331.63	2357.14	2294.22	2382.65	2440.48
36.074	2375.85	2404.76	2258.5	2380.95	2346.94	2435.37	2345.24	2360.54	2314.63	2309.52	2273.81	2253.4	2243.2	2188.78	2328.23	2195.58	2243.2	2193.88	2285.71	2345.24	2255.1	2253.4	2304.42	2175.17	2372.45	2188.78	2261.9	2188.78	2231.29	2282.31	2295.92	2284.01	2295.92	2289.12	2426.87	2299.32	2370.75	2309.52	2324.83	2243.2	2326.53	2459.18	2352.04	2335.03
36.0936	2437.07	2457.48	2273.81	2306.12	2309.52	2421.77	2295.92	2401.36	2278.91	2265.31	2379.25	2193.88	2314.63	2209.18	2130.95	2139.46	2287.41	2272.11	2239.8	2244.9	2275.51	2238.1	2164.97	2260.2	2212.59	2311.22	2282.31	2282.31	2195.58	2350.34	2292.52	2355.44	2214.29	2409.86	2309.52	2244.9	2185.37	2275.51	2365.65	2318.03	2355.44	2423.47	2304.42	2396.26
36.1132	2416.67	2312.93	2270.41	2414.97	2273.81	2404.76	2401.36	2312.93	2248.3	2253.4	2301.02	2285.71	2212.59	2306.12	2302.72	2185.37	2353.74	2221.09	2185.37	2250	2205.78	2290.82	2248.3	2107.14	2251.7	2273.81	2142.86	2248.3	2219.39	2193.88	2312.93	2343.54	2311.22	2290.82	2353.74	2306.12	2219.39	2312.93	2267.01	2306.12	2443.88	2426.87	2316.33	2352.04
36.1328	2285.71	2277.21	2413.27	2214.29	2377.55	2328.23	2316.33	2272.11	2265.31	2350.34	2312.93	2280.61	2246.6	2178.57	2227.89	2294.22	2176.87	2164.97	2343.54	2188.78	2176.87	2198.98	2153.06	2178.57	2234.69	2171.77	2178.57	2212.59	2229.59	2238.1	2369.05	2202.38	2272.11	2290.82	2190.48	2217.69	2236.39	2285.71	2338.44	2275.51	2241.5	2297.62	2435.37	2375.85
36.1524	2377.55	2369.05	2404.76	2365.65	2328.23	2316.33	2224.49	2301.02	2343.54	2187.07	2318.03	2335.03	2202.38	2256.8	2275.51	2210.88	2222.79	2326.53	2129.25	2176.87	2188.78	2185.37	2183.67	2243.2	2217.69	2198.98	2309.52	2222.79	2253.4	2352.04	2340.14	2146.26	2335.03	2328.23	2312.93	2236.39	2190.48	2183.67	2336.73	2372.45	2311.22	2309.52	2353.74	2425.17
36.172	2331.63	2340.14	2278.91	2353.74	2367.35	2316.33	2171.77	2193.88	2358.84	2346.94	2318.03	2287.41	2301.02	2147.96	2275.51	2379.25	2282.31	2318.03	2221.09	2151.36	2168.37	2226.19	2209.18	2151.36	2202.38	2287.41	2212.59	2227.89	2246.6	2358.84	2277.21	2301.02	2205.78	2221.09	2372.45	2306.12	2238.1	2210.88	2389.46	2515.31	2350.34	2248.3	2328.23	2403.06
36.1916	2357.14	2409.86	2268.71	2346.94	2404.76	2363.95	2251.7	2312.93	2280.61	2192.18	2178.57	2312.93	2244.9	2263.61	2270.41	2146.26	2149.66	2153.06	2345.24	2153.06	2161.56	2163.27	2318.03	2120.75	2311.22	2117.35	2258.5	2120.75	2292.52	2239.8	2404.76	2238.1	2234.69	2187.07	2397.96	2302.72	2360.54	2299.32	2273.81	2289.12	2258.5	2367.35	2267.01	2353.74
36.2112	2500	2431.97	2309.52	2290.82	2425.17	2350.34	2367.35	2280.61	2324.83	2358.84	2217.69	2321.43	2195.58	2386.05	2178.57	2204.08	2229.59	2275.51	2229.59	2253.4	2187.07	2238.1	2260.2	2261.9	2207.48	2163.27	2130.95	2239.8	2222.79	2261.9	2350.34	2336.73	2212.59	2222.79	2331.63	2231.29	2280.61	2284.01	2369.05	2304.42	2357.14	2304.42	2414.97	2363.95
36.2308	2556.12	2367.35	2358.84	2301.02	2387.76	2238.1	2282.31	2333.33	2348.64	2285.71	2273.81	2273.81	2297.62	2222.79	2227.89	2251.7	2158.16	2255.1	2188.78	2188.78	2278.91	2134.35	2187.07	2153.06	2153.06	2183.67	2122.45	2275.51	2212.59	2217.69	2278.91	2278.91	2336.73	2302.72	2345.24	2263.61	2270.41	2282.31	2232.99	2190.48	2323.13	2335.03	2343.54	2465.99
36.2504	2285.71	2357.14	2350.34	2403.06	2346.94	2306.12	2306.12	2416.67	2285.71	2222.79	2299.32	2132.65	2251.7	2267.01	2287.41	2149.66	2324.83	2251.7	2098.64	2309.52	2187.07	2243.2	2176.87	2178.57	2183.67	2180.27	2284.01	2301.02	2382.65	2224.49	2246.6	2285.71	2250	2292.52	2289.12	2309.52	2319.73	2258.5	2362.24	2358.84	2304.42	2532.31	2302.72	2301.02
36.27	2442.18	2209.18	2329.93	2362.24	2306.12	2311.22	2350.34	2270.41	2299.32	2294.22	2180.27	2255.1	2166.67	2183.67	2159.86	2253.4	2260.2	2198.98	2188.78	2290.82	2284.01	2193.88	2224.49	2215.99	2180.27	2221.09	2210.88	2231.29	2278.91	2158.16	2229.59	2311.22	2221.09	2287.41	2290.82	2243.2	2163.27	2280.61	2435.37	2173.47	2341.84	2374.15	2428.57	2382.65
36.2896	2307.82	2261.9	2411.56	2229.59	2280.61	2391.16	2236.39	2261.9	2227.89	2387.76	2336.73	2170.07	2292.52	2187.07	2232.99	2185.37	2333.33	2190.48	2198.98	2312.93	2212.59	2273.81	2147.96	2187.07	2117.35	2187.07	2209.18	2321.43	2139.46	2210.88	2168.37	2185.37	2251.7	2326.53	2261.9	2212.59	2280.61	2250	2309.52	2265.31	2316.33	2302.72	2311.22	2321.43
36.3092	2329.93	2353.74	2326.53	2324.83	2292.52	2260.2	2301.02	2355.44	2285.71	2350.34	2239.8	2244.9	2210.88	2238.1	2265.31	2209.18	2289.12	2210.88	2302.72	2302.72	2129.25	2168.37	2149.66	2261.9	2229.59	2139.46	2244.9	2156.46	2209.18	2250	2270.41	2217.69	2231.29	2176.87	2258.5	2299.32	2287.41	2231.29	2282.31	2241.5	2394.56	2362.24	2292.52	2396.26
36.3288	2377.55	2372.45	2338.44	2340.14	2384.35	2304.42	2178.57	2302.72	2159.86	2282.31	2226.19	2214.29	2243.2	2176.87	2188.78	2243.2	2197.28	2204.08	2212.59	2221.09	2134.35	2260.2	2137.76	2134.35	2331.63	2197.28	2214.29	2173.47	2250	2243.2	2136.05	2304.42	2282.31	2236.39	2301.02	2168.37	2260.2	2248.3	2255.1	2236.39	2352.04	2278.91	2268.71	2360.54
36.3484	2263.61	2321.43	2261.9	2258.5	2278.91	2316.33	2292.52	2284.01	2210.88	2345.24	2181.97	2198.98	2151.36	2248.3	2176.87	2314.63	2212.59	2243.2	2289.12	2051.02	2272.11	2205.78	2142.86	2159.86	2209.18	2134.35	2178.57	2061.22	2212.59	2243.2	2335.03	2181.97	2161.56	2290.82	2362.24	2204.08	2343.54	2294.22	2202.38	2377.55	2265.31	2382.65	2399.66	2280.61
36.368	2243.2	2335.03	2309.52	2335.03	2367.35	2263.61	2423.47	2227.89	2243.2	2391.16	2267.01	2183.67	2219.39	2202.38	2204.08	2190.48	2209.18	2170.07	2207.48	2297.62	2086.73	2226.19	2193.88	2170.07	2164.97	2250	2178.57	2229.59	2188.78	2275.51	2287.41	2197.28	2239.8	2318.03	2335.03	2239.8	2295.92	2253.4	2185.37	2367.35	2309.52	2360.54	2321.43	2277.21
36.3876	2324.83	2370.75	2309.52	2204.08	2297.62	2244.9	2299.32	2329.93	2345.24	2231.29	2263.61	2268.71	2164.97	2243.2	2226.19	2192.18	2204.08	2176.87	2083.33	2171.77	2154.76	2119.05	2141.16	2278.91	2181.97	2181.97	2149.66	2224.49	2256.8	2251.7	2226.19	2307.82	2238.1	2236.39	2312.93	2258.5	2253.4	2357.14	2314.63	2333.33	2255.1	2336.73	2205.78	2340.14
36.4072	2431.97	2197.28	2287.41	2248.3	2285.71	2345.24	2331.63	2256.8	2154.76	2170.07	2195.58	2306.12	2188.78	2234.69	2321.43	2185.37	2161.56	2037.41	2159.86	2183.67	2147.96	2095.24	2170.07	2297.62	2139.46	2236.39	2207.48	2129.25	2215.99	2164.97	2309.52	2132.65	2287.41	2321.43	2188.78	2144.56	2212.59	2156.46	2272.11	2209.18	2185.37	2164.97	2297.62	2260.2
36.4268	2289.12	2181.97	2261.9	2195.58	2369.05	2328.23	2214.29	2314.63	2251.7	2272.11	2178.57	2124.15	2158.16	2209.18	2130.95	2119.05	2294.22	2263.61	2224.49	2139.46	2260.2	2190.48	2204.08	2232.99	2193.88	2061.22	2168.37	2141.16	2175.17	2205.78	2163.27	2209.18	2331.63	2132.65	2192.18	2136.05	2241.5	2243.2	2285.71	2352.04	2297.62	2311.22	2379.25	2297.62
36.4464	2304.42	2188.78	2190.48	2285.71	2260.2	2329.93	2170.07	2202.38	2210.88	2277.21	2292.52	2289.12	2232.99	2193.88	2255.1	2175.17	2350.34	2215.99	2117.35	2170.07	2175.17	2234.69	2161.56	2129.25	2129.25	2136.05	2154.76	2139.46	2141.16	2255.1	2130.95	2268.71	2261.9	2232.99	2215.99	2217.69	2244.9	2156.46	2246.6	2153.06	2316.33	2377.55	2306.12	2314.63
36.466	2282.31	2273.81	2239.8	2226.19	2232.99	2341.84	2295.92	2295.92	2251.7	2289.12	2175.17	2158.16	2142.86	2091.84	2197.28	2183.67	2170.07	2301.02	2231.29	2112.24	2267.01	2137.76	2136.05	2227.89	2231.29	2132.65	2215.99	2204.08	2209.18	2163.27	2103.74	2261.9	2083.33	2302.72	2142.86	2226.19	2273.81	2171.77	2142.86	2251.7	2299.32	2318.03	2285.71	2321.43
36.4856	2265.31	2331.63	2331.63	2181.97	2178.57	2188.78	2153.06	2292.52	2238.1	2221.09	2210.88	2085.03	2166.67	2129.25	2039.12	2136.05	2057.82	2198.98	2294.22	2093.54	2102.04	2226.19	2246.6	2277.21	2176.87	2153.06	2212.59	2103.74	2282.31	2156.46	2284.01	2176.87	2100.34	2348.64	2183.67	2185.37	2248.3	2268.71	2188.78	2156.46	2246.6	2295.92	2290.82	2372.45
36.5052	2401.36	2357.14	2212.59	2265.31	2272.11	2277.21	2219.39	2290.82	2132.65	2222.79	2159.86	2120.75	2103.74	2156.46	2139.46	2124.15	2088.44	2250	2129.25	2125.85	2175.17	2238.1	2215.99	2187.07	2282.31	2178.57	2136.05	2188.78	2144.56	2265.31	2163.27	2246.6	2215.99	2290.82	2151.36	2209.18	2224.49	2146.26	2295.92	2122.45	2323.13	2370.75	2198.98	2389.46
36.5248	2302.72	2312.93	2299.32	2346.94	2272.11	2268.71	2284.01	2307.82	2319.73	2173.47	2159.86	2224.49	2188.78	2302.72	2229.59	2243.2	2185.37	2103.74	2154.76	2086.73	2149.66	2141.16	2290.82	2156.46	2197.28	2105.44	2215.99	2141.16	2275.51	2110.54	2261.9	2190.48	2158.16	2270.41	2158.16	2151.36	2277.21	2205.78	2316.33	2204.08	2243.2	2299.32	2326.53	2227.89
36.5444	2273.81	2253.4	2239.8	2204.08	2321.43	2289.12	2170.07	2251.7	2154.76	2124.15	2278.91	2187.07	2119.05	2275.51	2192.18	2164.97	2267.01	2136.05	2156.46	2192.18	2198.98	2161.56	2105.44	2144.56	2187.07	2253.4	2102.04	2181.97	2127.55	2141.16	2226.19	2209.18	2168.37	2161.56	2290.82	2217.69	2171.77	2255.1	2321.43	2282.31	2362.24	2250	2340.14	2353.74
36.564	2232.99	2222.79	2294.22	2265.31	2360.54	2212.59	2297.62	2214.29	2238.1	2129.25	2250	2319.73	2156.46	2122.45	2159.86	2115.65	2171.77	2198.98	2175.17	2129.25	2132.65	2149.66	2166.67	2214.29	2185.37	2085.03	2188.78	2166.67	2020.41	2212.59	2294.22	2073.13	2204.08	2234.69	2221.09	2256.8	2198.98	2253.4	2272.11	2234.69	2221.09	2246.6	2273.81	2297.62
36.5836	2222.79	2384.35	2178.57	2176.87	2275.51	2302.72	2268.71	2112.24	2263.61	2246.6	2078.23	2061.22	2297.62	2229.59	2127.55	2166.67	2205.78	2193.88	2154.76	2209.18	2204.08	2115.65	2188.78	2256.8	2117.35	2170.07	2112.24	2129.25	2124.15	2144.56	2207.48	2161.56	2158.16	2255.1	2260.2	2171.77	2355.44	2258.5	2309.52	2210.88	2209.18	2181.97	2295.92	2304.42
36.6032	2318.03	2263.61	2210.88	2136.05	2263.61	2282.31	2321.43	2209.18	2195.58	2197.28	2163.27	2181.97	2164.97	2096.94	2188.78	2142.86	2270.41	2178.57	2226.19	2173.47	2076.53	2204.08	2156.46	2198.98	2078.23	2151.36	2227.89	2185.37	2105.44	2181.97	2185.37	2239.8	2185.37	2224.49	2321.43	2290.82	2207.48	2231.29	2197.28	2219.39	2284.01	2307.82	2301.02	2287.41
36.6228	2289.12	2304.42	2236.39	2277.21	2139.46	2215.99	2250	2243.2	2290.82	2161.56	2209.18	2136.05	2158.16	2146.26	2219.39	2255.1	2144.56	2205.78	2110.54	2193.88	2222.79	2229.59	2226.19	2146.26	2142.86	2180.27	2103.74	2105.44	2166.67	2023.81	2170.07	2154.76	2096.94	2321.43	2115.65	2232.99	2173.47	2178.57	2221.09	2054.42	2161.56	2241.5	2299.32	2275.51
36.6424	2195.58	2309.52	2319.73	2394.56	2267.01	2192.18	2263.61	2295.92	2209.18	2113.95	2166.67	2112.24	2205.78	2321.43	2154.76	2246.6	2217.69	2115.65	2081.63	2071.43	2119.05	2141.16	2146.26	2156.46	2127.55	2107.14	2284.01	2100.34	2285.71	2180.27	2180.27	2188.78	2205.78	2119.05	2265.31	2171.77	2215.99	2251.7	2253.4	2139.46	2129.25	2166.67	2255.1	2326.53
36.662	2267.01	2190.48	2321.43	2107.14	2267.01	2161.56	2214.29	2168.37	2250	2156.46	2163.27	2190.48	2195.58	2183.67	2122.45	2071.43	2107.14	2147.96	2198.98	2187.07	2222.79	2035.71	2120.75	2139.46	2207.48	2166.67	2232.99	2151.36	2168.37	2151.36	2205.78	2209.18	2250	2134.35	2170.07	2204.08	2319.73	2149.66	2112.24	2248.3	2290.82	2192.18	2232.99	2197.28
36.6816	2372.45	2278.91	2277.21	2346.94	2284.01	2239.8	2214.29	2192.18	2195.58	2120.75	2215.99	2146.26	2312.93	2125.85	2268.71	2261.9	2170.07	2125.85	2175.17	2139.46	2127.55	2258.5	2079.93	2141.16	2226.19	2096.94	2151.36	2205.78	2144.56	2159.86	2222.79	2207.48	2147.96	2231.29	2178.57	2185.37	2185.37	2358.84	2375.85	2312.93	2302.72	2195.58	2265.31	2243.2
36.7012	2214.29	2290.82	2137.76	2277.21	2386.05	2193.88	2255.1	2263.61	2156.46	2236.39	2205.78	2166.67	2158.16	2102.04	2158.16	2073.13	2149.66	2278.91	2071.43	2175.17	2226.19	2214.29	2076.53	2258.5	2204.08	2166.67	2144.56	2074.83	2243.2	2102.04	2142.86	2127.55	2124.15	2297.62	2141.16	2207.48	2285.71	2229.59	2295.92	2251.7	2250	2229.59	2304.42	2210.88
36.7208	2297.62	2243.2	2219.39	2387.76	2292.52	2272.11	2125.85	2253.4	2141.16	2132.65	2215.99	2154.76	2096.94	2197.28	2096.94	2192.18	2161.56	2110.54	2159.86	2141.16	2062.93	2146.26	2146.26	2161.56	2219.39	2113.95	2078.23	2193.88	2088.44	2137.76	2125.85	2170.07	2209.18	2110.54	2188.78	2229.59	2244.9	2136.05	2222.79	2188.78	2244.9	2212.59	2250	2226.19
36.7404	2127.55	2250	2195.58	2258.5	2178.57	2175.17	2224.49	2338.44	2173.47	2238.1	2267.01	2260.2	2159.86	2217.69	2149.66	2176.87	2170.07	2205.78	1996.6	2153.06	2100.34	2130.95	2239.8	2076.53	2107.14	2136.05	2113.95	2034.01	2132.65	2168.37	2108.84	2204.08	2124.15	2149.66	2185.37	2197.28	2088.44	2171.77	2209.18	2170.07	2268.71	2190.48	2120.75	2302.72
36.76	2241.5	2232.99	2188.78	2234.69	2360.54	2246.6	2173.47	2142.86	2090.14	2193.88	2231.29	2193.88	2059.52	2212.59	2103.74	2295.92	2137.76	2079.93	2113.95	2154.76	2159.86	2215.99	2085.03	2175.17	2156.46	2078.23	2134.35	2086.73	2180.27	2141.16	2107.14	2202.38	2129.25	2056.12	2156.46	2119.05	2068.03	2231.29	2272.11	2241.5	2346.94	2202.38	2195.58	2195.58
36.7796	2314.63	2295.92	2238.1	2285.71	2161.56	2168.37	2263.61	2178.57	2246.6	2086.73	2122.45	2181.97	2183.67	2035.71	2176.87	2107.14	2151.36	2346.94	2180.27	2151.36	2028.91	2093.54	2054.42	2093.54	2205.78	2086.73	2197.28	2011.9	2173.47	2074.83	2147.96	2241.5	2198.98	2074.83	2270.41	2159.86	2195.58	2234.69	2219.39	2326.53	2289.12	2270.41	2168.37	2185.37
36.7992	2154.76	2192.18	2389.46	2270.41	2301.02	2163.27	2183.67	2103.74	2324.83	2103.74	2175.17	2156.46	2239.8	2113.95	2141.16	2232.99	2105.44	2035.71	2074.83	2105.44	2267.01	2147.96	2051.02	2163.27	2117.35	2139.46	2023.81	2149.66	2197.28	2205.78	2197.28	2192.18	2229.59	2113.95	2195.58	2212.59	2129.25	2202.38	2207.48	2190.48	2221.09	2175.17	2173.47	2324.83
36.8188	2267.01	2331.63	2231.29	2319.73	2229.59	2224.49	2215.99	2142.86	2204.08	2219.39	2134.35	2197.28	2161.56	2153.06	2181.97	2022.11	2096.94	2159.86	2120.75	2039.12	2224.49	2119.05	2108.84	1986.39	2151.36	2083.33	2068.03	2183.67	2190.48	2164.97	2192.18	2142.86	2328.23	2210.88	2164.97	2231.29	2229.59	2178.57	2139.46	2204.08	2253.4	2299.32	2197.28	2297.62
36.8384	2267.01	2253.4	2153.06	2292.52	2255.1	2158.16	2224.49	2129.25	2130.95	2134.35	2136.05	2112.24	2255.1	2164.97	2110.54	2132.65	2163.27	2234.69	2006.8	2113.95	2078.23	2132.65	2134.35	1986.39	2134.35	2056.12	2132.65	2170.07	2093.54	2049.32	2193.88	2164.97	2164.97	2018.71	2212.59	2083.33	2078.23	2178.57	2273.81	2166.67	2170.07	2108.84	2129.25	2278.91
36.858	2212.59	2164.97	2273.81	2318.03	2175.17	2265.31	2139.46	2224.49	2202.38	2154.76	2122.45	2173.47	2057.82	2248.3	2217.69	2088.44	2134.35	2074.83	2088.44	2241.5	2069.73	2054.42	2173.47	2154.76	2040.82	2103.74	2120.75	2096.94	2175.17	2209.18	2134.35	2062.93	2103.74	2181.97	2149.66	2202.38	2251.7	2170.07	2205.78	2015.31	2263.61	2195.58	2144.56	2294.22
36.8776	2278.91	2161.56	2130.95	2352.04	2193.88	2173.47	2185.37	2212.59	2209.18	2141.16	2035.71	2130.95	2113.95	2282.31	2193.88	2161.56	2159.86	2088.44	2163.27	2107.14	2090.14	2102.04	2214.29	2137.76	2100.34	2124.15	2119.05	2195.58	2119.05	2154.76	2132.65	2207.48	2122.45	2151.36	2251.7	2158.16	2229.59	2221.09	2243.2	2158.16	2130.95	2256.8	2221.09	2272.11
36.8972	2241.5	2205.78	2229.59	2267.01	2319.73	2219.39	2270.41	2210.88	2175.17	2093.54	2105.44	2110.54	2032.31	2141.16	2221.09	2132.65	2190.48	2049.32	2168.37	2163.27	2078.23	2175.17	2187.07	2032.31	2052.72	2073.13	2141.16	2139.46	2090.14	2134.35	2110.54	2074.83	2141.16	2181.97	2217.69	2122.45	2141.16	2222.79	2149.66	2175.17	2256.8	2214.29	2153.06	2210.88
36.9168	2343.54	2219.39	2195.58	2292.52	2280.61	2090.14	2142.86	2153.06	2278.91	2195.58	2175.17	2100.34	2107.14	2146.26	2209.18	2195.58	2078.23	2079.93	2100.34	2125.85	2085.03	2144.56	2115.65	2093.54	2068.03	2013.61	2144.56	2040.82	2158.16	2064.63	2047.62	2256.8	2219.39	2149.66	2193.88	2156.46	2219.39	2234.69	2214.29	2309.52	2207.48	2147.96	2180.27	2263.61
36.9364	2183.67	2307.82	2180.27	2215.99	2093.54	2124.15	2248.3	2045.92	2277.21	2147.96	2227.89	2125.85	2108.84	2108.84	2122.45	2068.03	2229.59	2124.15	2081.63	2103.74	2115.65	2113.95	2151.36	2086.73	2137.76	2078.23	2064.63	2079.93	2180.27	2112.24	2147.96	2183.67	2117.35	2141.16	2073.13	2193.88	2248.3	2207.48	2243.2	2258.5	2204.08	2127.55	2263.61	2329.93
36.956	2321.43	2175.17	2241.5	2205.78	2176.87	2078.23	2185.37	2081.63	2156.46	2146.26	2217.69	2141.16	2107.14	2294.22	2137.76	2178.57	2267.01	2100.34	2059.52	2098.64	2090.14	2073.13	2091.84	2100.34	2124.15	2102.04	2164.97	2246.6	2115.65	2183.67	2192.18	2222.79	2137.76	2226.19	2151.36	2214.29	2241.5	2170.07	2217.69	2224.49	2255.1	2239.8	2258.5	2197.28
36.9756	2256.8	2238.1	2311.22	2263.61	2163.27	2207.48	2227.89	2197.28	2217.69	2124.15	2166.67	2113.95	2105.44	2187.07	2049.32	2168.37	2096.94	2193.88	2144.56	2197.28	2086.73	2090.14	2093.54	2115.65	2081.63	2040.82	2110.54	2044.22	2074.83	2153.06	2102.04	2171.77	2159.86	2120.75	2175.17	2292.52	2215.99	2119.05	2134.35	2207.48	2185.37	2137.76	2253.4	2374.15
36.9952	2340.14	2183.67	2161.56	2251.7	2132.65	2328.23	2219.39	2180.27	2117.35	2134.35	2227.89	2061.22	2234.69	2017.01	2085.03	2030.61	2236.39	2147.96	2103.74	2176.87	2105.44	2156.46	2096.94	2110.54	2098.64	2139.46	2207.48	2032.31	2130.95	2073.13	2195.58	2146.26	2122.45	2103.74	1998.3	2207.48	2178.57	2175.17	2193.88	2282.31	2277.21	2202.38	2260.2	2141.16
37.0148	2139.46	2357.14	2163.27	2163.27	2202.38	2187.07	2039.12	2125.85	2159.86	2258.5	2164.97	2069.73	2215.99	2103.74	2127.55	2161.56	2112.24	2090.14	2141.16	2156.46	2127.55	2010.2	2183.67	1986.39	2107.14	2013.61	2027.21	2273.81	2256.8	2093.54	2078.23	2105.44	2110.54	2188.78	2105.44	2147.96	2183.67	2221.09	2173.47	2079.93	2231.29	2185.37	2304.42	2193.88
37.0344	2181.97	2311.22	2319.73	2129.25	2137.76	2151.36	2231.29	2134.35	2153.06	2202.38	2122.45	2142.86	2258.5	2076.53	2132.65	2156.46	2188.78	2073.13	2159.86	2093.54	2105.44	2156.46	2090.14	2102.04	1981.29	2044.22	2037.41	2139.46	2187.07	2117.35	2103.74	2030.61	2153.06	2059.52	2107.14	2062.93	2102.04	2166.67	2190.48	2210.88	2210.88	2193.88	2326.53	2217.69
37.054	2255.1	2202.38	2212.59	2107.14	2115.65	2144.56	2163.27	2324.83	2125.85	2277.21	2255.1	2005.1	2042.52	2081.63	2105.44	2127.55	2161.56	2108.84	2110.54	2163.27	2028.91	2047.62	2294.22	2130.95	2102.04	2112.24	2132.65	2113.95	2204.08	2147.96	2115.65	2115.65	2088.44	2163.27	2115.65	2127.55	2161.56	2074.83	2260.2	2127.55	2227.89	2290.82	2217.69	2306.12
37.0736	2166.67	2193.88	2088.44	2122.45	2222.79	2113.95	2071.43	2168.37	2107.14	2107.14	2188.78	2205.78	2115.65	2115.65	1969.39	2093.54	2120.75	2006.8	2078.23	2141.16	2144.56	2105.44	2205.78	2183.67	2141.16	2069.73	2108.84	2185.37	2086.73	2226.19	2071.43	2134.35	2163.27	2122.45	2204.08	2175.17	2205.78	2095.24	2229.59	2168.37	2219.39	2176.87	2285.71	2294.22
37.0932	2232.99	2239.8	2222.79	2180.27	2175.17	2166.67	2183.67	2219.39	2224.49	2154.76	2153.06	2011.9	2020.41	2209.18	2085.03	2005.1	2110.54	2149.66	2204.08	2166.67	2102.04	2234.69	2078.23	2127.55	2086.73	2074.83	2166.67	2061.22	2093.54	2136.05	2192.18	2187.07	2090.14	2134.35	2071.43	2197.28	2154.76	2057.82	2222.79	2248.3	2270.41	2137.76	2256.8	2197.28
37.1128	2229.59	2136.05	2136.05	2205.78	2108.84	2212.59	2239.8	2113.95	2144.56	2214.29	2154.76	2173.47	2034.01	2102.04	2195.58	2051.02	2132.65	2156.46	2105.44	2054.42	2015.31	2083.33	2146.26	2045.92	2083.33	2105.44	2161.56	2085.03	2047.62	2246.6	2125.85	2044.22	2037.41	2028.91	2212.59	2158.16	2210.88	2243.2	2074.83	2205.78	2210.88	2340.14	2238.1	2125.85
37.1324	2270.41	2277.21	2183.67	2236.39	2277.21	2188.78	2198.98	2074.83	2073.13	2093.54	2161.56	2040.82	2049.32	2052.72	2081.63	2178.57	2025.51	2083.33	2120.75	2175.17	2210.88	2069.73	2051.02	2124.15	2076.53	2115.65	2105.44	2120.75	2132.65	1998.3	2163.27	2161.56	2057.82	2112.24	2062.93	2103.74	2159.86	2149.66	2110.54	2147.96	2122.45	2224.49	2119.05	2261.9
37.152	2171.77	2311.22	2175.17	2277.21	2105.44	2166.67	2178.57	2277.21	2248.3	2108.84	2068.03	2119.05	2214.29	2107.14	2163.27	2173.47	2107.14	2127.55	2096.94	2042.52	2085.03	2170.07	2095.24	2090.14	2074.83	2010.2	2073.13	2047.62	2122.45	1950.68	2144.56	2091.84	2166.67	2085.03	2149.66	2261.9	2119.05	2180.27	2079.93	2108.84	2190.48	2244.9	2188.78	2273.81
37.1716	2147.96	2161.56	2275.51	2117.35	2239.8	2180.27	2066.33	2110.54	2136.05	2098.64	2195.58	2034.01	2122.45	2035.71	2202.38	2144.56	2146.26	2215.99	2098.64	2059.52	2086.73	2198.98	2120.75	2061.22	2159.86	2066.33	1989.8	2083.33	2229.59	2086.73	2144.56	2139.46	2163.27	2110.54	2117.35	2178.57	2102.04	2248.3	2115.65	2159.86	2265.31	2209.18	2285.71	2289.12
37.1912	2202.38	2234.69	2180.27	2098.64	2185.37	2090.14	2232.99	2234.69	2205.78	2183.67	2076.53	2234.69	2176.87	2125.85	2035.71	2159.86	1974.49	2061.22	2015.31	2017.01	2127.55	2209.18	2064.63	2018.71	2098.64	2107.14	2027.21	2056.12	2198.98	2093.54	2212.59	2204.08	2127.55	2161.56	2100.34	2180.27	2144.56	2241.5	2137.76	2083.33	2226.19	2122.45	2105.44	2292.52
37.2108	2176.87	2130.95	2267.01	2161.56	2227.89	2192.18	2158.16	2153.06	2154.76	2066.33	2083.33	2096.94	2217.69	2180.27	2102.04	2161.56	2088.44	2027.21	2078.23	2081.63	2146.26	2034.01	2076.53	2110.54	2096.94	2120.75	2081.63	2202.38	2066.33	2103.74	2159.86	2090.14	2107.14	2112.24	2102.04	2214.29	2170.07	2098.64	2025.51	2049.32	2120.75	2227.89	2185.37	2142.86
37.2304	2294.22	2209.18	2261.9	2183.67	2163.27	2164.97	2093.54	2149.66	2144.56	2125.85	2096.94	2215.99	2149.66	2039.12	2003.4	2164.97	2096.94	2108.84	2049.32	2103.74	2129.25	2120.75	2039.12	2185.37	2153.06	2074.83	2020.41	2098.64	2030.61	2156.46	2051.02	2090.14	2229.59	2146.26	2151.36	2190.48	2113.95	2093.54	2112.24	2124.15	2181.97	2147.96	2246.6	2085.03
37.25	2277.21	2176.87	2163.27	2197.28	2353.74	2168.37	2173.47	2164.97	2103.74	2083.33	2178.57	2078.23	2137.76	2161.56	2076.53	2066.33	2166.67	2125.85	2061.22	2086.73	2110.54	1969.39	2095.24	2217.69	2095.24	2107.14	1938.78	2113.95	2168.37	2044.22	2222.79	2081.63	2062.93	2136.05	2110.54	2176.87	2171.77	2181.97	2204.08	2088.44	2161.56	2149.66	2212.59	2227.89
37.2696	2215.99	2302.72	2204.08	2161.56	2210.88	2178.57	2202.38	2136.05	2202.38	2166.67	2093.54	2129.25	2144.56	2108.84	2095.24	2119.05	2011.9	2129.25	2127.55	2093.54	1998.3	2115.65	2010.2	2073.13	2051.02	2144.56	2146.26	2071.43	2095.24	2161.56	2168.37	2108.84	2096.94	2190.48	2137.76	2161.56	2110.54	2187.07	2221.09	2195.58	2095.24	2227.89	2214.29	2217.69
37.2892	2061.22	2163.27	2188.78	2163.27	2171.77	2229.59	2181.97	2198.98	2176.87	2144.56	2205.78	2102.04	2227.89	2113.95	2064.63	2132.65	1965.99	2282.31	2102.04	2066.33	2129.25	2120.75	2085.03	2158.16	2113.95	2056.12	2103.74	2115.65	2078.23	2030.61	2006.8	2166.67	2073.13	2127.55	2110.54	2088.44	2103.74	2096.94	2147.96	2153.06	2139.46	2154.76	2175.17	2144.56
37.3088	2243.2	2246.6	2210.88	2224.49	2195.58	2137.76	2193.88	2068.03	2180.27	2108.84	2193.88	2112.24	2040.82	2136.05	2061.22	2020.41	2081.63	2154.76	2049.32	2071.43	1994.9	2113.95	2241.5	2018.71	2074.83	2134.35	2022.11	2108.84	2034.01	2192.18	2068.03	2090.14	2142.86	2095.24	2142.86	2144.56	2159.86	2090.14	2275.51	2069.73	2108.84	2124.15	2210.88	2125.85
37.3284	2295.92	2301.02	2079.93	2183.67	2071.43	2297.62	2234.69	2129.25	2154.76	2142.86	2100.34	2202.38	1982.99	2039.12	2034.01	2069.73	2076.53	2100.34	2115.65	2069.73	2108.84	1998.3	2151.36	2066.33	2047.62	2115.65	1889.46	2052.72	2122.45	2027.21	2147.96	2090.14	2129.25	2074.83	2164.97	2147.96	2193.88	2178.57	2171.77	2197.28	2107.14	2193.88	2110.54	2156.46
37.348	2212.59	2074.83	2309.52	2057.82	2209.18	2158.16	2125.85	2277.21	2100.34	2108.84	2107.14	2076.53	2117.35	1989.8	2083.33	2198.98	2040.82	2000	2068.03	2049.32	2015.31	2025.51	2130.95	2134.35	2108.84	2085.03	2146.26	2098.64	2119.05	2161.56	2125.85	2204.08	2020.41	2061.22	2047.62	2103.74	2115.65	2318.03	2136.05	2124.15	2175.17	2120.75	2207.48	2227.89
37.3676	2088.44	2156.46	2185.37	2178.57	2129.25	2187.07	2210.88	2180.27	2178.57	2107.14	2105.44	2176.87	2054.42	2059.52	2103.74	2052.72	2095.24	1942.18	2006.8	2110.54	1998.3	2088.44	2039.12	2030.61	2122.45	1998.3	2153.06	2093.54	2037.41	1991.5	2095.24	2102.04	2032.31	2078.23	2079.93	2069.73	2119.05	2195.58	2219.39	2158.16	2329.93	2161.56	2159.86	2146.26
37.3872	2214.29	2277.21	2151.36	2241.5	2226.19	2154.76	2096.94	2193.88	2127.55	2171.77	2083.33	2051.02	2156.46	2035.71	2117.35	2112.24	2158.16	2091.84	2054.42	2049.32	2073.13	2127.55	2086.73	2122.45	2061.22	2057.82	2100.34	2008.5	2161.56	2090.14	2088.44	2059.52	2171.77	2064.63	2163.27	2079.93	2005.1	2130.95	2251.7	2105.44	2144.56	2302.72	2256.8	2142.86
37.4068	2149.66	2217.69	2197.28	2185.37	2193.88	2210.88	2132.65	2073.13	2088.44	2051.02	2090.14	2141.16	2059.52	2103.74	2108.84	2044.22	2073.13	1926.87	2069.73	2037.41	2108.84	2062.93	2093.54	2093.54	2006.8	2110.54	2156.46	2044.22	2035.71	2061.22	2061.22	2137.76	2141.16	2090.14	2239.8	2198.98	2134.35	2083.33	2185.37	2154.76	2071.43	2163.27	2188.78	2217.69
37.4264	2166.67	2178.57	2227.89	2190.48	2176.87	2110.54	2158.16	2095.24	2166.67	2132.65	2073.13	2190.48	2005.1	2086.73	2028.91	2154.76	2079.93	2166.67	1981.29	2166.67	1925.17	2129.25	2045.92	1977.89	1988.1	2037.41	2163.27	2076.53	2166.67	2102.04	2159.86	2161.56	2102.04	2044.22	2204.08	2034.01	2066.33	2129.25	2175.17	2069.73	2141.16	2181.97	2154.76	2192.18
37.446	2144.56	2239.8	2154.76	2181.97	2224.49	2146.26	2088.44	1984.69	2170.07	2251.7	2100.34	2105.44	2125.85	2134.35	2025.51	2045.92	2136.05	2035.71	2047.62	2120.75	2059.52	1972.79	2052.72	1933.67	2071.43	2059.52	2146.26	2120.75	2076.53	2010.2	2112.24	2134.35	1989.8	2122.45	2122.45	2113.95	2096.94	2151.36	2139.46	2161.56	2149.66	2192.18	2181.97	2122.45
37.4656	2102.04	2144.56	2209.18	2166.67	2146.26	2124.15	2176.87	2173.47	2093.54	2095.24	2149.66	2153.06	2146.26	2113.95	2210.88	2035.71	2102.04	2125.85	2107.14	2001.7	2047.62	2088.44	2044.22	2107.14	2059.52	2045.92	2083.33	2022.11	2057.82	2062.93	2153.06	2105.44	2088.44	2085.03	2153.06	2098.64	2132.65	2096.94	2226.19	2272.11	2180.27	2108.84	2192.18	2180.27
37.4852	2202.38	2120.75	2171.77	2246.6	2180.27	2210.88	2081.63	2056.12	2154.76	2188.78	2115.65	2066.33	2115.65	2107.14	2127.55	2035.71	2117.35	2185.37	2061.22	2051.02	1950.68	2085.03	2095.24	2027.21	2049.32	2068.03	2069.73	2056.12	2086.73	2059.52	2064.63	2064.63	2047.62	2061.22	2071.43	2088.44	2110.54	2064.63	2039.12	2112.24	2151.36	2086.73	2176.87	2263.61
37.5048	2261.9	2183.67	2183.67	2127.55	2215.99	2154.76	2144.56	2032.31	2202.38	2170.07	2232.99	2147.96	2068.03	2115.65	2214.29	2073.13	2093.54	2136.05	2076.53	1976.19	2022.11	1955.78	2066.33	1972.79	2149.66	2040.82	2028.91	2073.13	2120.75	2156.46	2064.63	2171.77	2056.12	2129.25	2166.67	2088.44	2141.16	2120.75	2193.88	2134.35	2098.64	2227.89	2215.99	2159.86
37.5244	2170.07	2222.79	2144.56	2193.88	2193.88	2234.69	2076.53	2049.32	2059.52	2221.09	2105.44	2069.73	1996.6	2064.63	2130.95	2057.82	2142.86	2154.76	2093.54	2102.04	2069.73	2057.82	2127.55	1962.59	2081.63	2068.03	2027.21	2129.25	2085.03	2173.47	2008.5	2127.55	2049.32	2195.58	2158.16	2198.98	2056.12	2068.03	2149.66	2219.39	2086.73	2187.07	2085.03	2193.88
37.544	2047.62	2210.88	2231.29	2236.39	2107.14	2154.76	2074.83	2117.35	2151.36	2093.54	2086.73	2095.24	2090.14	2093.54	1981.29	2086.73	2100.34	2006.8	2095.24	2054.42	2034.01	2027.21	2119.05	2161.56	2015.31	1998.3	2073.13	2068.03	2096.94	1971.09	2079.93	2056.12	2154.76	2108.84	2117.35	2113.95	2137.76	2037.41	2086.73	2154.76	2107.14	2147.96	2297.62	2144.56
37.5636	2119.05	2176.87	2243.2	2132.65	2163.27	2073.13	2102.04	2183.67	2130.95	2088.44	2168.37	2005.1	2146.26	2102.04	1977.89	2096.94	2040.82	2158.16	2027.21	2095.24	2083.33	2136.05	1972.79	2176.87	2020.41	2006.8	2056.12	2049.32	2113.95	2030.61	2107.14	2108.84	2166.67	2054.42	2095.24	2117.35	2076.53	2125.85	2130.95	2129.25	2159.86	2085.03	2163.27	2224.49
37.5832	2198.98	2224.49	2202.38	2154.76	2122.45	2187.07	2091.84	2032.31	2175.17	2124.15	2127.55	2042.52	2176.87	2124.15	2119.05	2142.86	2054.42	2224.49	2124.15	2076.53	2086.73	2057.82	2011.9	2129.25	2013.61	2120.75	2034.01	2102.04	2108.84	2085.03	1935.37	2006.8	2136.05	2073.13	2141.16	2125.85	2166.67	2236.39	2129.25	2175.17	2158.16	2098.64	2108.84	2195.58
37.6028	2209.18	2120.75	2108.84	2181.97	2105.44	2168.37	2068.03	2193.88	2178.57	2183.67	2120.75	2170.07	2095.24	2054.42	1972.79	2073.13	1892.86	2142.86	2047.62	2056.12	2071.43	2057.82	2047.62	1981.29	2027.21	2144.56	2100.34	2045.92	2086.73	2010.2	2173.47	2013.61	2113.95	2096.94	2153.06	2096.94	2166.67	2108.84	2100.34	2057.82	2232.99	2290.82	2134.35	2003.4
37.6224	2161.56	2137.76	2078.23	2035.71	2076.53	2187.07	2093.54	2147.96	2112.24	2117.35	2086.73	2103.74	2134.35	2112.24	1993.2	2047.62	2062.93	2035.71	2091.84	2180.27	1930.27	1977.89	1954.08	2083.33	2066.33	2034.01	2006.8	1969.39	2142.86	2137.76	2059.52	2195.58	2056.12	2047.62	2006.8	2112.24	2149.66	2091.84	2113.95	2136.05	2154.76	2115.65	2137.76	2190.48
37.642	2280.61	2045.92	2243.2	2147.96	2047.62	2130.95	2112.24	2037.41	2076.53	2064.63	2115.65	2108.84	2066.33	2102.04	1998.3	2005.1	2076.53	2025.51	2018.71	2069.73	2018.71	2079.93	1984.69	2044.22	2107.14	2071.43	2030.61	1971.09	1984.69	2064.63	2127.55	1965.99	2013.61	2037.41	2057.82	2068.03	2132.65	2136.05	2061.22	2151.36	2166.67	2081.63	2141.16	2108.84
37.6616	2061.22	2120.75	2151.36	2171.77	2018.71	2093.54	2069.73	2098.64	2086.73	2171.77	2034.01	2085.03	2125.85	2013.61	2132.65	2178.57	2020.41	2001.7	2027.21	2105.44	2018.71	2175.17	1998.3	2081.63	2049.32	2185.37	2059.52	2020.41	2171.77	2052.72	2013.61	2076.53	2108.84	2183.67	2093.54	2107.14	2115.65	2159.86	2171.77	2170.07	2146.26	2098.64	2100.34	2175.17
37.6812	2193.88	2091.84	2192.18	2018.71	2095.24	2061.22	2147.96	2153.06	2062.93	2085.03	2044.22	2059.52	2051.02	2124.15	1981.29	1974.49	2061.22	2044.22	2013.61	1962.59	2079.93	2030.61	1943.88	2108.84	2057.82	2098.64	1937.07	2069.73	2025.51	2098.64	2052.72	2062.93	2159.86	2129.25	2090.14	2035.71	2047.62	2222.79	2081.63	2176.87	2180.27	2102.04	2119.05	2311.22
37.7008	2265.31	2190.48	2181.97	2068.03	2149.66	2068.03	2032.31	2008.5	2156.46	1984.69	1989.8	2136.05	2112.24	2105.44	2057.82	2108.84	2008.5	1909.86	2049.32	2008.5	2102.04	2153.06	1948.98	2078.23	1969.39	2013.61	1989.8	2006.8	2096.94	2051.02	2078.23	2061.22	2103.74	1977.89	2120.75	2188.78	2175.17	2124.15	2197.28	2159.86	2147.96	2117.35	2164.97	2120.75
37.7204	2142.86	2020.41	2215.99	2139.46	2232.99	2085.03	2136.05	2161.56	2102.04	2062.93	2045.92	2061.22	2149.66	2057.82	2117.35	2144.56	2006.8	2074.83	2052.72	2156.46	2129.25	2044.22	2051.02	2129.25	2023.81	2042.52	2107.14	2074.83	2066.33	2013.61	2020.41	2171.77	2028.91	2071.43	2130.95	2040.82	2117.35	2102.04	2071.43	2156.46	2175.17	2035.71	2171.77	2210.88
37.74	2122.45	2176.87	2192.18	2134.35	2134.35	2147.96	2136.05	2076.53	2015.31	2141.16	2085.03	2000	2049.32	2113.95	2073.13	2091.84	2057.82	2027.21	2081.63	2107.14	2054.42	2008.5	2141.16	2042.52	2083.33	2083.33	2142.86	1988.1	2047.62	2005.1	2040.82	2102.04	2022.11	2081.63	2222.79	2149.66	2074.83	2079.93	2088.44	2141.16	2192.18	2076.53	2154.76	2178.57
37.7596	2130.95	2110.54	2076.53	2187.07	2056.12	2168.37	2083.33	2124.15	2144.56	2102.04	2164.97	1969.39	1994.9	1993.2	2102.04	2086.73	1998.3	2008.5	1954.08	2100.34	2071.43	2011.9	2168.37	1933.67	2102.04	2057.82	2192.18	2044.22	2096.94	2027.21	2168.37	2066.33	2071.43	2112.24	2098.64	2141.16	2100.34	2071.43	2124.15	2130.95	2207.48	2076.53	2105.44	2166.67
37.7792	2236.39	2149.66	2083.33	2202.38	2102.04	2032.31	2176.87	2057.82	2061.22	2107.14	2098.64	2163.27	2115.65	2064.63	2085.03	2023.81	2062.93	2015.31	2054.42	2176.87	2056.12	2156.46	2093.54	1998.3	1996.6	2086.73	2129.25	1986.39	1945.58	2022.11	2015.31	2088.44	2161.56	2105.44	2069.73	2086.73	2037.41	2088.44	2112.24	2115.65	2173.47	2234.69	2263.61	2164.97
37.7988	2071.43	2222.79	2073.13	2188.78	2112.24	2137.76	2214.29	2051.02	2042.52	2062.93	2112.24	2018.71	2064.63	2059.52	2217.69	2141.16	2023.81	2061.22	2068.03	2030.61	2025.51	1959.18	2066.33	2117.35	2062.93	2034.01	2018.71	1962.59	2052.72	2015.31	2030.61	2181.97	2130.95	2073.13	2008.5	2039.12	2136.05	2005.1	2153.06	2168.37	2144.56	2159.86	2176.87	2098.64
37.8184	2192.18	2268.71	2198.98	2129.25	2171.77	2124.15	2098.64	2144.56	2013.61	2006.8	2088.44	2088.44	2030.61	2045.92	2125.85	2030.61	2076.53	2083.33	2017.01	2015.31	2117.35	2018.71	2142.86	2010.2	2030.61	2049.32	2187.07	2025.51	2062.93	2076.53	1984.69	2081.63	2015.31	2068.03	2078.23	2103.74	2020.41	2076.53	2107.14	2073.13	2153.06	2074.83	2204.08	2081.63
37.838	2284.01	2295.92	2175.17	2095.24	2079.93	2153.06	2158.16	2149.66	2003.4	2073.13	2069.73	2051.02	2095.24	2102.04	1993.2	2051.02	2035.71	2110.54	2057.82	2088.44	2173.47	1972.79	2108.84	2022.11	2047.62	2076.53	2015.31	1933.67	1988.1	2010.2	2086.73	2032.31	2047.62	2096.94	1993.2	2153.06	1971.09	2188.78	2175.17	2141.16	2045.92	2083.33	2139.46	2105.44
37.8576	2102.04	2193.88	2105.44	2158.16	2010.2	2198.98	2113.95	2105.44	2163.27	2068.03	2086.73	2037.41	2066.33	2192.18	2102.04	2139.46	2057.82	2054.42	2086.73	2115.65	2057.82	2017.01	2108.84	2028.91	2113.95	2079.93	2001.7	1971.09	2056.12	2125.85	2093.54	2056.12	2147.96	2154.76	2066.33	2052.72	2173.47	2102.04	2134.35	2054.42	2187.07	2074.83	2176.87	2258.5
37.8772	2139.46	2171.77	2154.76	2161.56	2137.76	2132.65	2042.52	2127.55	2066.33	2119.05	2146.26	2005.1	2015.31	2054.42	1982.99	2064.63	2013.61	2059.52	2052.72	2008.5	1976.19	2096.94	2125.85	1981.29	2023.81	2047.62	2020.41	2042.52	2022.11	2139.46	2100.34	2098.64	2105.44	2001.7	2051.02	2088.44	2122.45	2130.95	2074.83	2095.24	2142.86	2124.15	2119.05	2083.33
37.8968	2173.47	2209.18	2095.24	2091.84	2079.93	2102.04	2188.78	2086.73	2095.24	2178.57	2018.71	2042.52	2042.52	2054.42	2052.72	2056.12	2054.42	2110.54	2010.2	2045.92	2051.02	1903.06	2100.34	2127.55	1909.86	2107.14	2073.13	2127.55	2119.05	2054.42	2105.44	2013.61	2081.63	2100.34	2098.64	2049.32	2100.34	2107.14	2119.05	2108.84	2137.76	2119.05	2166.67	2210.88
37.9164	2034.01	2219.39	2132.65	2147.96	2059.52	2064.63	2163.27	2001.7	2059.52	1976.19	2037.41	2051.02	2195.58	2035.71	2164.97	2034.01	2018.71	2183.67	2001.7	1986.39	2071.43	2017.01	2037.41	2062.93	1994.9	1925.17	2107.14	2107.14	2073.13	2040.82	2132.65	2102.04	2079.93	2086.73	2083.33	2040.82	2064.63	2064.63	2153.06	2173.47	2049.32	2153.06	2035.71	2112.24
37.936	2241.5	2185.37	2161.56	2130.95	2010.2	2045.92	2107.14	2197.28	2102.04	2103.74	2001.7	2039.12	2071.43	2044.22	2164.97	2011.9	2011.9	2074.83	2120.75	1909.86	2144.56	1996.6	1945.58	2076.53	2079.93	1891.16	2045.92	2113.95	2124.15	2001.7	1974.49	1991.5	2023.81	2198.98	2166.67	2071.43	2086.73	1909.86	2185.37	2156.46	2098.64	2205.78	2158.16	2205.78
37.9556	2214.29	2110.54	2219.39	2098.64	2056.12	2044.22	2122.45	2034.01	2093.54	2022.11	2069.73	2011.9	2146.26	2013.61	1921.77	2095.24	1994.9	2091.84	2083.33	2076.53	2028.91	2020.41	2102.04	2035.71	2035.71	2013.61	2180.27	2086.73	2113.95	2037.41	2049.32	2062.93	2108.84	1981.29	2039.12	2173.47	2142.86	2112.24	2161.56	2108.84	2039.12	2146.26	2032.31	2142.86
37.9752	2079.93	2115.65	2113.95	2073.13	2124.15	2170.07	2095.24	2125.85	2085.03	2102.04	2068.03	2119.05	1971.09	2011.9	2144.56	1960.88	1869.05	2001.7	2011.9	2044.22	2054.42	2008.5	2057.82	1993.2	2013.61	2051.02	1967.69	2064.63	1988.1	2040.82	2119.05	2042.52	2210.88	1955.78	2100.34	2086.73	2130.95	2173.47	2108.84	2144.56	2212.59	2195.58	2107.14	2076.53
37.9948	2159.86	2193.88	2125.85	2142.86	2028.91	2017.01	2173.47	2062.93	2052.72	2003.4	2052.72	2181.97	2117.35	2049.32	2076.53	2037.41	2068.03	2059.52	1860.54	2074.83	2008.5	2081.63	1947.28	2074.83	2076.53	2117.35	2010.2	2051.02	2112.24	2102.04	1986.39	2006.8	2052.72	2183.67	2124.15	2205.78	2085.03	2064.63	2020.41	2141.16	2256.8	2168.37	2047.62	2066.33
38.0144	2219.39	2064.63	2115.65	2153.06	2197.28	2054.42	2027.21	2074.83	2064.63	2149.66	2056.12	2193.88	2110.54	2017.01	2037.41	1996.6	2020.41	2030.61	1974.49	1938.78	2047.62	2161.56	2120.75	2096.94	2015.31	1904.76	2153.06	2064.63	1996.6	2025.51	2113.95	2078.23	2110.54	2068.03	2112.24	2047.62	2074.83	2096.94	2100.34	2209.18	2059.52	2210.88	2156.46	2168.37
38.034	2081.63	2093.54	2127.55	2125.85	2243.2	2078.23	2044.22	2181.97	2086.73	2047.62	2030.61	1993.2	2074.83	2003.4	2147.96	1972.79	1954.08	2115.65	2044.22	1971.09	2032.31	2074.83	2061.22	2119.05	2083.33	2025.51	2034.01	2025.51	2025.51	1948.98	2120.75	2032.31	2124.15	2020.41	2207.48	2037.41	2039.12	2205.78	2125.85	2083.33	2125.85	2091.84	2134.35	2187.07
38.0536	2183.67	2102.04	2113.95	2175.17	2103.74	2192.18	2098.64	2195.58	2170.07	2103.74	2020.41	1991.5	2149.66	2052.72	2003.4	2035.71	2093.54	1930.27	2052.72	2000	2124.15	2028.91	2076.53	2037.41	2027.21	1935.37	1909.86	2051.02	2093.54	1964.29	2023.81	2083.33	2073.13	2071.43	2005.1	1996.6	2156.46	2091.84	2187.07	2076.53	2062.93	2069.73	2127.55	2110.54
38.0732	2073.13	2161.56	2163.27	2136.05	2158.16	2181.97	2139.46	2086.73	2091.84	2022.11	2217.69	2074.83	2035.71	2037.41	2091.84	1959.18	2010.2	1901.36	2025.51	1957.48	2057.82	1989.8	2073.13	2081.63	2045.92	1931.97	1964.29	2040.82	2088.44	2100.34	2064.63	2102.04	2095.24	2049.32	2100.34	2061.22	2100.34	2091.84	2158.16	2093.54	2159.86	2107.14	2280.61	2178.57
38.0928	2122.45	2095.24	2100.34	2051.02	2273.81	2120.75	2047.62	2095.24	2154.76	2071.43	2011.9	2068.03	2062.93	2134.35	2064.63	2015.31	2056.12	1937.07	1965.99	2017.01	1955.78	2020.41	1930.27	2057.82	2071.43	2073.13	1994.9	2005.1	2000	2069.73	2071.43	2088.44	2100.34	2030.61	2052.72	2064.63	2214.29	2096.94	2110.54	2107.14	2210.88	2180.27	1996.6	2146.26
38.1124	2214.29	2103.74	2168.37	2117.35	2134.35	2195.58	2107.14	2018.71	2100.34	2011.9	2146.26	2005.1	2085.03	2047.62	2010.2	2064.63	2010.2	2030.61	2078.23	2100.34	1998.3	1976.19	2134.35	2008.5	1986.39	2110.54	2001.7	2052.72	1971.09	2098.64	2124.15	2078.23	2057.82	2107.14	2023.81	2078.23	2210.88	2054.42	2107.14	2188.78	2156.46	2195.58	2202.38	2073.13
38.132	2144.56	2134.35	2198.98	2142.86	2144.56	2190.48	1994.9	1984.69	2161.56	2013.61	2078.23	2025.51	2156.46	2057.82	2020.41	1948.98	2045.92	2047.62	1982.99	2010.2	2112.24	1959.18	1940.48	2017.01	2100.34	1931.97	1904.76	2015.31	2132.65	2003.4	2022.11	2156.46	2020.41	2088.44	2022.11	2042.52	2081.63	2134.35	2112.24	2049.32	1976.19	2112.24	2071.43	2159.86
38.1516	2095.24	2210.88	2187.07	2088.44	2183.67	2192.18	2047.62	2061.22	2086.73	1984.69	2035.71	2078.23	2113.95	2105.44	2078.23	2023.81	1955.78	2100.34	2023.81	2039.12	1952.38	2051.02	1974.49	2015.31	1952.38	1972.79	2003.4	1989.8	2020.41	2013.61	1965.99	1969.39	1962.59	2125.85	2136.05	2034.01	2103.74	2163.27	2100.34	2074.83	2015.31	2093.54	2073.13	2068.03
38.1712	2113.95	2151.36	2035.71	2161.56	2134.35	2039.12	2096.94	1998.3	2170.07	2028.91	2073.13	2166.67	2057.82	2022.11	2044.22	1982.99	2057.82	2006.8	1996.6	2181.97	1903.06	2011.9	1981.29	2011.9	1976.19	2096.94	2037.41	2085.03	2010.2	2015.31	1993.2	2085.03	2052.72	2054.42	2141.16	2006.8	2137.76	2054.42	2069.73	2073.13	2124.15	2074.83	2130.95	2122.45
38.1908	2156.46	2163.27	2185.37	2154.76	2113.95	2107.14	2120.75	2010.2	2119.05	2034.01	2154.76	1977.89	2023.81	2100.34	2045.92	2059.52	1959.18	1926.87	2068.03	2076.53	1960.88	2028.91	1967.69	1988.1	2027.21	2149.66	2064.63	2040.82	2064.63	2032.31	2161.56	2015.31	2057.82	2005.1	2124.15	2022.11	1996.6	2173.47	2069.73	2079.93	1974.49	2105.44	2144.56	2078.23
38.2104	2047.62	2083.33	2132.65	2127.55	2034.01	2183.67	2091.84	2061.22	2095.24	1982.99	2124.15	2076.53	2086.73	1959.18	1972.79	2008.5	2124.15	2129.25	2034.01	1962.59	1965.99	2081.63	2071.43	1964.29	1986.39	2079.93	2005.1	2096.94	2027.21	2098.64	2045.92	2018.71	1930.27	2005.1	2115.65	2166.67	2054.42	2098.64	2076.53	2136.05	2153.06	2071.43	2095.24	2144.56
38.23	2202.38	2159.86	2079.93	2100.34	2185.37	2090.14	2122.45	2205.78	2039.12	1960.88	1988.1	1993.2	2011.9	2071.43	2081.63	2005.1	2095.24	2137.76	1986.39	2017.01	1994.9	2006.8	1971.09	2018.71	2030.61	2020.41	1994.9	1952.38	2074.83	2015.31	2073.13	2011.9	2049.32	2061.22	2005.1	1948.98	2044.22	2003.4	2052.72	2044.22	2170.07	2156.46	2078.23	2125.85
38.2496	2125.85	2217.69	2039.12	2153.06	2147.96	2115.65	2079.93	2030.61	2047.62	2032.31	1943.88	2112.24	2000	2217.69	2062.93	2108.84	1994.9	1960.88	2079.93	2151.36	1996.6	2040.82	1984.69	2054.42	2015.31	1969.39	2015.31	2056.12	1994.9	2008.5	2010.2	1972.79	2020.41	1976.19	2022.11	2008.5	1976.19	2003.4	2159.86	2074.83	2134.35	2098.64	2149.66	2100.34
38.2692	2132.65	2193.88	2132.65	2166.67	2100.34	2134.35	2059.52	2011.9	2037.41	1991.5	2042.52	1960.88	2146.26	2061.22	2049.32	2124.15	2068.03	2011.9	2039.12	1967.69	2071.43	2035.71	2056.12	2057.82	2102.04	1991.5	2086.73	2062.93	2090.14	2011.9	2025.51	2037.41	2098.64	2100.34	2062.93	2049.32	2098.64	2025.51	2040.82	1996.6	2039.12	2064.63	2180.27	2098.64
38.2888	2139.46	2134.35	2098.64	2083.33	2178.57	2127.55	2020.41	2049.32	2102.04	1984.69	2127.55	2085.03	1969.39	1926.87	2032.31	2034.01	1926.87	2069.73	1967.69	2003.4	1962.59	2068.03	2090.14	1988.1	2069.73	2008.5	2061.22	2017.01	2005.1	2023.81	2003.4	2132.65	2091.84	2023.81	2059.52	2042.52	2107.14	2066.33	2028.91	2088.44	2057.82	2023.81	2183.67	2061.22
38.3084	2095.24	1965.99	2209.18	2130.95	2137.76	2066.33	2052.72	2105.44	2183.67	2093.54	2085.03	2073.13	2039.12	2187.07	2057.82	1981.29	2008.5	2102.04	1986.39	2001.7	2001.7	2061.22	2049.32	1948.98	2112.24	2015.31	2030.61	2013.61	2030.61	2085.03	2011.9	1976.19	2020.41	2113.95	2057.82	1988.1	2042.52	2090.14	2188.78	2069.73	2219.39	2081.63	2091.84	2071.43
38.328	2093.54	2154.76	2100.34	2107.14	2095.24	2083.33	2062.93	2047.62	2091.84	2161.56	2156.46	2098.64	1972.79	1892.86	2085.03	2071.43	2107.14	1988.1	2078.23	2000	1916.67	2085.03	2030.61	1993.2	2049.32	2102.04	2028.91	1957.48	2105.44	2073.13	2119.05	2129.25	2137.76	2119.05	2045.92	2032.31	2071.43	2057.82	2105.44	2074.83	2078.23	2052.72	2068.03	2129.25
38.3476	2197.28	2078.23	2132.65	2040.82	2032.31	2103.74	2095.24	2056.12	2095.24	2062.93	2062.93	1984.69	2062.93	2028.91	2054.42	2078.23	1972.79	2032.31	2088.44	2130.95	2088.44	2011.9	2001.7	2017.01	1991.5	1984.69	2035.71	2074.83	2124.15	2078.23	1986.39	1998.3	1959.18	2134.35	2047.62	2078.23	2035.71	2146.26	2057.82	2042.52	2108.84	2112.24	2047.62	2170.07
38.3672	2095.24	2144.56	2192.18	2219.39	2073.13	1982.99	2006.8	2102.04	2003.4	2120.75	2154.76	2071.43	2037.41	1993.2	2086.73	2151.36	2044.22	2069.73	1921.77	1998.3	1965.99	1974.49	2008.5	2110.54	1904.76	2035.71	1896.26	2068.03	2013.61	2040.82	2030.61	2000	2028.91	2023.81	2105.44	2020.41	2062.93	2059.52	2074.83	2103.74	2081.63	2105.44	2096.94	2151.36
38.3868	2051.02	2151.36	2071.43	2120.75	2132.65	2120.75	2040.82	1928.57	2040.82	2056.12	2175.17	1994.9	2008.5	2001.7	2044.22	1925.17	2000	2088.44	2000	2010.2	2030.61	2001.7	1954.08	1994.9	2028.91	2064.63	1969.39	2076.53	2003.4	1993.2	2022.11	2068.03	1943.88	2047.62	1994.9	2056.12	2054.42	2030.61	2095.24	2134.35	2027.21	2149.66	2168.37	2125.85
38.4064	2188.78	2115.65	2158.16	2054.42	2076.53	2122.45	2086.73	2071.43	2088.44	2008.5	2003.4	2008.5	1993.2	2013.61	2006.8	1981.29	2073.13	1986.39	1896.26	1930.27	2057.82	2035.71	1960.88	2073.13	2015.31	2006.8	2068.03	2008.5	2068.03	1928.57	1962.59	1969.39	2112.24	2129.25	2108.84	2081.63	2078.23	2205.78	2052.72	2022.11	2076.53	2102.04	2124.15	2100.34
38.426	2136.05	2168.37	2051.02	2134.35	2119.05	2062.93	2091.84	2112.24	2025.51	1981.29	2025.51	2107.14	1998.3	2000	2086.73	2090.14	1920.07	1903.06	2003.4	2062.93	1945.58	1957.48	2107.14	2049.32	2011.9	2001.7	1903.06	2051.02	2006.8	1952.38	2061.22	1964.29	1977.89	2013.61	2011.9	2003.4	2059.52	2146.26	2005.1	2241.5	2183.67	2124.15	2136.05	2164.97
38.4456	2130.95	2086.73	2090.14	2044.22	2068.03	2124.15	2170.07	2006.8	2000	2020.41	2068.03	1989.8	2032.31	2107.14	2108.84	2103.74	1967.69	1967.69	1940.48	2040.82	1977.89	2107.14	2054.42	1969.39	2034.01	1942.18	2086.73	2141.16	2003.4	2062.93	2110.54	2034.01	2083.33	2010.2	1986.39	2017.01	2028.91	2037.41	2178.57	2008.5	2093.54	2187.07	2236.39	2120.75
38.4652	2073.13	2027.21	2069.73	2074.83	2112.24	2103.74	2117.35	2086.73	2059.52	1977.89	2059.52	2062.93	2020.41	1948.98	2039.12	2006.8	2061.22	1950.68	2000	2034.01	1981.29	2052.72	2047.62	2018.71	1976.19	1913.27	2074.83	2032.31	1930.27	2034.01	1918.37	2062.93	2127.55	2136.05	2006.8	2073.13	2088.44	2023.81	2022.11	2119.05	2173.47	2188.78	2086.73	1940.48
38.4848	2146.26	2001.7	2154.76	2054.42	2110.54	2030.61	2129.25	2003.4	1996.6	2037.41	2001.7	2081.63	1948.98	2000	1974.49	1920.07	1982.99	1916.67	1996.6	2003.4	2057.82	1991.5	2018.71	2052.72	1943.88	2032.31	2028.91	1969.39	2074.83	2064.63	2039.12	2105.44	2025.51	1964.29	2071.43	2073.13	2010.2	2069.73	2039.12	2154.76	1965.99	2079.93	2040.82	1998.3
38.5044	2105.44	2051.02	2171.77	2127.55	2028.91	2120.75	2100.34	2130.95	2124.15	2079.93	2039.12	2163.27	2083.33	2042.52	2020.41	1948.98	2035.71	1969.39	1957.48	2040.82	1993.2	1908.16	2129.25	1986.39	2018.71	1938.78	1957.48	2090.14	2022.11	1993.2	2015.31	1994.9	1996.6	2159.86	2069.73	1940.48	2034.01	2096.94	2025.51	2180.27	2064.63	2037.41	2153.06	2113.95
38.524	2113.95	2153.06	2175.17	2076.53	2037.41	2030.61	2057.82	2095.24	2074.83	1993.2	1988.1	2081.63	2047.62	2069.73	1965.99	2108.84	1996.6	1935.37	2017.01	2074.83	2013.61	1962.59	1982.99	1921.77	2056.12	2062.93	1938.78	1916.67	1955.78	2052.72	1906.46	2061.22	2020.41	2035.71	1988.1	2103.74	2030.61	2176.87	2039.12	2119.05	2042.52	2054.42	2045.92	2125.85
38.5436	2039.12	2090.14	2113.95	2044.22	2061.22	2181.97	2069.73	2040.82	2085.03	2008.5	1948.98	2017.01	1952.38	2006.8	1977.89	2039.12	2044.22	1976.19	1993.2	2017.01	1982.99	1950.68	2025.51	2098.64	2020.41	2006.8	2100.34	2042.52	2059.52	2030.61	2061.22	2011.9	2047.62	2020.41	2047.62	2069.73	2081.63	2071.43	1982.99	2059.52	2054.42	2139.46	2163.27	2166.67
38.5632	2120.75	2079.93	2022.11	2115.65	1991.5	2093.54	2086.73	2025.51	1976.19	2071.43	1925.17	2074.83	1996.6	1984.69	1994.9	2020.41	2074.83	1954.08	2079.93	2037.41	1977.89	2017.01	1984.69	1860.54	1908.16	2039.12	2037.41	2083.33	2044.22	2091.84	1998.3	1993.2	2110.54	1943.88	2010.2	2051.02	2003.4	2054.42	2066.33	2079.93	2113.95	2039.12	2142.86	2125.85
38.5828	2066.33	2010.2	2078.23	2156.46	2037.41	2100.34	1948.98	2000	2051.02	2069.73	2066.33	2027.21	1884.35	2051.02	1964.29	1969.39	2040.82	1916.67	1994.9	2091.84	1965.99	1989.8	2003.4	1965.99	1938.78	1894.56	2030.61	2110.54	2003.4	1971.09	2000	2028.91	2052.72	1959.18	2074.83	2008.5	2015.31	2032.31	2005.1	2020.41	2028.91	2158.16	2091.84	2161.56
38.6024	2127.55	2049.32	2071.43	2056.12	1988.1	2049.32	2020.41	2017.01	2052.72	2037.41	2049.32	2062.93	2018.71	2076.53	1984.69	2037.41	2042.52	1998.3	1865.65	2047.62	1945.58	2005.1	2020.41	1909.86	1918.37	1921.77	1977.89	2010.2	1911.56	1874.15	2110.54	2047.62	1931.97	1989.8	2141.16	1880.95	2057.82	1991.5	2132.65	2006.8	2081.63	2181.97	2119.05	2066.33
38.622	2086.73	2137.76	2013.61	2139.46	2100.34	2102.04	2159.86	2090.14	2057.82	2027.21	2081.63	2017.01	1965.99	2042.52	1974.49	1959.18	2042.52	1880.95	1971.09	2040.82	2008.5	1996.6	2051.02	2027.21	2027.21	2039.12	1976.19	1943.88	2006.8	1969.39	2059.52	2000	2052.72	2042.52	1991.5	2052.72	1981.29	2117.35	2083.33	2098.64	2098.64	2207.48	2134.35	2088.44
38.6416	2193.88	2071.43	1967.69	2005.1	2074.83	2088.44	2008.5	2115.65	1923.47	2037.41	1943.88	1996.6	2079.93	2034.01	1957.48	1899.66	2051.02	1841.84	2011.9	2027.21	2001.7	1965.99	2045.92	2069.73	1969.39	1879.25	2059.52	2068.03	1977.89	2100.34	2054.42	2086.73	2103.74	1955.78	1957.48	2030.61	2064.63	2001.7	2085.03	2073.13	2035.71	2127.55	2069.73	2073.13
38.6612	2244.9	2147.96	2100.34	2185.37	2059.52	2039.12	1988.1	1991.5	2153.06	2059.52	2044.22	2069.73	2000	1911.56	1875.85	1943.88	1994.9	1918.37	1901.36	1952.38	1875.85	1947.28	1988.1	2005.1	1976.19	1991.5	2030.61	1959.18	1947.28	1862.24	1988.1	1965.99	2112.24	2120.75	2018.71	2025.51	2018.71	2066.33	2078.23	2149.66	2049.32	2158.16	2137.76	2083.33
38.6808	2181.97	2090.14	2023.81	2154.76	2011.9	2051.02	2130.95	2132.65	2018.71	1972.79	2003.4	1972.79	2037.41	2030.61	1921.77	1974.49	2011.9	2044.22	1972.79	2008.5	2057.82	2003.4	1965.99	1964.29	1998.3	1926.87	1931.97	1977.89	1926.87	1996.6	2049.32	1974.49	2008.5	2001.7	1974.49	1891.16	2035.71	1904.76	2093.54	2073.13	2183.67	2095.24	2001.7	2044.22
38.7004	2068.03	2108.84	2149.66	2057.82	2083.33	2027.21	2010.2	2076.53	2039.12	2054.42	2079.93	2017.01	2045.92	1977.89	1897.96	2011.9	2056.12	1986.39	1996.6	1955.78	2137.76	2006.8	1887.76	2010.2	2134.35	1914.97	2113.95	1933.67	1989.8	1960.88	2044.22	2025.51	2040.82	1998.3	2085.03	2052.72	2015.31	2035.71	2100.34	1945.58	2051.02	2018.71	2028.91	2001.7
38.72	2010.2	2079.93	2030.61	2081.63	2027.21	2028.91	1991.5	2020.41	2020.41	1981.29	1903.06	2093.54	2003.4	2096.94	2042.52	2059.52	2011.9	1977.89	2005.1	2001.7	1984.69	1989.8	1960.88	1996.6	1916.67	2045.92	1969.39	2054.42	2044.22	2059.52	1964.29	2103.74	2064.63	1981.29	1991.5	1967.69	2039.12	2039.12	1957.48	1952.38	2085.03	2115.65	2085.03	2003.4
38.7396	2151.36	2192.18	2045.92	2008.5	2090.14	2105.44	2134.35	2096.94	1981.29	2032.31	2006.8	2000	2045.92	2042.52	2076.53	2076.53	2102.04	2081.63	2013.61	2008.5	1948.98	2003.4	2003.4	2073.13	1884.35	1931.97	1981.29	1889.46	1965.99	1896.26	1996.6	1899.66	2056.12	1988.1	1943.88	2039.12	2037.41	2044.22	2032.31	2102.04	2081.63	2037.41	2122.45	2078.23
38.7592	2149.66	2083.33	2068.03	2047.62	2034.01	2015.31	2040.82	2095.24	2051.02	2013.61	1964.29	2005.1	2006.8	1891.16	1994.9	2005.1	1940.48	1914.97	1865.65	1962.59	1903.06	2008.5	1984.69	1998.3	1967.69	2034.01	1940.48	2086.73	2035.71	2037.41	1945.58	2025.51	1928.57	1993.2	2037.41	2001.7	1994.9	2081.63	1969.39	2039.12	2078.23	2088.44	2081.63	2093.54
38.7788	2110.54	2022.11	2061.22	2085.03	2062.93	2129.25	2056.12	1935.37	1989.8	2006.8	1977.89	2022.11	2003.4	2032.31	1926.87	2006.8	1967.69	2074.83	2017.01	2047.62	1937.07	2010.2	1933.67	2040.82	2005.1	1974.49	1935.37	1989.8	1974.49	2022.11	1935.37	1998.3	2010.2	2008.5	1972.79	2008.5	2085.03	2025.51	2022.11	2040.82	2093.54	2037.41	2042.52	2054.42
38.7984	2102.04	2086.73	2122.45	2090.14	2110.54	2047.62	2003.4	2088.44	1977.89	1982.99	2001.7	2034.01	1984.69	2003.4	1940.48	1993.2	1991.5	1957.48	1960.88	1943.88	1935.37	2037.41	2108.84	1940.48	1969.39	1947.28	1857.14	1930.27	1993.2	2068.03	2008.5	2000	1986.39	2051.02	2095.24	1908.16	2027.21	2001.7	1942.18	2056.12	2018.71	2122.45	2056.12	2030.61
38.818	2090.14	1982.99	1991.5	2088.44	2017.01	2013.61	2107.14	1959.18	1923.47	1971.09	2037.41	1960.88	2042.52	1947.28	2076.53	1974.49	1996.6	2039.12	1981.29	1918.37	2018.71	2051.02	1982.99	2005.1	1921.77	1971.09	1955.78	1850.34	2023.81	2011.9	2034.01	1892.86	2056.12	1930.27	1947.28	2005.1	2017.01	2037.41	2013.61	1998.3	1959.18	1891.16	2040.82	2100.34
38.8376	2020.41	2091.84	2176.87	2030.61	2068.03	1998.3	2073.13	2086.73	1991.5	1931.97	2000	1959.18	1974.49	2025.51	1965.99	2025.51	1945.58	1896.26	1982.99	2028.91	2020.41	2068.03	1969.39	1957.48	2095.24	1884.35	1901.36	2005.1	2013.61	1981.29	1928.57	2013.61	1972.79	2064.63	1950.68	2117.35	2061.22	2040.82	1994.9	2124.15	2006.8	1998.3	2068.03	1942.18
38.8572	1989.8	2107.14	2039.12	2061.22	2022.11	2025.51	2054.42	2011.9	2056.12	2124.15	2035.71	2003.4	1998.3	2008.5	1921.77	2178.57	1996.6	2000	1986.39	1909.86	1998.3	1982.99	2013.61	1930.27	1918.37	1962.59	1940.48	1984.69	1911.56	1971.09	1988.1	2045.92	1969.39	2044.22	1874.15	2069.73	1996.6	1938.78	2013.61	2083.33	1950.68	1977.89	2090.14	2112.24
38.8768	2073.13	2003.4	2037.41	2137.76	1954.08	2032.31	2064.63	2011.9	2035.71	1972.79	2042.52	1994.9	1913.27	2139.46	2122.45	1853.74	1996.6	2037.41	2085.03	1991.5	1972.79	1921.77	1926.87	1974.49	1981.29	1925.17	1916.67	2098.64	1948.98	1967.69	1931.97	1955.78	1875.85	1982.99	1865.65	2011.9	2005.1	2013.61	2030.61	2110.54	2008.5	2054.42	2088.44	1993.2
38.8964	2142.86	2030.61	2066.33	2113.95	2023.81	1935.37	1998.3	2013.61	1874.15	2130.95	1959.18	2134.35	1892.86	2081.63	2020.41	1965.99	2017.01	2020.41	2013.61	1962.59	2039.12	1916.67	1940.48	1896.26	2049.32	2018.71	2008.5	1908.16	2032.31	2051.02	2105.44	2020.41	2042.52	1988.1	1957.48	2011.9	1914.97	2028.91	1988.1	2042.52	2066.33	2068.03	2006.8	2059.52
38.916	2079.93	1950.68	2039.12	2168.37	2062.93	1967.69	2088.44	2032.31	1998.3	2039.12	1984.69	2073.13	1879.25	1923.47	1920.07	2010.2	1981.29	1976.19	1930.27	1938.78	2051.02	1955.78	1965.99	1955.78	1935.37	2051.02	1971.09	1967.69	1943.88	1967.69	1998.3	1981.29	1942.18	1952.38	1920.07	2059.52	2091.84	2022.11	2006.8	2044.22	1967.69	1969.39	2074.83	2093.54
38.9356	1991.5	2078.23	2018.71	1965.99	2079.93	1940.48	2105.44	1938.78	1998.3	1974.49	1930.27	2068.03	1901.36	1986.39	1901.36	1957.48	2034.01	1870.75	2003.4	1991.5	1982.99	1923.47	1960.88	1882.65	1962.59	2006.8	1964.29	1911.56	2005.1	1945.58	1897.96	1909.86	1982.99	2034.01	2027.21	2098.64	2066.33	2083.33	2005.1	1969.39	1937.07	2144.56	2085.03	1971.09
38.9552	1976.19	2068.03	2018.71	1994.9	2022.11	1962.59	2035.71	2059.52	1972.79	1986.39	1928.57	2069.73	2000	2035.71	2027.21	1959.18	1996.6	1959.18	1937.07	1977.89	1971.09	1962.59	2013.61	1982.99	1913.27	1930.27	1940.48	1998.3	1911.56	2008.5	1935.37	1988.1	1903.06	1959.18	1940.48	1892.86	2039.12	1918.37	2005.1	2062.93	2008.5	2000	2062.93	2020.41
38.9748	2054.42	2003.4	2185.37	2103.74	1920.07	2061.22	2068.03	1886.05	2045.92	1957.48	1954.08	2025.51	1982.99	1913.27	1948.98	1894.56	1869.05	1971.09	1986.39	1967.69	1962.59	1962.59	1974.49	1952.38	2068.03	2003.4	1974.49	1918.37	1889.46	1835.03	1960.88	2020.41	2027.21	1940.48	1901.36	1974.49	2042.52	2015.31	2052.72	2032.31	2079.93	2071.43	2113.95	2103.74
38.9944	2047.62	2040.82	2088.44	2013.61	2056.12	2010.2	1986.39	1937.07	1962.59	2018.71	1918.37	2132.65	1976.19	1962.59	1982.99	1976.19	1925.17	1869.05	1872.45	1962.59	1950.68	1998.3	1957.48	1928.57	1982.99	1965.99	1962.59	1967.69	1937.07	2020.41	2032.31	2051.02	1928.57	1971.09	2010.2	1911.56	2017.01	2022.11	1962.59	2102.04	2001.7	1986.39	2159.86	2069.73
39.014	1969.39	1994.9	2008.5	2078.23	2051.02	2022.11	1947.28	1921.77	1971.09	2085.03	2034.01	2039.12	1950.68	1965.99	2061.22	1914.97	1994.9	1863.95	1928.57	2001.7	1933.67	1904.76	1935.37	1931.97	2015.31	1971.09	1972.79	1911.56	2119.05	2018.71	1942.18	2017.01	2028.91	1928.57	1993.2	1998.3	2051.02	2047.62	2066.33	2030.61	2115.65	2032.31	2045.92	2013.61
39.0336	2057.82	2076.53	2081.63	2035.71	2045.92	1962.59	2095.24	1942.18	2015.31	2059.52	1972.79	1948.98	1906.46	2066.33	1947.28	1972.79	2079.93	1923.47	1942.18	1928.57	1909.86	1880.95	1921.77	1960.88	1937.07	2056.12	1877.55	1954.08	1977.89	1877.55	2066.33	1947.28	1981.29	2008.5	1991.5	1998.3	1994.9	2193.88	1969.39	1996.6	2134.35	2022.11	1974.49	2095.24
39.0532	1996.6	2071.43	2105.44	2023.81	2071.43	1948.98	2129.25	1925.17	2056.12	2095.24	1972.79	1892.86	2015.31	1957.48	1974.49	1819.73	2051.02	1991.5	1925.17	1914.97	2057.82	1976.19	1916.67	2020.41	1967.69	2125.85	2074.83	1967.69	1886.05	1965.99	1903.06	2013.61	2030.61	1989.8	2027.21	2062.93	2045.92	2013.61	2066.33	2064.63	2132.65	2006.8	2030.61	2103.74
39.0728	2034.01	1974.49	2025.51	2049.32	1933.67	1977.89	2100.34	1920.07	1982.99	2003.4	1977.89	2103.74	2022.11	2047.62	1931.97	1943.88	1904.76	2035.71	2010.2	1972.79	2000	1911.56	1940.48	1942.18	1954.08	1969.39	1853.74	2090.14	2011.9	1982.99	2037.41	2034.01	1960.88	1945.58	1971.09	2047.62	2013.61	2003.4	1981.29	2066.33	2044.22	2047.62	2049.32	1991.5
39.0924	2154.76	1909.86	1940.48	2061.22	2000	2032.31	2023.81	1940.48	1930.27	2025.51	2025.51	2003.4	2015.31	1994.9	1952.38	1869.05	2088.44	1899.66	1897.96	1991.5	1976.19	2003.4	2044.22	1865.65	1916.67	2006.8	1901.36	1926.87	1988.1	2015.31	2052.72	2052.72	1942.18	2011.9	1986.39	2027.21	2098.64	2028.91	2040.82	2049.32	2066.33	2017.01	2032.31	2093.54
39.112	2010.2	2017.01	1986.39	2068.03	1976.19	1991.5	2035.71	2049.32	2108.84	2088.44	1875.85	1938.78	1894.56	2017.01	1865.65	1971.09	2025.51	1920.07	1938.78	2000	2015.31	2040.82	1879.25	2020.41	1886.05	1948.98	2045.92	1945.58	2003.4	2001.7	2090.14	2013.61	1940.48	1947.28	1948.98	2057.82	2069.73	1988.1	2030.61	2020.41	2013.61	2018.71	2006.8	2096.94
39.1316	2147.96	2112.24	2022.11	2069.73	1943.88	2003.4	1867.35	1967.69	1904.76	1913.27	1938.78	2054.42	1960.88	1930.27	1972.79	2011.9	1976.19	1930.27	1942.18	1926.87	1926.87	1897.96	1955.78	1938.78	1897.96	1913.27	1914.97	1998.3	2028.91	1870.75	1969.39	2062.93	1940.48	1994.9	2129.25	2013.61	1981.29	2013.61	1986.39	1993.2	1896.26	2068.03	2120.75	2028.91
39.1512	1959.18	2028.91	2068.03	2018.71	2025.51	2040.82	1986.39	2027.21	2035.71	2003.4	1974.49	1891.16	1955.78	1940.48	1889.46	1981.29	2001.7	1897.96	1969.39	1816.33	1848.64	1909.86	1906.46	1926.87	1897.96	1964.29	1908.16	2076.53	1942.18	1916.67	1977.89	1969.39	1967.69	2044.22	1969.39	2054.42	2134.35	2027.21	1984.69	2056.12	2066.33	1984.69	1969.39	1965.99
39.1708	2081.63	1986.39	1967.69	1994.9	1972.79	2044.22	1964.29	1964.29	2056.12	2017.01	1964.29	1903.06	1981.29	1988.1	1954.08	1940.48	1886.05	1860.54	2018.71	1903.06	1913.27	2037.41	1954.08	1942.18	1923.47	1952.38	1943.88	1923.47	1945.58	1886.05	1892.86	2008.5	1993.2	1996.6	1943.88	1962.59	2076.53	1993.2	2061.22	2176.87	1977.89	1923.47	2001.7	2008.5
39.1904	2059.52	2044.22	2068.03	2057.82	2059.52	1984.69	2102.04	2034.01	1850.34	1972.79	1920.07	1931.97	1969.39	2039.12	1967.69	1869.05	1945.58	1942.18	2013.61	1955.78	1998.3	1928.57	2001.7	1884.35	1943.88	2028.91	1991.5	2005.1	1911.56	1896.26	1908.16	1952.38	1982.99	1977.89	1954.08	1976.19	2127.55	2076.53	1977.89	1974.49	1942.18	1935.37	2100.34	2037.41
39.21	1969.39	2068.03	2125.85	2044.22	2127.55	2005.1	2005.1	1976.19	1916.67	2073.13	1896.26	2049.32	1933.67	1911.56	2047.62	2010.2	1928.57	1862.24	1954.08	2020.41	1972.79	1943.88	1886.05	1954.08	1942.18	1976.19	1916.67	1938.78	1923.47	1887.76	2049.32	1988.1	2005.1	1957.48	2022.11	2088.44	2015.31	2040.82	1991.5	1943.88	2047.62	1928.57	2022.11	1974.49
39.2296	2068.03	2003.4	2100.34	2096.94	1989.8	2005.1	2020.41	1977.89	1986.39	2052.72	1943.88	2018.71	1989.8	1962.59	1957.48	1960.88	1930.27	1880.95	2039.12	2034.01	1819.73	1938.78	1981.29	1943.88	2098.64	2039.12	1945.58	1977.89	1965.99	1962.59	2006.8	1993.2	1982.99	1996.6	2006.8	1904.76	2035.71	2108.84	1875.85	2006.8	2045.92	2051.02	2025.51	2003.4
39.2492	1981.29	2032.31	2052.72	1965.99	2073.13	1931.97	2003.4	2040.82	2011.9	1962.59	1938.78	1923.47	1923.47	1986.39	1977.89	2001.7	2027.21	1943.88	1891.16	1845.24	2056.12	1909.86	1974.49	1916.67	1938.78	2015.31	1948.98	2022.11	1940.48	2054.42	1984.69	1880.95	1942.18	1988.1	2011.9	1948.98	1981.29	2093.54	2040.82	1957.48	2076.53	2073.13	1965.99	2032.31
39.2688	2068.03	2018.71	2168.37	2027.21	1989.8	1911.56	1967.69	2120.75	1955.78	1996.6	1989.8	2086.73	1976.19	1909.86	1899.66	1977.89	1948.98	1899.66	1928.57	2052.72	1954.08	1942.18	1923.47	2035.71	1836.73	1829.93	2034.01	1959.18	1926.87	2074.83	1911.56	1976.19	2015.31	2000	2044.22	1988.1	2020.41	1935.37	2042.52	2034.01	2023.81	2001.7	1977.89	2051.02
39.2884	2013.61	1962.59	2119.05	2125.85	2018.71	2049.32	1879.25	1948.98	2057.82	2020.41	1998.3	1892.86	2039.12	2030.61	2034.01	1965.99	2034.01	2051.02	1955.78	1926.87	1875.85	1945.58	1909.86	1896.26	1960.88	1838.44	2068.03	1957.48	2018.71	1938.78	1906.46	1996.6	1916.67	2022.11	1937.07	2006.8	1993.2	1998.3	2093.54	2008.5	2100.34	2130.95	1984.69	2062.93
39.308	1998.3	2057.82	2088.44	2052.72	2018.71	1976.19	1998.3	2045.92	1965.99	2017.01	1933.67	1908.16	1988.1	1857.14	1952.38	1884.35	1976.19	1957.48	1931.97	1908.16	1920.07	1981.29	1935.37	1855.44	1935.37	1967.69	1879.25	2027.21	1965.99	1818.03	1950.68	1935.37	1920.07	2023.81	2013.61	1981.29	1969.39	2044.22	1996.6	1962.59	2052.72	2025.51	2127.55	2039.12
39.3276	1943.88	2090.14	2042.52	1986.39	2006.8	2011.9	1984.69	1938.78	2020.41	2066.33	1904.76	1993.2	2115.65	2003.4	1981.29	2044.22	1959.18	1962.59	1937.07	1947.28	1959.18	1948.98	1952.38	1965.99	1969.39	1986.39	2020.41	1954.08	1928.57	1957.48	1982.99	2000	1943.88	1950.68	1880.95	2011.9	2049.32	1962.59	1952.38	2057.82	2057.82	1989.8	2093.54	1948.98
39.3472	2062.93	2069.73	2049.32	1952.38	1887.76	1869.05	1964.29	2028.91	1984.69	2022.11	1931.97	2015.31	1935.37	1886.05	2005.1	1954.08	1977.89	1993.2	1943.88	1971.09	1863.95	1989.8	1933.67	2005.1	1908.16	2040.82	2056.12	1931.97	1988.1	1860.54	1974.49	2044.22	2011.9	1926.87	1977.89	1945.58	1942.18	1981.29	1982.99	1937.07	2015.31	1867.35	2023.81	2113.95
39.3668	2035.71	1998.3	2136.05	1982.99	2022.11	1937.07	1887.76	1976.19	2023.81	1886.05	2076.53	1938.78	2047.62	1937.07	1911.56	1991.5	1896.26	1960.88	1931.97	2083.33	1925.17	2008.5	1874.15	1937.07	1982.99	1984.69	1867.35	1937.07	1811.22	2085.03	1896.26	2027.21	1942.18	2045.92	1896.26	1993.2	2022.11	2047.62	2001.7	2052.72	2061.22	1962.59	2120.75	2015.31
39.3864	2079.93	2035.71	2079.93	1923.47	1981.29	1994.9	2028.91	1872.45	1965.99	1996.6	1952.38	1938.78	1974.49	2057.82	1957.48	1948.98	1918.37	1874.15	2001.7	2005.1	1943.88	2008.5	2008.5	1930.27	1911.56	2001.7	1940.48	1914.97	1962.59	2039.12	1855.44	1926.87	1880.95	2028.91	1942.18	2074.83	1996.6	1935.37	1991.5	1960.88	2107.14	1971.09	2042.52	2013.61
39.406	2113.95	1981.29	2037.41	2059.52	1986.39	1991.5	1954.08	2102.04	2028.91	1916.67	1926.87	1914.97	1940.48	1896.26	1982.99	1899.66	1911.56	1850.34	1880.95	1931.97	1952.38	1940.48	1948.98	2037.41	2005.1	2098.64	1931.97	2001.7	2022.11	1971.09	1840.14	2001.7	1930.27	2039.12	1971.09	1841.84	2056.12	1962.59	2061.22	2064.63	2096.94	2052.72	2006.8	2115.65
39.4256	1960.88	2035.71	2003.4	1998.3	2057.82	1896.26	1998.3	2039.12	1943.88	2042.52	2003.4	2032.31	1928.57	1950.68	1952.38	2005.1	1940.48	1870.75	1843.54	1886.05	1930.27	1937.07	1901.36	1933.67	2074.83	1889.46	1947.28	2023.81	1921.77	1865.65	1964.29	1921.77	2086.73	1943.88	1984.69	1962.59	2013.61	2000	2056.12	1993.2	1967.69	2010.2	1960.88	2000
39.4452	1971.09	1918.37	2052.72	2045.92	2028.91	2023.81	2001.7	2013.61	1982.99	2001.7	1994.9	1948.98	2056.12	1935.37	1855.44	1879.25	2039.12	1908.16	1869.05	1937.07	1926.87	1887.76	2023.81	1982.99	1889.46	1933.67	2051.02	1937.07	1880.95	1952.38	1933.67	2052.72	1974.49	1904.76	2006.8	1998.3	1916.67	2008.5	1972.79	2010.2	2003.4	2020.41	1996.6	2023.81
39.4648	1909.86	2073.13	2045.92	2074.83	2003.4	1954.08	1916.67	2006.8	1962.59	1904.76	2056.12	1880.95	1996.6	1937.07	1916.67	1960.88	1955.78	1891.16	1897.96	1942.18	1986.39	1897.96	1909.86	1952.38	1892.86	1840.14	2056.12	1914.97	1988.1	1913.27	1935.37	1981.29	1988.1	1816.33	1908.16	2066.33	2025.51	1896.26	1930.27	1969.39	2037.41	2068.03	2076.53	1957.48
39.4844	2037.41	2010.2	2003.4	2032.31	2045.92	2022.11	1976.19	1974.49	2011.9	2040.82	2006.8	1858.84	1931.97	1906.46	1942.18	2040.82	1899.66	1894.56	1892.86	1845.24	1889.46	1925.17	1840.14	1899.66	1964.29	1920.07	1863.95	1920.07	1870.75	1855.44	1923.47	1989.8	1972.79	2039.12	1838.44	1916.67	1872.45	1945.58	2006.8	1969.39	2103.74	1972.79	2030.61	2003.4
39.504	1964.29	2013.61	1943.88	1991.5	1943.88	1993.2	1986.39	1931.97	1976.19	1969.39	1962.59	2069.73	2028.91	2068.03	1940.48	1925.17	1950.68	1940.48	1950.68	1916.67	1974.49	1870.75	1908.16	2078.23	1960.88	1933.67	1814.63	1928.57	1943.88	1892.86	1926.87	1967.69	1993.2	1994.9	1955.78	1977.89	2001.7	2035.71	1911.56	1965.99	2006.8	2001.7	2013.61	2040.82
39.5236	2086.73	1954.08	1969.39	2030.61	1945.58	1977.89	1993.2	1994.9	1967.69	2071.43	2005.1	1967.69	2017.01	1988.1	2056.12	1892.86	1840.14	1933.67	1994.9	2107.14	1959.18	2064.63	1942.18	1984.69	1957.48	1959.18	1909.86	1988.1	1792.52	1906.46	1874.15	2022.11	1880.95	1967.69	1976.19	2047.62	2010.2	2008.5	1940.48	2037.41	2017.01	2003.4	2056.12	2018.71
39.5432	2083.33	2044.22	2066.33	1954.08	2042.52	1860.54	2001.7	1962.59	1904.76	1971.09	2020.41	1886.05	1937.07	1914.97	1836.73	1967.69	1836.73	1930.27	1899.66	1918.37	1937.07	1933.67	1954.08	1969.39	1935.37	1823.13	2011.9	1896.26	1882.65	2003.4	1937.07	1935.37	1931.97	1853.74	2008.5	2022.11	1993.2	2115.65	1950.68	2039.12	2006.8	1996.6	1948.98	1974.49
39.5628	2017.01	1981.29	2076.53	1991.5	2069.73	2056.12	1950.68	1957.48	1906.46	1971.09	2039.12	1986.39	1967.69	2006.8	1940.48	2003.4	1998.3	1933.67	1942.18	2011.9	1891.16	1882.65	1969.39	1948.98	1959.18	1848.64	1909.86	1948.98	2032.31	1857.14	1948.98	1971.09	1903.06	1865.65	1894.56	1962.59	1901.36	1942.18	1991.5	2001.7	2076.53	2083.33	1920.07	2034.01
39.5824	2074.83	2081.63	2047.62	1947.28	1998.3	1943.88	1897.96	1952.38	2086.73	1976.19	2071.43	1886.05	1940.48	2045.92	1909.86	1865.65	1892.86	1928.57	1938.78	1863.95	1937.07	1862.24	1926.87	1863.95	1942.18	1903.06	1928.57	1862.24	1945.58	1926.87	2051.02	1974.49	1982.99	1891.16	2068.03	1865.65	1920.07	1994.9	1916.67	2037.41	1937.07	2022.11	2005.1	1974.49
39.602	2095.24	2006.8	2040.82	1988.1	1981.29	1977.89	1988.1	1933.67	2013.61	1948.98	2028.91	1891.16	1940.48	1913.27	1957.48	1882.65	1836.73	1959.18	1863.95	1923.47	1869.05	1926.87	2045.92	1836.73	1921.77	1940.48	1916.67	1994.9	1962.59	1872.45	1960.88	2020.41	1913.27	1938.78	1903.06	1998.3	2032.31	2047.62	1923.47	2011.9	2059.52	1994.9	2027.21	2095.24
39.6216	2034.01	1925.17	2011.9	1942.18	1981.29	2042.52	2006.8	1984.69	2057.82	1967.69	1913.27	1986.39	1947.28	2047.62	1853.74	2003.4	1914.97	1886.05	1948.98	1914.97	1928.57	1964.29	1850.34	1925.17	1931.97	1872.45	1894.56	1972.79	1908.16	1947.28	1959.18	1950.68	1886.05	1889.46	1962.59	2023.81	2006.8	1903.06	1994.9	1903.06	1965.99	2000	1991.5	2040.82
39.6412	2057.82	1911.56	2023.81	2047.62	2008.5	2000	1933.67	1889.46	1965.99	1972.79	1955.78	1942.18	1928.57	1926.87	1952.38	1875.85	1911.56	1920.07	1835.03	1829.93	1872.45	1911.56	1908.16	1865.65	1887.76	1937.07	1950.68	1993.2	2011.9	1986.39	1942.18	1879.25	1981.29	1986.39	2015.31	2001.7	2010.2	1870.75	1957.48	1950.68	1984.69	1945.58	1972.79	1976.19
39.6608	1989.8	2011.9	1955.78	1986.39	2020.41	2008.5	2008.5	1948.98	1945.58	1933.67	2013.61	1969.39	1911.56	1959.18	1943.88	1960.88	2044.22	1857.14	1879.25	1940.48	1945.58	1960.88	1993.2	1877.55	1957.48	1886.05	1991.5	1948.98	1981.29	1952.38	1981.29	1894.56	1843.54	1938.78	1887.76	1950.68	2042.52	1908.16	2035.71	2011.9	2115.65	1996.6	2027.21	1926.87
39.6804	2115.65	1962.59	1993.2	1977.89	1880.95	1988.1	1976.19	1971.09	1928.57	1909.86	1994.9	1942.18	1852.04	1857.14	1870.75	1989.8	1921.77	1831.63	1828.23	2051.02	1988.1	2011.9	1857.14	1869.05	1962.59	1925.17	1950.68	1937.07	2044.22	1989.8	1874.15	1824.83	1933.67	1952.38	1909.86	1972.79	1986.39	1993.2	1942.18	2003.4	1965.99	2027.21	1984.69	2052.72
39.7	1972.79	1996.6	2052.72	1981.29	1981.29	1971.09	1948.98	1962.59	1962.59	1998.3	1967.69	1930.27	1904.76	1977.89	1943.88	1928.57	1940.48	1880.95	1925.17	1819.73	2042.52	1925.17	1931.97	2061.22	1996.6	1928.57	1954.08	1920.07	1921.77	1977.89	2102.04	1967.69	1952.38	1897.96	1870.75	1846.94	2049.32	1994.9	2000	1943.88	2049.32	1969.39	1945.58	1947.28
39.7196	1994.9	1906.46	1955.78	1977.89	2001.7	1998.3	1965.99	1892.86	2023.81	1877.55	1989.8	1863.95	1930.27	1884.35	1930.27	1945.58	1938.78	1904.76	1947.28	1911.56	1964.29	1877.55	1809.52	2006.8	1916.67	1948.98	1967.69	1884.35	1965.99	1789.12	2000	1923.47	1877.55	1974.49	1933.67	1940.48	1901.36	1937.07	1933.67	2086.73	1955.78	1965.99	2035.71	2037.41
39.7392	1959.18	2003.4	2068.03	1945.58	2017.01	2088.44	1942.18	1877.55	1948.98	2034.01	1761.9	2045.92	1894.56	1964.29	1948.98	1906.46	1891.16	2018.71	1925.17	1904.76	1952.38	1840.14	2003.4	1928.57	1957.48	1897.96	1799.32	1889.46	1867.35	1896.26	1965.99	1998.3	1943.88	1863.95	1996.6	1908.16	2001.7	1947.28	1886.05	1965.99	1998.3	1942.18	1965.99	2001.7
39.7588	1977.89	2013.61	2000	2020.41	2015.31	2045.92	2011.9	2037.41	1972.79	1977.89	1937.07	1904.76	1886.05	1879.25	2037.41	1996.6	2000	1867.35	1930.27	1984.69	1784.01	1841.84	1938.78	1892.86	1853.74	1843.54	1954.08	1897.96	1906.46	1967.69	1909.86	1909.86	1952.38	1957.48	1974.49	1916.67	1986.39	1892.86	2028.91	2018.71	1911.56	1998.3	1923.47	2017.01
39.7784	2008.5	1991.5	1977.89	2008.5	2023.81	1981.29	1982.99	2045.92	1969.39	1860.54	1998.3	1889.46	1945.58	1972.79	1976.19	1945.58	1896.26	1889.46	1935.37	1852.04	1892.86	1838.44	1943.88	1787.41	1863.95	1875.85	1926.87	1865.65	1964.29	1863.95	1869.05	1916.67	1947.28	1829.93	1959.18	1937.07	2020.41	1935.37	2008.5	2102.04	2003.4	1918.37	1914.97	2062.93
39.798	2040.82	1960.88	2051.02	2052.72	1918.37	2042.52	1925.17	1989.8	1943.88	1891.16	1993.2	1845.24	1811.22	1952.38	1921.77	1801.02	1887.76	1945.58	1848.64	1974.49	1846.94	1920.07	1913.27	1964.29	1840.14	2013.61	1988.1	1884.35	1858.84	2018.71	1976.19	1862.24	2074.83	1954.08	1933.67	1933.67	1976.19	2045.92	2006.8	2085.03	1931.97	2049.32	2068.03	2083.33
39.8176	2078.23	1950.68	1879.25	2040.82	1879.25	1972.79	1926.87	1875.85	1894.56	1816.33	1989.8	1921.77	1977.89	1846.94	1899.66	1860.54	1875.85	1845.24	1930.27	1852.04	1838.44	1914.97	1904.76	1998.3	1806.12	1858.84	1901.36	1892.86	1913.27	1918.37	1891.16	1897.96	1903.06	1938.78	1908.16	1916.67	1972.79	2034.01	1931.97	2011.9	1896.26	2088.44	2027.21	2110.54
39.8372	2074.83	1875.85	1930.27	1998.3	1920.07	1848.64	1857.14	1972.79	1940.48	1906.46	1943.88	1841.84	1959.18	1867.35	1920.07	1858.84	1908.16	1899.66	1875.85	1840.14	1891.16	1896.26	1909.86	1909.86	1931.97	1933.67	1916.67	1909.86	1816.33	1930.27	1926.87	1892.86	1994.9	1889.46	1950.68	2022.11	1872.45	1967.69	1920.07	1969.39	2023.81	1887.76	1991.5	2078.23
39.8568	2056.12	2086.73	2079.93	2006.8	1972.79	2028.91	2010.2	1950.68	1901.36	1882.65	1969.39	1891.16	1855.44	1937.07	1947.28	1959.18	1938.78	1984.69	1901.36	1826.53	1867.35	1819.73	1892.86	1911.56	1908.16	1938.78	1785.71	1918.37	1875.85	1969.39	1938.78	1976.19	1877.55	1957.48	1988.1	1959.18	2047.62	1914.97	1918.37	2057.82	1918.37	1906.46	1986.39	2022.11
39.8764	2028.91	2064.63	1930.27	1889.46	1933.67	1921.77	1933.67	2008.5	1981.29	1952.38	1925.17	1906.46	1965.99	2011.9	1925.17	1962.59	1897.96	1872.45	1814.63	1875.85	1860.54	1948.98	1833.33	2003.4	1829.93	1892.86	1843.54	1838.44	1904.76	1977.89	1875.85	1836.73	1863.95	1852.04	1981.29	1903.06	1846.94	1904.76	1943.88	1972.79	2005.1	2057.82	2049.32	2044.22
39.896	1994.9	2061.22	1897.96	1891.16	1925.17	1926.87	1959.18	1982.99	1943.88	1964.29	1965.99	1955.78	1920.07	1770.41	1843.54	1879.25	1897.96	1918.37	1857.14	1880.95	1913.27	1816.33	1894.56	1906.46	1879.25	1920.07	1993.2	1947.28	2006.8	1874.15	1891.16	2015.31	1906.46	1967.69	1865.65	1993.2	1965.99	1950.68	1889.46	1938.78	2008.5	2028.91	2113.95	2003.4
39.9156	1928.57	1994.9	1950.68	1962.59	1996.6	2018.71	1933.67	1911.56	1899.66	1952.38	1921.77	1835.03	1976.19	1945.58	1984.69	1960.88	1962.59	1880.95	1923.47	1972.79	2006.8	1848.64	1875.85	1826.53	1880.95	1823.13	1957.48	1947.28	2023.81	1959.18	1916.67	2052.72	1891.16	1886.05	2020.41	1921.77	1886.05	1926.87	1965.99	1894.56	1920.07	2006.8	1972.79	2015.31
39.9352	1996.6	1948.98	1931.97	1991.5	1950.68	1838.44	1964.29	1986.39	1938.78	1872.45	2006.8	1880.95	2003.4	1969.39	1977.89	1836.73	1892.86	2066.33	1875.85	1865.65	1977.89	1889.46	1967.69	1823.13	1972.79	1821.43	1950.68	1908.16	1972.79	2073.13	1916.67	1938.78	1874.15	1880.95	1911.56	1937.07	1891.16	1928.57	1923.47	1926.87	1916.67	1954.08	1982.99	1931.97
39.9548	1935.37	1911.56	1911.56	1981.29	2022.11	1918.37	1901.36	1914.97	2081.63	1998.3	1940.48	1954.08	1882.65	1908.16	1869.05	1916.67	1894.56	1906.46	1897.96	1899.66	1931.97	1911.56	1814.63	1931.97	1853.74	1860.54	1955.78	1850.34	2011.9	1931.97	1867.35	1954.08	1846.94	1938.78	1933.67	2045.92	1899.66	1965.99	1984.69	1928.57	2010.2	1989.8	1955.78	1935.37
39.9744	1984.69	1981.29	1901.36	1863.95	1957.48	1874.15	1964.29	1986.39	1930.27	1971.09	1863.95	1824.83	1913.27	1835.03	1950.68	1972.79	1998.3	1812.93	1899.66	1911.56	1841.84	1884.35	1904.76	1906.46	1763.61	1976.19	1957.48	1954.08	1823.13	1945.58	1886.05	1938.78	1967.69	1833.33	1935.37	1880.95	1818.03	1909.86	1914.97	1989.8	1947.28	1897.96	1879.25	1901.36
39.994	2078.23	1937.07	1848.64	1981.29	1964.29	1959.18	1943.88	1926.87	1858.84	1926.87	1935.37	1833.33	1903.06	1911.56	1974.49	1778.91	1855.44	1908.16	1845.24	1852.04	1819.73	1855.44	1957.48	1945.58	1930.27	1908.16	1858.84	1904.76	1887.76	1884.35	1850.34	1836.73	1792.52	1920.07	1899.66	1887.76	1967.69	1860.54	1940.48	2010.2	2017.01	1976.19	1926.87	1937.07
40.0136	2010.2	1947.28	2001.7	1977.89	1913.27	1897.96	1974.49	1925.17	1965.99	1904.76	2000	1790.82	1903.06	1974.49	2032.31	1863.95	1886.05	1916.67	1863.95	1879.25	1845.24	1909.86	1829.93	1889.46	1925.17	1957.48	1838.44	1933.67	1843.54	1884.35	1845.24	1911.56	1869.05	1940.48	1982.99	1841.84	1908.16	1906.46	1863.95	1918.37	1926.87	1957.48	1930.27	1938.78
40.0332	2030.61	1872.45	2044.22	1937.07	1923.47	1948.98	2035.71	1928.57	1845.24	1853.74	1909.86	1989.8	1884.35	1889.46	1886.05	1824.83	1909.86	1923.47	1899.66	1891.16	1828.23	1897.96	1819.73	1889.46	1947.28	1923.47	1901.36	1872.45	1923.47	1954.08	1845.24	1828.23	1896.26	1945.58	1867.35	1959.18	1824.83	1858.84	1865.65	2003.4	2008.5	2039.12	1957.48	1952.38
40.0528	2025.51	2030.61	1903.06	1903.06	1986.39	1903.06	1884.35	1950.68	1925.17	1863.95	1918.37	1882.65	1852.04	1947.28	1954.08	1850.34	1870.75	1903.06	1886.05	1938.78	1891.16	1812.93	1882.65	1806.12	1828.23	1818.03	1795.92	1891.16	2010.2	1814.63	1816.33	1986.39	1894.56	1933.67	1870.75	1918.37	1884.35	1891.16	1962.59	1931.97	2081.63	1942.18	1991.5	1940.48
40.0724	2028.91	1840.14	1954.08	2005.1	1940.48	1931.97	1806.12	1969.39	1799.32	2001.7	1972.79	1772.11	1955.78	1804.42	1930.27	1937.07	1918.37	1964.29	1869.05	1986.39	1920.07	1821.43	1845.24	1816.33	1797.62	1792.52	1869.05	1824.83	1852.04	1926.87	1903.06	1828.23	1940.48	1928.57	1879.25	1965.99	1943.88	1880.95	1867.35	1921.77	2020.41	1904.76	2011.9	1916.67
40.092	1930.27	1933.67	1986.39	1862.24	1984.69	1896.26	1896.26	1942.18	1971.09	1981.29	1886.05	1897.96	1870.75	1909.86	1964.29	1835.03	1875.85	1911.56	1773.81	1908.16	1877.55	1846.94	1831.63	1982.99	1886.05	1838.44	1988.1	1879.25	1896.26	1850.34	1838.44	1846.94	1840.14	1957.48	1872.45	1829.93	1904.76	1901.36	1836.73	1989.8	1950.68	2000	1989.8	1828.23
40.1116	1959.18	1972.79	1993.2	1935.37	1901.36	1937.07	1857.14	1860.54	1918.37	1863.95	1870.75	1869.05	1891.16	1877.55	1901.36	1914.97	1952.38	1914.97	1872.45	1836.73	1778.91	1909.86	1795.92	1850.34	1935.37	1862.24	1789.12	1857.14	1914.97	1899.66	1835.03	1977.89	1897.96	1920.07	1967.69	1967.69	1921.77	1971.09	1877.55	2017.01	2040.82	1858.84	1933.67	1933.67
40.1312	2008.5	1981.29	1954.08	1960.88	1940.48	1923.47	1921.77	1874.15	1906.46	1846.94	1935.37	1967.69	1746.6	1904.76	1904.76	1925.17	1862.24	1863.95	1818.03	1894.56	1867.35	1789.12	1916.67	1824.83	1826.53	1860.54	1801.02	1869.05	1886.05	1931.97	2000	1819.73	1865.65	1931.97	1909.86	1892.86	1950.68	1947.28	1925.17	1974.49	1920.07	1925.17	1904.76	1916.67
40.1508	1969.39	1986.39	1942.18	1870.75	1974.49	2068.03	1996.6	1875.85	1933.67	1901.36	1848.64	1882.65	1913.27	2001.7	1896.26	1897.96	1818.03	1947.28	1869.05	1811.22	1923.47	1950.68	1841.84	1821.43	1758.5	1838.44	1925.17	1928.57	1845.24	1848.64	1942.18	1835.03	1889.46	1901.36	1926.87	1918.37	1875.85	1880.95	2052.72	1969.39	1867.35	1954.08	1986.39	2017.01
40.1704	2015.31	1835.03	1806.12	2039.12	1988.1	1998.3	1971.09	1894.56	1879.25	1925.17	1853.74	1896.26	1926.87	1889.46	1741.5	1921.77	1858.84	1863.95	1843.54	1908.16	1857.14	1994.9	1918.37	1899.66	1748.3	1838.44	1908.16	1892.86	1843.54	1836.73	1823.13	1863.95	1914.97	1819.73	1896.26	1853.74	1891.16	1892.86	2096.94	1840.14	1860.54	1889.46	1880.95	1989.8
40.19	2052.72	2006.8	1865.65	1880.95	1821.43	1855.44	1843.54	1891.16	1904.76	1926.87	1923.47	1899.66	1880.95	1911.56	1792.52	1891.16	1986.39	1899.66	1838.44	1955.78	1828.23	1840.14	1858.84	1870.75	1768.71	1756.8	1863.95	1925.17	1886.05	1886.05	1933.67	1965.99	1867.35	1921.77	1925.17	1947.28	1947.28	1916.67	1996.6	1785.71	2005.1	1945.58	1971.09	2037.41
40.2096	1962.59	2069.73	1982.99	1811.22	1969.39	1916.67	1816.33	1891.16	1863.95	1969.39	1840.14	1846.94	1901.36	1828.23	1913.27	1879.25	1867.35	1773.81	1920.07	1867.35	1874.15	1862.24	1892.86	1845.24	1848.64	1903.06	1909.86	1874.15	1863.95	1812.93	1785.71	1916.67	1875.85	2066.33	1880.95	1935.37	1828.23	1809.52	1906.46	1875.85	1906.46	2005.1	1933.67	2030.61
40.2292	1879.25	2042.52	1930.27	1867.35	1857.14	1940.48	1911.56	1879.25	1850.34	1986.39	1943.88	1916.67	1899.66	1899.66	1993.2	1887.76	1835.03	1892.86	1954.08	1923.47	1913.27	1867.35	1880.95	1855.44	1848.64	1884.35	1853.74	1887.76	1904.76	1874.15	1824.83	1833.33	1892.86	1887.76	1860.54	1960.88	1870.75	1870.75	1889.46	1950.68	1911.56	2027.21	1894.56	1914.97
40.2488	1865.65	1897.96	1877.55	1977.89	1913.27	1906.46	1928.57	1894.56	1892.86	2011.9	1823.13	1892.86	1773.81	1860.54	1801.02	1858.84	1843.54	1897.96	1884.35	1896.26	1950.68	1867.35	1943.88	1845.24	1846.94	1867.35	1831.63	1886.05	1790.82	1818.03	1869.05	1843.54	1855.44	1877.55	1901.36	1833.33	1916.67	1931.97	1807.82	1974.49	1928.57	1942.18	1921.77	1955.78
40.2684	1882.65	1887.76	1948.98	1945.58	1872.45	1852.04	1926.87	1989.8	1959.18	1943.88	1908.16	1952.38	1862.24	1906.46	1875.85	1777.21	1823.13	1838.44	1843.54	1777.21	1923.47	1826.53	1816.33	1863.95	1877.55	1959.18	1916.67	1853.74	1778.91	1858.84	1869.05	1942.18	1821.43	1884.35	1819.73	1836.73	1738.1	1921.77	1945.58	1906.46	1845.24	1986.39	1870.75	1916.67
40.288	1923.47	1889.46	1911.56	1940.48	1886.05	1897.96	1962.59	1869.05	1962.59	1894.56	1801.02	1903.06	1857.14	1812.93	1872.45	1896.26	1959.18	1926.87	1926.87	1918.37	1991.5	1852.04	1950.68	1911.56	1841.84	1865.65	1814.63	1850.34	1807.82	1867.35	1870.75	1952.38	1976.19	1911.56	1877.55	1811.22	1848.64	1880.95	1909.86	1904.76	1768.71	1896.26	1926.87	1962.59
40.3076	1875.85	1964.29	1960.88	1892.86	1931.97	1933.67	1969.39	1880.95	1952.38	1906.46	1977.89	1887.76	1835.03	1756.8	1908.16	1872.45	1829.93	1828.23	1852.04	1960.88	1903.06	1836.73	1891.16	1943.88	1862.24	1976.19	1863.95	1950.68	1843.54	2013.61	1969.39	1778.91	1826.53	1891.16	1913.27	1955.78	1962.59	1877.55	2028.91	2011.9	1976.19	1884.35	1867.35	1964.29
40.3272	2049.32	1921.77	1945.58	1914.97	1913.27	1918.37	1926.87	1960.88	1920.07	1889.46	1918.37	1845.24	1891.16	1896.26	1925.17	2015.31	1824.83	1877.55	1741.5	1751.7	1918.37	1812.93	1923.47	1940.48	1858.84	1775.51	1937.07	1894.56	1826.53	1845.24	1846.94	1831.63	1750	1899.66	1918.37	1867.35	1862.24	1887.76	1880.95	2010.2	1965.99	1926.87	1965.99	2051.02
40.3468	1977.89	1982.99	1886.05	1918.37	1756.8	1850.34	1782.31	1921.77	1865.65	1880.95	1852.04	1773.81	1901.36	1833.33	1845.24	1812.93	1862.24	1835.03	1899.66	1840.14	1928.57	1722.79	1852.04	1928.57	1872.45	1887.76	1804.42	1767.01	1870.75	1862.24	1897.96	1903.06	1914.97	1823.13	1882.65	1882.65	1814.63	1778.91	1943.88	1954.08	1913.27	1884.35	1940.48	1865.65
40.3664	1959.18	1860.54	1853.74	1954.08	1869.05	1853.74	1947.28	1925.17	1897.96	1874.15	1896.26	1921.77	1892.86	1959.18	1846.94	1887.76	1831.63	1884.35	1824.83	1831.63	1792.52	1874.15	1782.31	1896.26	1795.92	1790.82	1772.11	1908.16	1918.37	1891.16	1756.8	1945.58	1838.44	1802.72	1918.37	1892.86	1857.14	1882.65	1857.14	1926.87	1884.35	1967.69	1911.56	1955.78
40.386	2003.4	1865.65	1935.37	1948.98	1940.48	1909.86	1942.18	1836.73	1879.25	1753.4	1872.45	1913.27	1777.21	1954.08	1892.86	1828.23	1872.45	1829.93	1765.31	1850.34	1906.46	1845.24	1787.41	1858.84	1831.63	1857.14	1836.73	1908.16	1853.74	1823.13	1785.71	1911.56	1833.33	1843.54	1807.82	1802.72	1874.15	1926.87	1710.88	1967.69	1911.56	1962.59	1942.18	1928.57
40.4056	1955.78	1947.28	1914.97	2027.21	1943.88	1867.35	1816.33	1977.89	1965.99	1794.22	1840.14	1838.44	1874.15	1767.01	1892.86	1777.21	1937.07	1872.45	1846.94	1789.12	1852.04	1765.31	1931.97	1855.44	1858.84	1850.34	1848.64	1877.55	1855.44	1976.19	1882.65	1841.84	1889.46	1982.99	1872.45	1964.29	1763.61	1870.75	1846.94	1901.36	1824.83	1969.39	1850.34	1831.63
40.4252	1875.85	1870.75	1891.16	2040.82	1807.82	1935.37	1940.48	1982.99	1948.98	1909.86	1920.07	1882.65	1770.41	1860.54	1828.23	1870.75	1867.35	1719.39	1799.32	1877.55	1914.97	1904.76	1743.2	1945.58	1860.54	1981.29	1879.25	1955.78	1862.24	1833.33	1853.74	1858.84	1855.44	1833.33	1897.96	1964.29	1818.03	1869.05	1821.43	2049.32	1850.34	1896.26	1937.07	1903.06
40.4448	1921.77	1862.24	1911.56	1994.9	1965.99	1807.82	1874.15	1887.76	1852.04	1943.88	1981.29	1942.18	1819.73	1879.25	1863.95	1835.03	1787.41	1874.15	1855.44	1892.86	1867.35	1801.02	1838.44	1896.26	1818.03	1860.54	1828.23	1891.16	1775.51	1809.52	1823.13	1921.77	1767.01	1892.86	1853.74	1853.74	1794.22	1785.71	1862.24	1809.52	1882.65	1855.44	1829.93	1964.29
40.4644	1965.99	1886.05	1880.95	1860.54	1821.43	1892.86	1835.03	1789.12	1879.25	1853.74	1882.65	1829.93	1860.54	1756.8	1880.95	1931.97	1887.76	1693.88	1913.27	1896.26	1850.34	1857.14	1916.67	1845.24	1843.54	1904.76	1843.54	1877.55	1899.66	1884.35	1838.44	1814.63	1784.01	1935.37	1948.98	1782.31	1896.26	1908.16	2023.81	1911.56	1875.85	1916.67	1940.48	1916.67
40.484	1903.06	1877.55	1962.59	1880.95	1767.01	1911.56	1909.86	1933.67	1828.23	1879.25	1945.58	1887.76	1911.56	1816.33	1863.95	1867.35	1755.1	1816.33	1940.48	1887.76	1899.66	1806.12	1872.45	1872.45	1937.07	1954.08	1826.53	1870.75	1948.98	1821.43	1869.05	1879.25	1858.84	1785.71	1874.15	1846.94	1836.73	1923.47	1853.74	2022.11	1857.14	1860.54	1852.04	1938.78
40.5036	1935.37	1945.58	1984.69	1794.22	1899.66	1952.38	1858.84	1926.87	1889.46	1848.64	1869.05	1823.13	1918.37	1840.14	1833.33	1853.74	1957.48	1879.25	1828.23	1731.29	1863.95	1889.46	1920.07	1707.48	1911.56	1799.32	1736.39	1858.84	1892.86	1886.05	1921.77	1965.99	2025.51	1914.97	1977.89	1857.14	1836.73	1879.25	1792.52	1923.47	1904.76	1930.27	1916.67	1913.27
40.5232	2023.81	1950.68	1829.93	1877.55	1952.38	1891.16	1937.07	1914.97	1894.56	1901.36	1846.94	1889.46	1920.07	1872.45	1843.54	1835.03	1829.93	1778.91	1811.22	1872.45	1833.33	1824.83	1903.06	1765.31	1920.07	1814.63	1880.95	1831.63	1908.16	1952.38	1892.86	1860.54	1886.05	1897.96	1911.56	1892.86	1836.73	1833.33	1909.86	1914.97	1938.78	1993.2	1913.27	1947.28
40.5428	1918.37	1950.68	2005.1	1916.67	1994.9	1904.76	1855.44	1860.54	1933.67	1809.52	1858.84	1860.54	1882.65	1804.42	1879.25	1812.93	1843.54	1852.04	1904.76	1858.84	1831.63	1850.34	1738.1	1790.82	1887.76	1886.05	1943.88	1971.09	1848.64	1869.05	1887.76	1811.22	1880.95	1818.03	1882.65	1816.33	1853.74	1889.46	1875.85	2005.1	1945.58	1955.78	1872.45	1818.03
40.5624	1904.76	1841.84	1824.83	1879.25	1960.88	1918.37	1960.88	1874.15	1887.76	1739.8	1785.71	1892.86	1887.76	1863.95	1938.78	1906.46	1865.65	1790.82	1914.97	1811.22	1848.64	1858.84	1897.96	1858.84	1824.83	1809.52	1823.13	1901.36	1911.56	1894.56	1812.93	1928.57	1840.14	1790.82	1948.98	1925.17	1836.73	1833.33	1865.65	1918.37	1882.65	1918.37	1926.87	1852.04
40.582	1921.77	1984.69	1896.26	1838.44	1811.22	1965.99	1896.26	1875.85	1785.71	1801.02	1930.27	2008.5	1795.92	1846.94	1996.6	1841.84	1892.86	1778.91	1911.56	1732.99	1863.95	1896.26	1874.15	1848.64	1792.52	1818.03	1867.35	1843.54	1739.8	1845.24	1853.74	1763.61	1897.96	1843.54	1957.48	1833.33	1811.22	1894.56	2030.61	1906.46	1884.35	1954.08	1908.16	1882.65
40.6016	1971.09	1899.66	1863.95	1877.55	1938.78	1862.24	1926.87	1914.97	1899.66	2015.31	1855.44	1862.24	1938.78	1964.29	1911.56	1850.34	1753.4	1836.73	1867.35	1879.25	1884.35	1846.94	1853.74	1852.04	1931.97	1875.85	1787.41	1858.84	1913.27	1860.54	1846.94	1836.73	1838.44	1933.67	1886.05	1952.38	1894.56	1840.14	1792.52	1974.49	1904.76	1948.98	1967.69	1896.26
40.6212	1916.67	1920.07	1903.06	1824.83	1860.54	1977.89	1897.96	1867.35	1974.49	1913.27	1894.56	1841.84	1921.77	1767.01	1855.44	1736.39	1824.83	1821.43	1836.73	1916.67	1908.16	1833.33	1756.8	1937.07	1867.35	1957.48	1751.7	1950.68	1867.35	1704.08	1811.22	1954.08	1807.82	1896.26	1892.86	1850.34	1875.85	1858.84	1836.73	1811.22	1869.05	1962.59	1947.28	1891.16
40.6408	1897.96	1908.16	1981.29	1923.47	1826.53	1818.03	1855.44	1976.19	1863.95	1801.02	1901.36	1940.48	1880.95	1889.46	1836.73	1884.35	1812.93	1928.57	1732.99	1836.73	1846.94	1928.57	1872.45	1843.54	1804.42	1824.83	1863.95	1658.16	1904.76	1886.05	1843.54	1855.44	1828.23	1799.32	1908.16	2017.01	1896.26	1928.57	1909.86	1899.66	1921.77	1969.39	1976.19	1872.45
40.6604	1855.44	1824.83	1957.48	1952.38	1921.77	1865.65	1875.85	1857.14	1841.84	1875.85	1852.04	1853.74	1841.84	1841.84	1816.33	1824.83	1857.14	1938.78	1872.45	1903.06	1852.04	1911.56	1870.75	1840.14	1823.13	1918.37	1875.85	1896.26	1821.43	1821.43	1920.07	1824.83	1835.03	1801.02	1812.93	1858.84	1846.94	1954.08	1812.93	1846.94	1988.1	1955.78	1928.57	1974.49
40.68	1874.15	1928.57	1901.36	1889.46	1904.76	1899.66	1926.87	1867.35	1782.31	1829.93	1852.04	1860.54	1933.67	1775.51	1904.76	1778.91	1826.53	1875.85	1880.95	1795.92	1845.24	1758.5	1886.05	1897.96	1767.01	1867.35	1726.19	1843.54	1795.92	1850.34	1906.46	1858.84	1829.93	1906.46	1782.31	1894.56	1926.87	1863.95	1848.64	1853.74	2034.01	1918.37	1833.33	1818.03
40.6996	1862.24	1957.48	1875.85	1840.14	1906.46	1906.46	1874.15	1882.65	1799.32	1782.31	1821.43	1801.02	1838.44	1784.01	1778.91	1797.62	1836.73	1814.63	1811.22	1943.88	1875.85	1962.59	1799.32	1858.84	1841.84	1869.05	1829.93	1896.26	1831.63	1831.63	1794.22	1916.67	1823.13	1812.93	1909.86	1814.63	1826.53	1826.53	1886.05	1848.64	1909.86	1954.08	1901.36	1852.04
40.7192	1921.77	1940.48	1998.3	1862.24	1892.86	1943.88	1836.73	1894.56	1904.76	1729.59	1741.5	1913.27	1765.31	1862.24	1767.01	1744.9	1853.74	1850.34	1736.39	1824.83	1811.22	1814.63	1894.56	1899.66	1778.91	1794.22	1872.45	1889.46	1879.25	1836.73	1794.22	1892.86	1840.14	1795.92	1862.24	1913.27	1853.74	1853.74	1945.58	1960.88	1894.56	1921.77	1901.36	1940.48
40.7388	2086.73	1892.86	1858.84	1880.95	1916.67	1942.18	1935.37	1852.04	1860.54	1863.95	1794.22	1840.14	1838.44	1773.81	1826.53	1794.22	1909.86	1816.33	1840.14	1911.56	1843.54	1904.76	1870.75	1833.33	1835.03	1833.33	1794.22	1971.09	1826.53	1938.78	1867.35	1845.24	1836.73	1860.54	1916.67	1823.13	1967.69	1843.54	1862.24	1870.75	1823.13	1773.81	1869.05	1845.24
40.7584	1945.58	1891.16	2001.7	1899.66	1918.37	1947.28	1960.88	1886.05	1897.96	1806.12	1882.65	1853.74	1799.32	1826.53	1886.05	1904.76	1853.74	1882.65	1875.85	1843.54	1804.42	1828.23	1773.81	1952.38	1755.1	1787.41	1948.98	1795.92	1836.73	1750	1908.16	1925.17	1920.07	1906.46	1855.44	1863.95	1857.14	1875.85	1797.62	1887.76	1921.77	1931.97	1828.23	1920.07
40.778	1947.28	1931.97	1913.27	1862.24	1811.22	1848.64	1794.22	1911.56	1897.96	1804.42	1731.29	1843.54	1867.35	1870.75	1841.84	1875.85	1814.63	1841.84	1772.11	1845.24	1812.93	1848.64	1799.32	1840.14	1819.73	1799.32	1835.03	1899.66	1930.27	1852.04	1833.33	1840.14	1891.16	1809.52	1896.26	1880.95	1729.59	1921.77	1901.36	1955.78	1807.82	1877.55	1950.68	1913.27
40.7976	1923.47	1892.86	1891.16	1836.73	1889.46	1858.84	1860.54	1877.55	1850.34	1753.4	1882.65	1763.61	1852.04	1853.74	1947.28	1823.13	1855.44	1845.24	1841.84	1797.62	1831.63	1811.22	1736.39	1767.01	1835.03	1777.21	1797.62	1789.12	1858.84	1926.87	1901.36	1812.93	1846.94	1852.04	1920.07	1845.24	1777.21	1886.05	1918.37	1906.46	1892.86	1923.47	1852.04	1931.97
40.8172	1875.85	1993.2	1971.09	1921.77	1872.45	1889.46	1812.93	1930.27	1921.77	1777.21	1875.85	1870.75	1933.67	1833.33	1802.72	1797.62	1848.64	1870.75	1872.45	1852.04	1904.76	1942.18	1744.9	1829.93	1807.82	1792.52	1795.92	1792.52	1853.74	1858.84	1826.53	1845.24	1875.85	1751.7	1831.63	1848.64	1833.33	1897.96	1863.95	1838.44	1921.77	1957.48	1906.46	1886.05
40.8368	1950.68	1858.84	1901.36	1933.67	1833.33	1957.48	2015.31	1778.91	1846.94	1865.65	1935.37	1920.07	1845.24	1818.03	1812.93	1892.86	1855.44	1925.17	1858.84	1887.76	1882.65	1812.93	1804.42	1792.52	1765.31	1799.32	1833.33	1804.42	1840.14	1870.75	1935.37	1841.84	1875.85	1886.05	1855.44	1831.63	1886.05	1836.73	1952.38	1828.23	1869.05	1845.24	1778.91	1867.35
40.8564	1899.66	1872.45	1950.68	1952.38	1790.82	1921.77	2001.7	1897.96	1884.35	1911.56	1911.56	1777.21	1831.63	1853.74	1858.84	1756.8	1833.33	1848.64	1880.95	1886.05	1855.44	1914.97	1828.23	1872.45	1804.42	1872.45	1795.92	1899.66	1943.88	1763.61	1920.07	1841.84	1823.13	1802.72	1812.93	1835.03	1965.99	1829.93	1875.85	1870.75	1773.81	1954.08	1863.95	1850.34
40.876	1846.94	1933.67	1879.25	1857.14	1911.56	1750	1697.28	1819.73	1790.82	1777.21	1867.35	1751.7	1877.55	1799.32	1719.39	1789.12	1801.02	1845.24	1908.16	1860.54	1957.48	1865.65	1846.94	1857.14	1840.14	1913.27	1784.01	1879.25	1763.61	1874.15	1897.96	1860.54	1833.33	1828.23	1991.5	1801.02	1874.15	1887.76	1829.93	1874.15	1974.49	1940.48	1993.2	1843.54
40.8956	1935.37	1865.65	1903.06	1928.57	1862.24	1952.38	1811.22	1899.66	1886.05	1811.22	1937.07	1855.44	1848.64	1789.12	1850.34	1831.63	1840.14	1809.52	1763.61	1809.52	1814.63	1903.06	1846.94	1724.49	1875.85	1821.43	1845.24	1935.37	1782.31	1794.22	1875.85	1801.02	1933.67	1812.93	1831.63	1852.04	1804.42	1836.73	1875.85	1812.93	1903.06	1976.19	1916.67	1972.79
40.9152	1896.26	1964.29	1882.65	1904.76	1875.85	1928.57	1736.39	1799.32	1823.13	1903.06	1884.35	1785.71	1809.52	1986.39	1773.81	1906.46	1687.07	1826.53	1780.61	1726.19	1840.14	1782.31	1773.81	1838.44	1819.73	1843.54	1831.63	1823.13	1831.63	1829.93	1877.55	1807.82	1818.03	1821.43	1918.37	1814.63	1850.34	1867.35	1923.47	1823.13	1986.39	1918.37	1879.25	1879.25
40.9348	1954.08	1880.95	1831.63	1903.06	1908.16	1782.31	1835.03	1789.12	1918.37	1937.07	1850.34	1821.43	1835.03	1824.83	1942.18	1772.11	1836.73	1867.35	1879.25	1843.54	1794.22	1784.01	1838.44	1784.01	1775.51	1809.52	1717.69	1943.88	1925.17	1719.39	1858.84	1828.23	1734.69	1797.62	1920.07	1838.44	1914.97	1845.24	1926.87	1879.25	1875.85	1887.76	1989.8	1906.46
40.9544	1867.35	1858.84	1843.54	1826.53	1795.92	1785.71	1906.46	1857.14	1840.14	1860.54	1904.76	1892.86	1799.32	1891.16	1925.17	1802.72	1763.61	1921.77	1782.31	1916.67	1763.61	1835.03	1887.76	1687.07	1772.11	1889.46	1767.01	1860.54	1887.76	1846.94	1960.88	1887.76	1785.71	1843.54	1867.35	1811.22	1887.76	1819.73	1882.65	1952.38	1831.63	1857.14	1857.14	1984.69
40.974	1886.05	1938.78	1903.06	1880.95	1841.84	1801.02	1904.76	1753.4	1829.93	1821.43	1891.16	1792.52	1880.95	1794.22	1811.22	1816.33	1816.33	1848.64	1848.64	1767.01	1770.41	1772.11	1920.07	1853.74	1833.33	1809.52	1855.44	1819.73	1879.25	1804.42	1899.66	1887.76	1846.94	1853.74	1767.01	1831.63	1884.35	1879.25	1843.54	1807.82	1773.81	1860.54	1892.86	1982.99
40.9936	1829.93	1959.18	1870.75	1877.55	1809.52	1865.65	1869.05	1889.46	1875.85	1835.03	1896.26	1818.03	1767.01	1831.63	1790.82	1840.14	1780.61	1823.13	1812.93	1889.46	1823.13	1778.91	1789.12	1816.33	1795.92	1826.53	1816.33	1838.44	1753.4	1875.85	1874.15	1911.56	1901.36	1795.92	1962.59	1867.35	1867.35	1865.65	1896.26	1882.65	1918.37	1812.93	1967.69	1897.96
41.0132	1998.3	1896.26	1965.99	1877.55	1848.64	1872.45	1892.86	1971.09	1957.48	1833.33	1894.56	1780.61	1811.22	1930.27	1790.82	1821.43	1887.76	1790.82	1845.24	1846.94	1785.71	1836.73	1799.32	1913.27	1758.5	1823.13	1797.62	1775.51	1835.03	1818.03	1879.25	1845.24	1950.68	1841.84	1870.75	1824.83	1938.78	1746.6	1874.15	1801.02	1875.85	1904.76	1780.61	1897.96
41.0328	1926.87	1921.77	1926.87	1853.74	1904.76	1818.03	1814.63	1926.87	1886.05	1853.74	1850.34	1756.8	1823.13	1870.75	1833.33	1795.92	1824.83	1882.65	1778.91	1726.19	1857.14	1778.91	1687.07	1857.14	1804.42	1831.63	1852.04	1879.25	1826.53	1806.12	1811.22	1833.33	1940.48	1792.52	1850.34	1835.03	1913.27	1797.62	1891.16	1874.15	1806.12	1845.24	1863.95	1940.48
41.0524	1877.55	1887.76	1962.59	1969.39	1863.95	1879.25	1914.97	1875.85	1857.14	1651.36	1870.75	1750	1858.84	1867.35	1785.71	1765.31	1765.31	1824.83	1870.75	1828.23	1743.2	1841.84	1891.16	1969.39	1909.86	1804.42	1787.41	1826.53	1753.4	1761.9	1785.71	1814.63	1818.03	1838.44	1806.12	1804.42	1765.31	1823.13	1920.07	1835.03	1882.65	1695.58	1852.04	1829.93
41.072	1906.46	1882.65	1884.35	1945.58	1833.33	1784.01	1942.18	1814.63	1799.32	1884.35	1807.82	1838.44	1777.21	1962.59	1903.06	1763.61	1863.95	1794.22	1829.93	1717.69	1853.74	1744.9	1867.35	1853.74	1821.43	1858.84	1765.31	1770.41	1750	1860.54	1773.81	1840.14	1775.51	1901.36	1863.95	1814.63	1855.44	1799.32	1916.67	1809.52	1853.74	1884.35	1845.24	1858.84
41.0916	1807.82	1818.03	1954.08	1836.73	1829.93	1947.28	1838.44	1734.69	1831.63	1858.84	1824.83	1848.64	1751.7	1795.92	1829.93	1916.67	1799.32	1782.31	1787.41	1804.42	1889.46	1816.33	1799.32	1920.07	1721.09	1862.24	1858.84	1802.72	1896.26	1792.52	1782.31	1920.07	1806.12	1903.06	1780.61	1843.54	1821.43	1904.76	1937.07	1819.73	1777.21	1923.47	1887.76	1911.56
41.1112	1870.75	1903.06	1872.45	1899.66	1792.52	1835.03	1748.3	1879.25	1852.04	1875.85	1988.1	1836.73	1928.57	1812.93	1829.93	1795.92	1784.01	1860.54	1821.43	1845.24	1789.12	1824.83	1802.72	1877.55	1784.01	1845.24	1736.39	1901.36	1748.3	1743.2	1751.7	1948.98	1835.03	1802.72	1874.15	1947.28	1911.56	1726.19	1829.93	1814.63	1870.75	1821.43	1843.54	1942.18
41.1308	1904.76	1767.01	1960.88	1965.99	1848.64	1892.86	1826.53	1821.43	1819.73	1750	1763.61	1872.45	1886.05	1746.6	1841.84	1862.24	1838.44	1772.11	1753.4	1758.5	1913.27	1787.41	1819.73	1838.44	1835.03	1819.73	1828.23	1778.91	1947.28	1787.41	1889.46	1784.01	1767.01	1801.02	1903.06	1812.93	1908.16	1840.14	1911.56	1840.14	1880.95	1862.24	1942.18	1753.4
41.1504	1855.44	1795.92	1972.79	1852.04	1777.21	1819.73	1853.74	1850.34	1887.76	1739.8	1920.07	1726.19	1824.83	1751.7	1829.93	1795.92	1928.57	1765.31	1857.14	1806.12	1846.94	1727.89	1802.72	1862.24	1818.03	1778.91	1789.12	1836.73	1903.06	1772.11	2001.7	1850.34	1741.5	1891.16	1889.46	1957.48	1739.8	1886.05	1846.94	1816.33	1821.43	1884.35	1838.44	1804.42
41.17	1886.05	1858.84	1960.88	1916.67	1906.46	1848.64	1838.44	1874.15	1891.16	1850.34	1855.44	1797.62	1761.9	1819.73	1799.32	1778.91	1862.24	1780.61	1869.05	1855.44	1809.52	1857.14	1835.03	1748.3	1858.84	1875.85	1829.93	1794.22	1812.93	1855.44	1930.27	1882.65	1858.84	1874.15	1840.14	1835.03	1914.97	1833.33	1857.14	1972.79	1778.91	1954.08	1846.94	1974.49
41.1896	1931.97	1879.25	1838.44	1937.07	1761.9	1836.73	1870.75	1882.65	1926.87	1879.25	1763.61	1833.33	1858.84	1823.13	1845.24	1715.99	1780.61	1715.99	1804.42	1857.14	1787.41	1806.12	1835.03	1831.63	1736.39	1812.93	1736.39	1787.41	1795.92	1835.03	1770.41	1831.63	1835.03	1797.62	1658.16	1814.63	1816.33	1909.86	1835.03	1891.16	1894.56	1806.12	1884.35	1886.05
41.2092	1969.39	1858.84	1833.33	1914.97	1823.13	1816.33	1914.97	1862.24	1894.56	1751.7	1901.36	1785.71	1755.1	1887.76	1850.34	1860.54	1925.17	1812.93	1767.01	1809.52	1841.84	1925.17	1792.52	1767.01	1869.05	1816.33	1836.73	1897.96	1843.54	1823.13	1775.51	1838.44	1792.52	1848.64	1823.13	1790.82	1831.63	1799.32	1756.8	1772.11	1755.1	1804.42	1845.24	1818.03
41.2288	1909.86	1824.83	1858.84	1916.67	1860.54	1899.66	1899.66	1826.53	1957.48	1908.16	1836.73	1772.11	1811.22	1838.44	1857.14	1809.52	1870.75	1777.21	1744.9	1887.76	1717.69	1789.12	1880.95	1770.41	1801.02	1823.13	1750	1806.12	1697.28	1758.5	1739.8	1797.62	1886.05	1758.5	1818.03	1732.99	1768.71	1838.44	1879.25	1806.12	1877.55	1841.84	1841.84	1828.23
41.2484	1875.85	1886.05	1887.76	1863.95	1889.46	1826.53	1811.22	1835.03	1814.63	1816.33	1794.22	1795.92	1787.41	1804.42	1862.24	1768.71	1775.51	1727.89	1835.03	1782.31	1816.33	1734.69	1906.46	1785.71	1819.73	1801.02	1814.63	1785.71	1778.91	1775.51	1882.65	1848.64	1818.03	1843.54	1841.84	1792.52	1826.53	1789.12	1879.25	1891.16	1920.07	1901.36	1897.96	1874.15
41.268	1947.28	1867.35	1821.43	1821.43	1879.25	1894.56	1802.72	1802.72	1807.82	1801.02	1767.01	1811.22	1756.8	1821.43	1804.42	1750	1848.64	1824.83	1850.34	1882.65	1821.43	1838.44	1792.52	1884.35	1880.95	1707.48	1778.91	1853.74	1797.62	1775.51	1889.46	1833.33	1853.74	1809.52	1860.54	1807.82	1836.73	1894.56	1872.45	1697.28	1812.93	1819.73	1926.87	1884.35
41.2876	1952.38	1862.24	1750	1801.02	1882.65	1853.74	1870.75	1770.41	1853.74	1761.9	1918.37	1828.23	1921.77	1702.38	1768.71	1840.14	1663.27	1799.32	1806.12	1790.82	1846.94	1845.24	1801.02	1862.24	1841.84	1828.23	1814.63	1846.94	1787.41	1835.03	1909.86	1841.84	1865.65	1865.65	1843.54	1821.43	1835.03	1858.84	1906.46	1828.23	1918.37	1860.54	1744.9	1889.46
41.3072	1758.5	1950.68	1877.55	1773.81	1879.25	1947.28	1855.44	1897.96	1743.2	1772.11	1785.71	1719.39	1806.12	1736.39	1811.22	1880.95	1818.03	1863.95	1738.1	1778.91	1794.22	1884.35	1806.12	1768.71	1843.54	1879.25	1767.01	1773.81	1818.03	1761.9	1852.04	1782.31	1865.65	1874.15	1821.43	1863.95	1784.01	1838.44	1850.34	1869.05	1801.02	1790.82	1911.56	1835.03
41.3268	1870.75	1952.38	1833.33	1814.63	1942.18	1819.73	1931.97	1894.56	1809.52	1846.94	1835.03	1819.73	1869.05	1908.16	1824.83	1879.25	1768.71	1778.91	1792.52	1807.82	1744.9	1763.61	1712.59	1683.67	1879.25	1899.66	1773.81	1712.59	1875.85	1845.24	1838.44	1802.72	1870.75	1784.01	1784.01	1814.63	1819.73	1823.13	1741.5	1994.9	1819.73	1945.58	1850.34	1904.76
41.3464	1882.65	1848.64	1889.46	1755.1	1918.37	1972.79	1869.05	1846.94	1715.99	1821.43	1784.01	1870.75	1875.85	1920.07	1751.7	1705.78	1809.52	1722.79	1816.33	1756.8	1789.12	1731.29	1751.7	1823.13	1840.14	1841.84	1755.1	1756.8	1763.61	1831.63	1894.56	1840.14	1874.15	1869.05	1824.83	1829.93	1855.44	1753.4	1722.79	1807.82	1824.83	1824.83	1914.97	1942.18
[truncated: 441 more rows]

## Sheet: Fig.S5b
Supplementary Fig. 5b
[truncated: 1,277 more rows]
[truncated: 12 more columns]

## Sheet: Fig.S5c-d
Supplementary Fig. 5c-d
	Pt/CeO2-550			Pt/CeO2-800
Time(h)	Temp(°C)		Time(h)	Temp(°C)
0.000277778	20		0.000277778	21
0.000555556	20		0.000555556	21
0.000833333	20		0.000833333	21
[truncated: 55,971 more rows]

[truncated: 25 more sheets: Fig.S6a,b, Fig.S6c,d, Fig.S6e,f, Fig.S7a, Fig.S7b, Fig.S8, Fig.S9a, Fig.S9b, Fig.S10a, Fig.S10b, Fig.S11, Fig.S18, Fig.S20, Fig.S21, Fig.S22, Fig. S23, Fig.S24, Fig.S25, Fig.S26, Fig.S27 …]
